# Supplementary material for: Exploring the space of self-reproducing ribozymes using generative models
Source: Nat Commun. 2025 Aug 22;16:7836. doi: 10.1038/s41467-025-63151-5 (PMC12373953; doi:10.1038/s41467-025-63151-5)
Supplement: Supplementary file 4 — Source Data [file 41467_2025_63151_MOESM4_ESM.zip]

Archive with 16 entries (15 files):
- Source data/
- Source data/bin counts.xlsx
- Source data/f2_a.txt
- Source data/f2_b.txt
- Source data/f2_c.txt
- Source data/f2_d.txt
- Source data/f3_a.txt
- Source data/f3_b.txt
- Source data/f3_c.txt
- Source data/f3_d.txt
- Source data/f5_a.txt
- Source data/f5_b.txt
- Source data/f5_c.txt
- Source data/f5_d.txt
- Source data/fig_ED3a_page_vs_sequencing_activity.txt
- Source data/Source Data.xlsx
