# Supplementary material for: Exploring the space of self-reproducing ribozymes using generative models
Source: Nat Commun. 2025 Aug 22;16:7836. doi: 10.1038/s41467-025-63151-5 (PMC12373953; doi:10.1038/s41467-025-63151-5)
Supplement: Supplementary file 4 — Source Data [file 41467_2025_63151_MOESM4_ESM.zip › Source data/bin counts.xlsx]

## Sheet: Fig. 2a, b
Number of active sequences per mutation bin per for Fig. 2a
	5	10	15	20	25	30	35	40	45	50	55	60	65	70	75	80	85	90	>90
SB-3D	4	147	17	145	63	86	58	99	71	76	72	73	68	92	65	90	87	34	0
CHI	0	0	0	0	0	3	14	41	71	98	124	110	96	74	50	28	16	1	0
BPR	17	144	69	76	84	77	66	80	75	71	64	82	73	83	76	70	90	47	0
BPR-3D	17	142	59	94	75	77	70	77	90	64	75	76	71	78	80	67	62	74	0
DCA T=1	143	150	150	150	150	150	150	150	149	149	150	149	144	143	143	143	150	0	0
DCA+SB	1	280	35	278	147	140	113	248	110	135	175	98	116	124	144	168	124	145	1609
DCA T=0.3	0	279	15	284	109	175	128	296	104	92	166	188	103	84	109	46	16	0	0
PRO	200	0	200	0	200	0	200	0	200	0	200	0	199	0	200	0	200	0	0
RUM	139	170	143	142	140	139	140	139	140	139	140	107	0	0	0	0	0	0	0
SB	4	278	63	230	71	238	102	185	110	152	109	181	145	131	114	150	153	134	1606
VAE	257	23	280	0	279	0	277	278	0	0	0	269	274	0	278	0	0	558	0
