# Supplementary material for: Exploring the space of self-reproducing ribozymes using generative models
Source: Nat Commun. 2025 Aug 22;16:7836. doi: 10.1038/s41467-025-63151-5 (PMC12373953; doi:10.1038/s41467-025-63151-5)
Supplement: Supplementary file 4 — Source Data [file 41467_2025_63151_MOESM4_ESM.zip › Source data/f2_a.txt]

Per MODEL 
MUTATIONAL DISTANCE LIST OF ACTIVITES

RDM 5 -0.122,0.266,-0.668,-0.285,0.046,-0.186,-0.016,-0.322,-1.967,-0.103,-0.044,0.117,0.039,-0.050,-0.307,-0.059,-0.082,-0.115,-0.049,-0.169,-0.002,-0.144,0.001,-0.052,0.134,-0.591,-0.039,-0.293,-0.224,-0.182,0.071,-0.291,-0.129,-0.185,0.057,-0.208,0.016,-0.914,-0.128,0.123,-0.162,-0.357,-0.145,-0.105,-0.079,-0.067,-0.290,-0.002,0.029,0.207,-0.576,-2.724,-1.289,-0.076,-0.052,-0.369,-0.249,-1.730,-0.611,-0.876,-1.924,-0.087,0.225,-0.133,-0.300,-0.462,-0.434,-1.105,-2.025,0.165,-0.240,0.257,-0.098,0.176,-0.048,-0.449,-0.163,-0.469,-0.132,-2.113,-0.376,0.176,-0.307,-0.236,-0.558,-2.428,-2.769,-0.498,-0.989,-0.414,-0.688,-2.865,-0.912,-0.485,-0.594,-0.758,-2.164,-0.470,-0.155,-0.774,-1.251,-0.093,-0.001,-2.687,-0.618,0.119,-0.164,-0.415,-0.361,-0.483,0.196,-2.344,-0.180,-2.813,-0.424,-3.035,-0.180,0.174,0.252,-0.044,-0.845,-0.578,-0.613,-0.944,-2.894,-0.540,-2.209,-2.911,-0.855,-2.186,-2.075,-2.282,-0.949,-0.381,-0.831,-0.079,-1.337,-1.676,-2.176
RDM 10 -2.579,-2.137,-2.889,-3.104,-3.359,-2.464,-0.689,-2.277,-2.967,-1.119,-3.419,-2.862,-2.753,-2.781,-1.443,-3.496,-3.081,-0.526,-1.713,-3.349,-1.308,-2.835,-2.392,-3.058,-3.042,-2.653,-3.385,-3.264,-3.507,-2.960,-3.337,-2.076,-3.240,-2.829,-2.736,-2.701,-3.162,-2.557,-2.638,-1.867,-3.121,-3.951,-3.705,-3.108,-1.085,0.094,-1.589,-2.549,-0.300,-2.976,-3.204,-2.829,-0.164,-2.075,-3.407,-3.435,-3.507,-3.624,-3.901,-2.258,-3.193,-2.545,-2.581,-3.903,-3.327,-1.035,-2.911,-1.222,-0.843,-2.988,-3.038,-0.720,-2.943,-2.939,-2.932,-3.280,-3.190,-3.539,-2.814,-1.394,-3.072,-2.860,0.071,-3.067,-3.252,-3.141,-2.364,-3.264,-2.462,-2.711,-3.303,-3.406,-2.053,-2.917,-2.368,-3.337,-1.996,-3.002,-3.327,-2.596,-2.286,-2.850,-3.131,-1.139,-3.028,-3.095,-3.165,-3.410,-3.328,-3.473,-2.643,-3.037,-1.180,-3.118,-3.294,-3.566,-3.013,-3.299,-3.107,-3.084,-2.869,-3.433,-3.164,-3.050,-2.906,-2.253,-2.995,-2.624,-3.475,-3.251,-3.315,-2.931,-3.298,-3.101,-3.117,-2.992,-2.259,-4.085,-3.752,-3.933,-4.613,-2.674,-0.079,-4.501,-4.038,-4.028,-4.839,-4.422,-2.959,-3.494,-3.523,-3.694,-3.775,-3.607,-3.963,-4.374,-4.084,-4.106,-3.421,-4.697,-3.126
RDM 15 -3.377,-3.644,-3.863,-3.638,-4.335,-3.433,-3.365,-4.625,-3.766,-3.555,-3.304,-3.825,-3.561,-3.953,-3.801,-3.193,-3.936,-4.083,-3.583,-3.551,-4.321,-3.754,-4.101,-4.240,-4.067,-3.801,-2.672,-3.689,-4.378,-3.800,-3.518,-3.754,-3.575,-4.278,-4.174,-4.198,-3.465,-3.461,-3.958,-4.094,-3.490,-4.384,-3.543,-2.731,-3.979,-3.656,-4.022,-3.848,-3.341,-3.435,-3.136,-3.774,-3.792,-3.373,-3.743,-3.365,-3.896,-3.964,-3.646,-3.346,-3.987,-3.441,-3.908,-3.313,-3.388,-3.779,-3.876,-3.952,-3.867,-3.351,-4.036,-4.937,-3.456,-4.323,-3.189,-4.217,-3.913,-3.828,-4.032,-4.132,-3.357,-3.383,-3.643,-4.281,-3.715,-4.126,-4.773,-3.632,-3.582,-3.394,-4.206,-3.600,-3.615,-3.163,-3.518,-4.529,-3.840,-4.151,-3.580,-4.393,-3.992,-4.036,-3.783,-3.615,-4.521,-3.899,-4.508,-3.521,-3.919,-3.655,-3.728,-4.673,-3.653,-3.604,-3.844,-3.589,-3.499
RDM 20 -3.868,-4.229,-4.260,-3.749,-4.050,-3.788,-4.219,-3.924,-4.459,-3.992,-4.469,-3.920,-3.647,-4.372,-3.771,-3.801,-4.110,-4.104,-3.975,-4.073,-3.692,-3.665,-3.158,-3.866,-4.308,-3.579,-3.358,-3.325,-4.300,-3.785,-4.355,-4.448,-4.138,-4.621,-3.516,-4.263,-3.741,-3.608,-3.978,-4.210,-4.633,-3.410,-3.570,-3.973,-3.593,-4.173,-3.633,-3.650,-3.566,-3.511,-3.989,-3.817,-4.413,-4.124,-3.856,-4.140,-4.598,-3.949,-4.108,-4.399,-3.701,-3.666,-3.499,-3.631,-3.783,-4.128,-3.766,-4.459,-3.609,-4.284,-3.929,-3.608,-3.214,-3.742,-4.043,-3.364,-3.819,-4.653,-3.795,-4.825,-3.764,-3.463,-3.814,-3.974,-3.623,-3.683,-3.718,-4.359,-3.120,-3.489,-4.362,-3.809,-3.874,-3.683,-4.055,-3.578,-3.770,-3.822,-3.753,-3.451,-3.874,-4.336,-3.984,-3.832,-4.097,-3.662,-3.561,-3.809,-3.891,-4.167,-3.468,-4.118,-3.311,-3.770
RDM 25 -4.465,-4.017,-4.064,-3.746,-3.865,-3.442,-3.798,-4.088,-3.981,-4.313,-4.189,-3.416,-3.436,-4.225,-4.217,-4.263,-3.151,-4.379,-3.700,-3.941,-3.694,-4.410,-4.078,-3.740,-3.451,-3.275,-3.884,-3.943,-3.804,-3.642,-3.825,-3.904,-4.636,-3.525,-4.229,-4.502,-3.778,-3.381,-4.285,-3.566,-4.724,-4.686,-3.681,-4.114,-3.569,-3.522,-3.834,-4.204,-4.238,-3.588,-4.007,-3.893,-3.278,-4.073,-3.756,-3.813,-3.775,-4.175,-3.873,-4.789,-4.328,-4.672,-3.962,-3.960,-4.190,-4.388,-3.786,-3.913,-3.808,-3.813,-3.635,-4.330,-3.748,-4.731,-3.714,-3.857,-3.921,-3.982,-3.461,-3.736,-3.553,-3.652,-4.150,-3.658,-4.127,-4.177,-4.045,-3.846,-4.065,-3.822,-4.031,-3.597,-4.529,-3.624,-3.861,-3.699,-4.498,-4.203,-4.039,-3.880,-3.474,-3.738,-3.765,-4.526,-3.995,-3.709,-4.394,-4.201,-4.074,-4.741,-4.310
RDM 30 -3.526,-3.613,-4.007,-2.980,-3.195,-4.200,-3.560,-4.279,-4.369,-4.194,-4.154,-3.591,-4.373,-4.376,-4.649,-3.877,-3.728,-4.716,-4.281,-4.706,-4.903,-3.759,-4.266,-3.356,-4.886,-3.725,-3.950,-4.584,-4.096,-4.587,-3.640,-3.583,-3.844,-4.904,-4.075,-3.924,-4.155,-3.823,-4.455,-4.001,-3.791,-3.964,-3.775,-3.688,-4.446,-3.531,-3.928,-3.492,-3.780,-3.909,-3.899,-3.987,-3.887,-3.694,-3.550,-3.970,-4.094,-3.523,-4.636,-4.601,-4.754,-3.707,-3.551,-3.985,-3.729,-4.021,-4.072,-3.780,-4.103,-4.849,-4.015,-4.248,-3.436,-3.656,-3.679,-4.764,-4.458,-3.706,-4.362,-4.355,-4.078,-4.385,-3.886,-4.354,-3.819,-3.924,-3.818,-3.659,-4.015,-3.939,-4.757,-3.953,-4.028,-3.642,-3.809,-3.730,-3.334
RDM 35 -3.922,-4.120,-5.065,-4.472,-4.313,-4.349,-3.708,-4.060,-4.441,-4.088,-4.085,-3.272,-4.045,-3.876,-3.643,-3.991,-3.715,-3.409,-3.946,-4.356,-4.009,-4.633,-4.398,-3.591,-3.972,-4.124,-3.782,-4.825,-4.479,-4.599,-3.776,-3.727,-3.849,-3.537,-4.480,-3.568,-4.382,-3.664,-3.992,-3.657,-4.536,-3.766,-3.944,-3.625,-4.022,-4.969,-4.077,-4.457,-3.553,-3.344,-4.114,-4.308,-4.430,-3.490,-4.461,-3.685,-4.559,-4.776,-2.881,-3.332,-4.427,-4.058,-4.060,-3.812,-4.383,-3.905,-4.844,-4.432,-4.237,-4.274,-4.483,-3.927,-4.651,-3.619,-4.866,-4.261,-3.637,-3.833,-4.013,-4.316,-4.163,-4.887,-4.124,-3.362,-3.577,-4.395,-3.646,-3.918,-4.764,-4.269,-4.716,-4.303,-3.951,-3.818,-3.799,-3.597,-4.517,-3.275,-3.829,-3.291,-4.484,-4.227,-3.707,-4.536,-3.201
RDM 40 -3.657,-4.471,-4.024,-3.864,-4.446,-3.304,-4.129,-3.816,-3.991,-4.120,-3.865,-3.986,-4.319,-4.166,-4.289,-4.116,-4.643,-3.918,-3.616,-4.499,-3.745,-4.126,-3.424,-4.497,-3.712,-3.995,-3.843,-3.908,-4.687,-4.037,-3.638,-3.982,-3.960,-4.139,-4.647,-4.099,-3.897,-3.882,-4.672,-3.470,-4.109,-1.791,-3.805,-4.322,-4.105,-4.033,-3.715,-2.840,-3.981,-3.690,-3.877,-3.751,-3.985,-4.455,-4.421,-3.954,-4.193,-4.444,-4.038,-4.080,-4.704,-4.707,-2.574,-3.337,-4.204,-4.725,-4.024,-4.253,-3.947,-4.274,-4.321,-4.345,-3.667,-3.751,-4.505,-3.721,-4.145,-4.796,-4.423,-3.463,-3.267,-4.265,-3.808,-4.492,-4.194,-4.005,-4.156,-4.452,-3.255,-4.141,-3.953,-4.196,-4.567,-4.255
RDM 45 -3.865,-4.938,-3.928,-3.850,-3.590,-4.032,-4.600,-3.686,-3.859,-4.142,-4.161,-4.216,-4.042,-4.487,-4.048,-4.649,-3.897,-3.691,-4.560,-4.474,-4.670,-3.885,-4.240,-4.072,-4.549,-4.154,-4.472,-4.865,-4.411,-5.035,-3.749,-4.104,-4.559,-4.633,-3.941,-3.628,-4.589,-4.144,-3.527,-4.771,-4.868,-3.554,-4.569,-4.084,-3.991,-4.056,-4.210,-4.308,-5.354,-3.456,-4.307,-4.537,-3.951,-4.316,-3.713,-3.997,-4.203,-3.845,-4.330,-3.615,-4.067,-3.835,-4.258,-3.778,-3.814,-3.632,-3.754,-4.240,-3.519,-3.743,-3.988,-4.288,-4.037,-4.649,-4.208,-4.281,-4.268,-3.665,-4.832,-4.662,-4.476,-3.884,-3.911,-3.987,-4.017,-4.116,-4.325
RDM 50 -4.020,-3.566,-4.147,-3.991,-4.232,-4.960,-4.032,-4.402,-3.621,-3.884,-4.736,-3.594,-4.117,-3.861,-3.900,-4.233,-4.125,-3.558,-4.201,-4.414,-4.911,-4.607,-3.711,-4.670,-4.721,-3.738,-4.683,-4.569,-3.113,-4.963,-4.667,-3.851,-4.175,-4.828,-4.020,-3.576,-4.114,-4.340,-3.613,-3.868,-4.646,-4.231,-4.542,-4.005,-4.029,-3.917,-3.673,-4.430,-4.370,-4.096,-3.973,-3.803,-3.798,-4.044,-3.860,-4.359,-4.382,-3.620,-4.450,-4.007,-3.873,-3.739,-3.984,-3.714,-3.852,-4.678,-4.261,-4.510,-4.153,-4.295,-3.972,-4.367,-4.051,-4.261,-4.522,-4.392,-3.677,-4.583,-4.030,-4.341,-3.756,-4.359,-3.837,-4.551
RDM 55 -4.198,-4.687,-4.523,-4.129,-3.581,-4.232,-3.879,-4.312,-4.339,-3.466,-3.828,-4.591,-4.338,-3.830,-4.587,-4.585,-4.039,-4.238,-3.885,-3.909,-3.887,-4.413,-3.960,-4.426,-4.149,-4.732,-4.348,-3.598,-4.631,-3.995,-4.133,-4.013,-4.671,-4.475,-4.704,-4.081,-4.621,-4.143,-3.815,-3.768,-4.063,-3.935,-4.194,-4.039,-3.806,-3.796,-4.848,-4.096,-4.380,-3.346,-4.519,-4.151,-4.666,-4.060,-4.450,-4.490,-3.901,-4.256,-2.940,-4.645,-4.376,-4.811,-3.902,-3.847,-4.832,-4.791,-4.530,-4.075,-4.421,-3.890,-3.975,-3.999,-4.114,-4.510,-3.537,-3.936,-4.076,-3.939,-4.019,-3.947,-4.456,-4.353
RDM 60 -4.193,-4.555,-4.298,-3.838,-4.654,-4.304,-3.884,-4.116,-4.327,-4.271,-3.867,-4.234,-4.519,-3.724,-2.774,-4.343,-4.111,-4.508,-4.534,-4.080,-4.506,-4.439,-4.331,-3.902,-4.693,-4.057,-3.640,-4.379,-4.494,-5.164,-4.343,-4.596,-4.206,-3.740,-3.656,-3.959,-3.660,-4.048,-4.489,-4.495,-4.080,-4.042,-4.107,-4.736,-4.341,-4.399,-3.887,-3.976,-3.240,-4.068,-4.078,-4.782,-4.698,-4.476,-4.579,-4.249,-4.435,-3.654,-3.828,-4.951,-3.840,-3.963
profile 5 -1.201,-1.484,-0.302,-1.073,-0.172,-0.547,-2.162,-0.772,-0.113,-2.926,-0.480,-2.656,-1.413,-0.103,-3.178,-0.507,-1.748,-0.615,-0.481,-0.686,-2.843,-1.116,-1.536,-2.165,-0.339,-0.508,-0.179,-0.386,-0.521,-1.188,-0.850,-0.384,0.228,-0.351,-0.635,-0.643,-1.652,-3.887,-3.494,-0.144,-1.291,-0.018,-0.735,-1.595,-1.096,-0.021,-0.128,0.075,-2.710,-2.742,-0.217,-1.332,-0.287,-2.431,-0.384,-1.554,-0.806,-0.266,-1.117,0.304,-0.195,-0.631,-0.054,-1.096,-0.263,0.011,-0.141,-0.272,0.102,-0.266,-0.041,-0.891,-3.515,-0.399,-0.692,-0.797,-1.242,-0.423,-1.153,-0.781,-0.513,-0.143,-2.947,-0.654,-1.986,-0.049,-0.879,-0.550,-2.227,-0.031,-0.645,-0.304,-0.133,-0.116,-0.248,-0.194,-0.727,-0.716,-1.752,-1.001,-0.647,-0.771,-0.872,-1.961,-0.142,-0.159,-0.593,-2.701,-0.335,-3.285,-1.091,-1.917,0.055,-0.236,-0.952,-0.017,-1.209,0.017,-0.151,-1.547,-0.575,-0.873,-0.155,-0.460,-0.701,-0.170,-0.195,-2.567,-0.967,-3.046,-0.613,-0.616,-0.262,-0.387,-0.086,-0.286,-0.647,0.183,-3.476,-0.497,-1.097,-0.541,-0.365,-1.086,-0.600,-2.447,-1.356,-1.278,-1.762,0.085,-0.850,-1.266,-0.733,-0.271,-1.117,-1.477,-1.245,-0.267,-0.506,-1.137,-0.153,-0.614,-2.477,-0.131,0.062,-2.326,-0.454,-0.564,-3.033,-0.109,-0.542,-2.610,-0.442,-0.439,-0.504,-3.012,-0.783,-1.517,-1.587,-0.084,-0.320,-2.746,-0.340,-0.499,-2.733,-2.450,-0.456,-0.509,-0.811,-1.762,-0.659,-2.315,-0.897,-1.011,-0.600,-0.452,-0.251,-0.620,-0.600,-0.899
profile 15 -3.288,-3.724,-4.030,-4.161,-3.440,-3.169,-3.891,-3.351,-4.372,-3.744,-3.998,-3.654,-3.657,-3.497,-2.779,-3.702,-4.228,-4.433,-3.141,-3.936,-3.652,-3.944,-2.568,-3.320,-4.476,-4.042,-3.533,-3.585,-3.736,-3.664,-3.152,-3.965,-4.075,-3.477,-3.650,-3.179,-3.646,-4.569,-3.264,-3.687,-3.977,-3.260,-3.502,-1.108,-3.163,-3.871,-3.602,-2.305,-4.453,-3.259,-4.249,-3.322,-4.322,-4.285,-3.247,-3.278,-3.822,-4.220,-3.359,-1.798,-3.530,-3.876,-3.017,-4.200,-3.928,-3.123,-3.021,-3.399,-3.254,-4.164,-3.887,-3.387,-3.333,-3.645,-4.431,-3.327,-3.221,-3.574,-3.974,-3.331,-2.769,-3.475,-3.873,-3.796,-3.595,-2.786,-4.356,-3.587,-3.057,-3.281,-3.886,-3.828,-3.703,-3.626,-4.177,-3.876,-4.310,-3.423,-3.831,-3.184,-4.277,-3.992,-3.866,-3.412,-4.559,-3.911,-3.726,-3.792,-3.935,-2.210,-3.472,-3.398,-3.645,-4.331,-3.285,-4.596,-3.408,-3.491,-3.651,-2.708,-3.620,-3.846,-4.421,-4.227,-0.480,-3.221,-3.127,-3.981,-4.739,-3.140,-3.025,-3.624,-2.878,-2.949,-3.829,-3.857,-4.078,-4.348,-4.234,-4.091,-3.218,-3.815,-3.784,-3.457,-3.888,-3.602,-3.839,-4.447,-3.905,-3.919,-3.020,-3.883,-3.683,-4.196,-3.406,-3.922,-3.887,-3.787,-3.360,-4.549,-2.902,-3.630,-3.736,-3.503,-3.961,-3.802,-3.294,-3.360,-4.045,-4.304,-4.042,-3.529,-4.315,-2.929,-3.816,-3.922,-3.899
profile 25 -3.371,-3.368,-3.776,-3.324,-4.555,-3.692,-3.807,-4.178,-4.169,-3.862,-3.822,-3.529,-4.615,-4.217,-3.962,-3.991,-3.526,-4.734,-4.068,-3.680,-2.939,-3.951,-3.454,-4.440,-4.581,-3.718,-4.202,-3.734,-3.151,-4.025,-3.554,-3.541,-4.087,-3.642,-4.288,-3.535,-4.188,-3.818,-3.871,-3.282,-3.579,-3.848,-3.972,-4.260,-3.591,-3.770,-4.402,-4.271,-4.210,-4.161,-3.974,-2.989,-3.620,-3.644,-3.816,-3.702,-4.071,-4.262,-3.445,-4.566,-4.005,-3.318,-3.619,-3.688,-4.522,-3.363,-3.392,-3.351,-4.163,-4.827,-3.610,-3.311,-3.631,-3.918,-3.504,-4.664,-4.031,-3.906,-4.100,-4.247,-3.822,-3.803,-3.753,-3.803,-3.358,-3.540,-3.802,-4.200,-4.579,-3.723,-4.883,-3.708,-4.049,-4.422,-4.083,-3.510,-3.360,-3.931,-4.028,-3.278,-3.985,-3.708,-4.300,-3.937,-4.301,-3.809,-4.579,-4.472,-3.414,-3.874,-3.474,-3.637,-3.686,-3.575,-4.033,-4.478,-4.462,-3.839,-3.536,-3.785,-4.312,-3.498,-4.147,-4.095,-3.459,-3.720,-4.002,-4.131,-4.072,-3.525,-3.176,-3.573,-4.141,-3.927,-4.264,-3.397,-3.925,-4.132,-3.815,-3.754,-4.100,-3.741,-3.495,-3.501,-4.001,-3.827,-3.592,-4.283,-3.308,-3.597,-3.440,-3.981
profile 35 -4.492,-3.236,-4.373,-4.494,-4.928,-3.737,-4.029,-3.759,-4.265,-3.194,-4.329,-4.228,-3.565,-3.964,-4.223,-3.940,-4.032,-3.749,-3.606,-4.068,-3.872,-4.585,-3.583,-4.700,-3.883,-4.174,-4.529,-4.141,-4.252,-3.895,-4.342,-3.771,-3.587,-3.634,-4.087,-3.601,-3.949,-3.510,-3.947,-4.216,-3.747,-4.150,-4.025,-3.772,-4.437,-4.179,-4.309,-3.773,-3.781,-4.182,-4.220,-4.511,-3.922,-3.753,-3.933,-3.416,-3.582,-3.821,-3.833,-3.823,-4.459,-4.853,-3.822,-3.579,-3.990,-4.082,-3.741,-4.369,-3.524,-3.867,-3.944,-4.470,-4.060,-4.220,-3.643,-4.439,-3.799,-4.145,-3.858,-4.035,-3.981,-3.537,-3.352,-4.516,-3.670,-3.382,-3.643,-3.828,-4.084,-3.550,-3.539,-2.039,-4.526,-3.998,-3.949,-3.394,-4.390,-3.654,-4.165,-4.361,-3.850,-3.987,-4.114,-4.638,-3.999,-4.779,-4.009,-3.475,-4.084,-3.650,-4.157,-3.999,-3.591,-4.469,-4.362,-4.620,-4.085,-4.044,-4.254,-4.466,-4.028,-4.117,-4.549,-3.992,-3.867,-3.730,-4.021,-3.869,-3.781,-3.880
profile 45 -3.803,-3.994,-4.014,-3.740,-4.059,-4.331,-4.158,-4.036,-4.413,-4.251,-4.174,-4.198,-3.926,-3.794,-4.565,-3.657,-4.557,-3.304,-4.689,-4.278,-4.303,-4.748,-4.245,-3.802,-3.986,-4.109,-3.941,-4.282,-4.754,-4.670,-4.045,-4.119,-3.858,-3.426,-3.794,-4.100,-3.789,-3.955,-4.677,-3.244,-4.503,-4.179,-4.635,-4.057,-3.817,-4.193,-4.152,-4.129,-4.059,-4.776,-4.509,-4.459,-3.444,-3.527,-4.084,-4.272,-4.162,-3.707,-3.942,-4.592,-4.681,-3.886,-4.723,-3.606,-4.127,-4.117,-4.092,-4.479,-3.515,-4.634,-4.611,-3.779,-4.116,-3.755,-4.099,-3.865,-3.992,-4.726,-4.282,-4.196,-4.738,-4.084,-3.773,-4.657,-3.893,-3.791,-3.664,-3.890,-3.959,-4.194,-3.843,-4.141,-4.000,-3.781,-4.854,-3.815,-4.238,-3.861,-4.252,-3.876,-4.285,-4.495,-4.410,-3.884,-4.663,-4.135,-5.134,-4.231,-3.602,-3.627,-4.858,-4.244,-3.910,-4.963,-3.580,-4.740,-4.133,-4.192,-4.250,-3.766,-3.767,-4.157,-3.880,-5.067,-3.553,-4.058,-3.901,-4.029,-4.865,-3.773,-3.801,-3.969,-4.503
profile 55 -4.426,-4.436,-4.649,-3.723,-4.423,-3.983,-4.397,-1.779,-4.058,-3.974,-4.435,-5.123,-3.878,-4.108,-4.089,-4.770,-4.024,-4.632,-4.061,-4.690,-3.676,-4.097,-4.814,-3.379,-4.032,-4.336,-4.723,-3.487,-3.703,-4.188,-4.009,-3.831,-3.539,-4.717,-3.837,-3.620,-4.495,-4.333,-4.325,-3.804,-4.721,-4.541,-4.139,-3.761,-3.754,-4.656,-3.849,-4.486,-4.256,-4.235,-4.647,-4.275,-4.938,-4.081,-3.936,-3.893,-3.855,-4.053,-4.262,-3.236,-4.528,-4.821,-4.436,-4.169,-4.237,-4.069,-4.139,-4.779,-4.600,-4.347,-4.355,-4.318,-4.366,-4.007,-4.187,-3.866,-4.254,-5.106,-4.361,-3.876,-4.281,-3.455,-4.366,-4.682,-4.384,-4.165,-4.710,-4.691,-4.703,-3.724,-5.048,-4.443,-3.998,-3.851,-4.317,-3.982,-4.251,-3.815,-4.550,-3.908,-4.037,-4.292,-4.784,-4.468,-4.044,-4.320,-4.710,-4.687,-4.237,-4.023,-4.313,-4.893,-4.427,-3.949,-4.871
profile 65 -4.686,-4.614,-4.488,-3.817,-3.990,-3.792,-3.755,-3.661,-4.623,-4.100,-3.687,-4.479,-4.914,-4.391,-4.516,-3.843,-4.931,-4.455,-3.892,-3.842,-4.076,-3.636,-4.275,-3.772,-3.588,-3.668,-4.153,-4.703,-4.442,-4.350,-3.970,-4.171,-3.704,-4.698,-4.699,-4.427,-4.111,-4.556,-3.568,-4.858,-4.322,-4.117,-4.918,-4.071,-4.429,-4.941,-4.116,-4.103,-3.778,-4.221,-4.188,-4.785,-3.662,-4.110,-4.084,-3.968,-4.105,-4.527,-4.379,-4.990,-4.191,-3.786,-4.017,-3.390,-4.740,-4.131,-4.317,-4.334,-3.737,-4.497,-4.758,-4.024,-4.583,-4.557,-3.894,-4.435,-4.467,-4.879,-4.214,-4.568,-4.061,-4.150,-4.785,-4.842,-4.308,-4.152,-5.000,-4.175,-5.058,-4.038,-4.672,-4.452,-4.806,-3.627,-4.409,-5.059,-3.904,-4.182,-4.106,-4.117,-5.404,-4.137,-4.017,-3.857,-4.765,-4.507,-3.523,-3.860,-4.613,-4.604,-4.520
profile 75 -4.079,-3.732,-4.571,-3.822,-4.176,-5.122,-4.611,-3.964,-4.005,-4.347,-4.818,-4.821,-4.094,-4.813,-4.546,-4.077,-4.410,-4.053,-3.870,-5.010,-4.372,-4.355,-4.758,-4.107,-4.356,-4.682,-3.956,-3.638,-4.564,-4.630,-4.657,-4.011,-4.081,-4.499,-4.046,-4.500,-3.958,-4.368,-4.420,-4.327,-4.686,-4.275,-3.326,-3.115,-4.479,-4.935,-3.890,-4.185,-5.089,-4.518,-4.271,-4.504,-4.956,-3.791,-4.204,-3.105,-4.361,-4.310,-3.995,-4.126,-4.196,-4.700,-4.001,-4.874,-4.391,-3.802,-5.044,-3.950,-4.066,-4.319,-4.472,-3.671,-5.109,-4.460,-3.797,-3.782,-5.136,-4.197,-4.811,-3.971,-4.388,-4.361,-4.899,-4.653,-3.554,-4.616,-4.149,-4.166,-4.324,-4.321,-4.650,-4.580,-3.562,-4.540,-3.640,-4.059,-4.787,-4.070,-4.383,-4.621,-4.686,-4.231,-4.126,-3.864,-3.509,-3.843,-4.409,-4.536,-4.033,-4.937,-3.706,-3.982,-3.687,-5.053,-4.756,-3.879
profile 85 -4.469,-4.610,-4.443,-5.151,-4.494,-4.149,-3.837,-4.569,-5.001,-4.631,-4.272,-4.404,-4.723,-3.852,-3.828,-4.774,-3.628,-3.889,-4.578,-3.963,-4.904,-4.398,-4.347,-4.345,-4.242,-4.431,-4.475,-4.733,-4.525,-4.019,-4.172,-4.337,-4.008,-3.936,-4.589,-3.407,-4.336,-4.528,-4.440,-3.772,-4.799,-4.801,-3.076,-4.464,-3.325,-4.442,-4.672,-4.532,-4.253,-3.859,-4.179,-3.904,-4.645,-4.751,-5.211,-3.611,-5.192,-4.340,-4.297,-4.279,-4.434,-3.927,-4.710,-4.613,-4.372,-4.862,-3.816,-2.944,-4.418,-4.934,-4.003,-3.701,-4.625,-4.186,-4.010,-4.002,-4.182,-4.727,-4.419,-3.939,-4.524,-4.327,-3.536,-4.326,-3.722,-3.959,-4.432,-4.784,-4.646,-3.925,-4.011,-5.003,-4.009,-4.306,-3.515,-4.918,-4.357,-4.602,-4.487
DCA_T=1 5 -0.049,0.255,-0.744,0.033,-1.007,0.060,-0.090,-0.309,-0.261,0.262,-0.078,0.046,0.025,0.009,-0.562,-0.057,0.021,-0.378,-0.285,-0.236,-0.029,0.154,-0.235,-0.269,-0.236,-0.398,0.131,0.021,-0.339,-0.382,-0.312,-0.278,-0.167,-0.540,-0.008,-0.099,0.200,-1.302,-0.125,-0.238,-0.390,-0.433,-0.166,0.034,0.065,-0.068,-0.155,-0.295,-0.101,-0.132,-0.143,-0.092,-0.045,-0.784,0.216,-0.136,-0.120,0.145,-0.047,0.018,-2.146,0.061,-0.373,-0.115,-0.545,-0.356,0.139,0.017,-0.366,-1.021,-0.260,-0.132,-0.615,-0.314,0.060,0.187,-0.506,-0.400,-0.497,-0.070,-0.264,-0.287,-0.317,-0.552,-0.811,-0.107,-0.280,-0.083,-0.132,-0.588,-0.175,-0.025,-0.226,0.035,-0.678,-2.050,0.153,0.083,-0.124,0.019,-0.604,0.105,-0.291,-0.269,0.039,0.050,-0.322,-0.026,-0.044,-0.566,-0.104,-0.372,0.113,-0.060,-0.245,-0.057,-0.171,-0.003,-0.309,0.272,0.939,0.066,-0.476,-0.560,-0.056,-0.370,-0.120,0.060,0.160,0.026,0.189,-0.382,0.086,-0.904,-0.032,-0.089,-0.267,-1.527,-0.286,-0.034,0.047,0.103,-0.389,-0.604,0.129
DCA_T=1 10 -0.225,-0.287,-0.649,0.090,-0.478,-1.728,-0.457,-1.059,-0.547,0.455,-0.212,-0.522,-0.529,-1.544,-0.180,-1.478,-0.781,-0.505,-1.307,-1.399,-0.048,-0.655,-0.821,-0.668,-0.870,-0.982,-0.261,-0.542,-1.855,0.057,-0.219,-0.144,-0.273,-0.250,-0.644,-2.933,-0.431,0.062,-0.111,-0.810,-0.973,-1.162,-0.357,-1.986,-0.628,-0.964,-0.582,-0.234,-0.170,-0.591,-0.770,-0.172,-0.470,-0.219,-0.365,-0.987,-1.170,-0.585,-0.410,-1.253,-0.047,-2.544,-0.385,-1.738,-0.197,-0.936,-1.633,-0.380,-0.580,-0.350,-0.176,-0.611,-1.519,-0.037,-1.198,-3.028,-2.326,-2.733,-1.094,-0.211,-0.539,-0.583,0.018,-0.765,-1.585,0.057,-0.873,-0.187,-0.961,-0.207,-0.466,-0.174,-0.649,-0.371,-2.222,-1.874,0.227,-0.034,-0.269,-1.495,-0.397,-0.496,-0.479,-2.550,-0.221,-0.869,-0.156,0.085,-0.768,-0.419,0.040,-0.389,-0.589,-2.551,-0.257,-0.258,-0.548,-0.156,-0.367,-0.822,-1.018,-1.325,-0.893,-0.317,-0.104,-1.073,-2.485,-0.468,-1.436,-0.589,-0.058,-0.569,-0.883,-0.796,-1.166,-0.960,-0.030,-0.417,-0.164,-0.970,-0.159,-0.714,-0.346,-3.679,-1.116,-1.296,-1.381,-0.486,-0.914,-0.046
DCA_T=1 15 -0.788,-2.288,-2.229,0.231,-0.272,-0.635,-1.242,-1.345,-0.925,-0.941,-1.066,-2.481,-0.297,-0.634,-1.613,-0.646,-1.379,-0.452,-0.452,-3.412,-0.820,0.091,-0.537,-0.508,-1.045,-0.366,-2.447,-1.818,-0.652,-3.176,-0.484,-2.092,-0.835,-0.233,-1.143,-2.151,-0.532,-0.499,-2.842,-0.795,-0.635,-1.316,-1.287,-2.284,-1.862,-0.838,-0.691,-1.128,-2.767,-0.613,-1.493,-0.680,-0.279,-1.097,-1.182,-2.496,-0.761,-1.665,-0.948,-1.591,-0.969,-0.778,-1.839,-1.119,-0.853,-0.434,-1.484,-1.480,-1.165,-0.347,-0.333,-0.071,-0.346,-2.918,-1.960,-3.841,-0.459,-2.949,-1.308,-0.731,-3.546,-2.427,-0.717,-2.740,-0.075,-2.015,-1.991,-0.365,-2.740,-1.261,-0.455,-1.229,-2.926,-0.943,-1.012,-0.513,-0.454,-1.047,-1.165,-0.694,-1.355,-0.998,-0.259,-0.369,-0.832,-0.226,-1.432,-1.867,-1.417,-0.157,-3.047,0.685,-0.092,-0.416,0.091,-0.205,-0.438,-1.333,-0.578,-0.500,-0.438,-0.682,-1.767,-1.042,-0.247,-1.903,-0.932,-1.058,-1.042,-0.984,-0.487,-1.621,-0.426,-3.537,-3.531,-0.483,-2.238,-0.472,-0.424,-0.763,-1.854,-0.384,-0.749
DCA_T=1 20 -3.982,-3.737,-2.464,-3.678,-1.136,-1.720,-0.288,-1.903,-2.535,-0.851,-1.205,-0.329,-1.160,-2.752,-0.785,-2.172,-1.105,-2.566,-2.062,-0.154,-0.473,-2.922,-0.679,-0.444,-0.343,-3.156,-1.805,-2.203,-0.541,-2.852,-1.289,-0.131,-1.999,-3.250,-0.530,-3.229,-0.448,-3.303,-0.594,-1.397,-1.185,-1.167,-3.849,-2.603,-0.944,-0.298,-2.816,-0.521,-2.713,-2.681,-1.677,-2.667,-1.878,0.220,-1.434,-1.393,-2.223,-2.555,-1.086,-3.268,-1.460,-1.252,-2.200,-0.969,-1.671,-0.485,-1.342,-2.298,-0.834,-0.804,-3.032,-1.909,-1.733,-3.339,-1.696,-3.325,-1.843,-2.710,-0.627,-2.366,-1.496,-2.605,-3.114,-2.275,-1.754,-3.225,-1.182,-0.958,-1.270,-0.200,-1.898,-1.932,-3.713,-0.294,-1.870,-2.181,-0.080,-0.787,0.012,-1.123,-1.155,-1.297,-0.309,-0.896,-1.292,-1.817,-0.813,-0.105,-2.318,-0.985,-1.332,-1.251,-0.331,-0.013,-0.861,-2.392,-1.553,-3.044,-4.150,-0.624,-0.343,-1.110,-2.891,-0.579,-1.613,-1.579,-0.597,-1.906,-4.339,-1.474,-0.193,-0.885,-2.619,-3.735,-1.555,-2.101,-2.509,-0.164,-2.157,-3.322,-0.845,-2.724
DCA_T=1 25 -1.347,-4.372,-1.079,-0.389,-0.696,-3.259,-2.472,-2.756,-1.770,-4.122,-2.747,-0.368,-1.861,-1.601,-1.617,-2.810,-1.671,-1.408,-0.732,-3.602,-3.182,-3.813,-0.561,-1.520,-3.562,-0.271,-3.332,0.026,-0.611,-0.761,-2.644,-3.356,-1.188,-3.404,-0.612,-3.507,-3.870,-2.942,-0.970,-3.455,-3.194,-0.909,-0.316,-2.232,-3.518,-1.342,-2.258,-2.878,-1.913,-2.510,-0.362,-2.662,-3.690,-4.472,-2.706,-3.379,-2.113,0.072,-2.140,-1.318,-1.840,-0.942,-2.275,-1.421,-3.254,-2.830,-1.012,-1.033,-3.027,-1.278,-1.663,-2.007,-3.710,-2.463,-1.051,-4.179,-1.233,-3.264,-3.230,-3.448,-1.203,-1.984,-2.849,-0.375,-2.754,-1.870,-3.795,-3.905,-3.049,-3.825,-3.078,-1.460,-1.584,-0.424,-3.520,-0.916,-3.584,-3.026,-1.108,-2.768,-1.840,-3.401,-3.902,-0.139,-2.779,-4.428,-3.050,-1.270,-4.071,-3.127,-3.651,-1.031,-3.059,-2.968,-1.075,-1.788,-1.935,-3.125,-2.545,-2.325,-0.961,-0.325,-3.647,-3.042,-2.371,-2.472
DCA_T=1 30 -3.241,-2.858,-0.706,-1.414,-3.355,-3.418,-4.153,-1.704,-1.769,-1.514,-2.628,-3.846,-2.145,-1.996,-3.068,-3.471,-3.394,-3.939,-2.291,-2.744,-1.957,-3.159,-2.366,-2.777,-0.358,-1.880,-1.169,-3.190,-3.181,-4.361,-3.915,-0.635,-3.445,-0.874,-3.302,-1.293,-3.183,-2.877,-2.126,-0.791,-2.391,-2.154,-4.492,-0.961,-1.352,-0.321,-1.696,-3.393,-3.501,-2.268,-3.801,-1.849,-3.654,-3.215,-3.379,-0.515,-1.435,-3.006,-0.191,-2.384,-3.123,-4.391,-0.220,-0.348,-0.759,-3.370,-3.380,-1.117,-2.746,-2.176,-1.171,-0.436,-3.684,-1.713,-2.765,-2.838,-2.458,-0.724,-1.822,-1.856,-0.747,-0.344,-2.579,-3.111,-3.313,-3.199,-1.752,-0.916,-3.100,-1.500,-3.224,-1.486,-1.425,-2.130,-1.183,-0.607,-1.074,-0.772,-1.276,-1.820,-3.414,-2.938,-0.875,-2.750,-2.830,-2.294,-2.126,-1.149,-2.844,-2.814,-3.129,-4.144,-3.158,-3.818
DCA_T=1 35 -2.892,-2.734,-3.421,-3.655,-0.630,-1.335,-1.235,-3.620,-1.025,-3.928,-3.568,-0.552,-3.519,-2.710,-0.634,-2.803,-3.263,-2.971,-3.757,-4.005,-1.050,-2.445,-3.330,-3.441,-3.616,-3.156,-4.055,-3.728,-3.223,-1.158,-3.195,-3.402,-1.674,-3.227,-2.311,-2.293,-1.675,-1.134,-2.897,-1.808,-4.095,-1.505,-2.379,-2.851,-4.442,-1.361,-2.529,-3.557,-3.356,-2.106,-3.630,-4.014,-3.517,-3.288,-3.875,-2.145,-4.024,-2.963,-3.714,-2.946,-3.320,-3.140,-3.669,-4.773,-2.197,-2.349,-3.775,-1.286,-1.368,-3.383,-3.753,-3.338,-1.870,-3.311,-2.346,-3.298,-2.967,-2.897,-0.793,-2.636,-1.440,-0.903,-0.319,-2.672,-4.544,-3.582,-0.159,-2.991,-3.805,-3.360,-3.084,-0.693,-2.364,-3.283,-3.232,-3.346,-3.958,-0.981,-2.915,-4.148,-0.606,-1.357,-3.756,-3.334,-3.321,-3.428,-2.193,-2.380
DCA_T=1 40 -2.788,-4.052,-3.598,-4.146,-4.288,-1.978,-3.509,-2.593,-3.518,-2.998,-3.944,-3.618,-4.003,-1.725,-2.999,-4.301,-3.886,-3.257,-4.109,-3.872,-0.955,-0.280,-3.827,-3.732,-3.309,-2.999,-3.502,-3.242,-3.337,-3.437,-0.274,-3.467,-3.306,-2.862,-3.474,-2.676,-0.845,-3.418,-2.945,-4.078,-3.949,-1.247,-4.401,-3.054,-3.832,-3.330,-3.086,-3.210,-4.102,-4.482,-2.127,-3.443,-3.210,-1.034,-2.737,-3.128,-3.386,-2.083,-3.563,-2.389,-2.664,-2.140,-3.830,-3.932,-3.320,-1.496,-1.041,-0.823,-3.258,-0.320,-0.996,-2.594,-1.364,-3.232,-3.835,-1.308,-3.882,-4.329,-2.451,-1.582,-3.361,-2.990,-3.907,-2.850,-2.717,-2.837,-2.131,-3.105,-3.715,-0.875,-3.501,-3.567,-4.110,-2.842,-3.231,-2.986
DCA_T=1 45 -4.170,-3.809,-2.833,-3.771,-3.456,-3.979,-2.883,-3.682,-4.373,-2.886,-3.081,-2.388,-1.962,-4.101,-1.199,-2.767,-3.358,-2.328,-3.502,-4.481,-4.221,-1.159,-3.574,-3.456,-4.457,-4.312,-3.972,-4.438,-3.206,-4.427,-3.870,-2.353,-3.181,-3.848,-3.061,-3.826,-3.138,-2.761,-3.628,-4.319,-2.848,-3.034,-3.813,-3.754,-3.680,-2.819,-4.024,-3.764,-3.603,-4.500,-2.827,-3.094,-2.774,-3.613,-0.151,-3.955,-3.372,-4.045,-3.344,-3.780,-4.408,-3.192,-3.772,-3.345,-3.932,-4.150,-4.403,-3.034,-2.966,-3.555,-4.040,-3.324,-2.924,-4.105,-3.818,-3.377,-3.459,-0.395,-4.243,-3.013,-3.703,-2.737,-0.961,-3.282,-3.234,-4.325,-3.282,-3.324,-3.346,-4.274,-3.441,-3.670,-3.453
DCA_T=1 50 -3.623,-3.759,-1.087,-4.076,-2.697,-3.534,-2.773,-4.018,-4.452,-2.583,-4.204,-3.918,-3.767,-3.653,-4.402,-2.984,-2.723,-3.017,-2.971,-4.145,-2.845,-4.219,-4.450,-3.962,-3.400,-3.707,-3.321,-3.031,-3.880,-4.278,-3.158,-4.640,-3.869,-3.416,-4.060,-3.320,-4.204,-3.518,-3.643,-3.431,-3.426,-3.568,-3.543,-4.186,-3.603,-4.375,-3.940,-4.236,-3.225,-3.829,-3.601,-4.494,-3.521,-3.636,-4.213,-3.424,-1.448,-2.891,-3.687,-2.908,-3.243
DCA_T=1 55 -3.360,-3.845,-3.777,-2.736,-3.734,-4.311,-3.128,-4.497,-3.922,-3.379,-3.875,-4.348,-4.026,-3.821,-4.263,-4.539,-3.578,-4.104,-3.820,-3.440,-3.399,-2.497,-3.811,-3.149,-3.473,-3.847,-3.666,-3.687,-3.422,-3.805,-3.100,-4.091,-3.916,-3.885,-3.695,-2.975,-4.543,-3.581,-3.633,-4.446,-4.100,-4.459,-3.710,-3.693,-3.780,-3.970,-4.365,-3.756,-3.312,-3.843,-1.316,-3.923,-4.018,-3.519,-3.068,-3.626,-3.412,-4.693,-3.305,-3.957,-3.585
DCA_T=1 60 -4.271,-3.176,-3.810,-4.137,-3.772,-3.857,-4.695,-4.325,-3.925,-3.726,-3.506,-3.989,-3.662,-3.875,-3.164,-2.998,-3.159,-4.091,-3.411,-3.579,-2.839,-4.223,-3.615,-4.035,-3.686,-1.026,-3.561,-4.606,-4.745,-3.079,-3.604,-3.256,-3.413,-4.566,-4.026,-4.131,-3.876,-1.123,-3.711,-4.005,-3.679,-4.069,-3.964,-3.035,-4.169,-2.939,-3.653,-2.664,-4.346,-3.952,-3.767,-4.370,-3.255,-3.893,-3.451,-4.015,-3.808,-4.486,-3.174,-4.023,-4.103,-3.401,-4.560,-3.739,-4.072,-3.924
DCA_T=1 65 -4.055,-3.636,-4.410,-3.832,-3.523,-4.206,-3.820,-3.658,-3.373,-4.596,-3.724,-3.582,-3.917,-4.780,-3.831,-3.762,-3.847,-3.647,-4.276,-3.626,-4.500,-4.475,-3.972,-3.080,-3.667,-4.243,-4.386,-4.113,-3.360,-3.948,-4.065,-3.599,-3.255,-4.600,-4.806,-4.123,-3.626,-3.685,-3.244,-3.946,-4.070,-3.788,-3.399,-3.667,-3.584,-4.098,-3.171,-3.317,-3.240,-3.742,-4.809,-4.377,-3.805,-4.515,-4.263,-3.610,-3.606,-3.157,-4.813,-3.945,-4.331,-4.551,-4.090
DCA_T=1 70 -4.648,-3.329,-4.161,-3.205,-4.476,-3.445,-3.595,-4.009,-3.406,-3.137,-4.852,-4.131,-3.273,-3.501,-3.713,-3.679,-3.688,-3.454,-3.822,-4.032,-3.684,-4.355,-4.186,-3.405,-4.359,-3.674,-3.890,-3.946,-4.737,-3.390,-3.921,-4.191,-3.752,-3.646,-4.321,-3.998,-3.664,-4.373,-3.696,-4.196,-3.252,-4.274,-4.488
DCA_T=1 75 -3.274,-3.935,-5.074,-3.907,-4.015,-4.485,-4.814,-3.851,-4.063,-4.315,-3.718,-3.211,-4.545,-3.594,-3.211,-3.936,-4.753,-4.710,-4.154,-3.991,-4.282,-4.456,-4.064,-3.795,-3.666,-4.283,-4.058,-3.458,-4.531,-4.146,-3.988,-4.176,-3.130,-3.420,-3.315,-3.737
DCA_T=1 80 -3.225,-3.765,-4.021,-4.216,-3.427,-4.959,-2.908,-4.091,-3.483,-3.396,-3.868,-3.878,-3.953,-3.099,-1.747,-3.369,-4.313,-3.936,-2.925,-4.654,-3.660,-4.048,-4.175,-3.829,-4.398,-3.767
DCA_T=1 85 -4.278,-4.012,-4.393,-3.706,-3.336,-4.003,-4.363,-3.843,-3.256,-3.622,-3.106,-3.464,-4.670,-4.056,-4.322,-3.680,-3.315,-4.603,-2.985,-3.181,-3.411,-3.795,-3.395,-4.026,-3.946,-3.499,-3.616
DCA_T=0.3 10 -0.100,-0.402,-0.806,-0.079,-0.412,-1.167,-1.455,-0.385,-0.920,-0.716,-0.372,-0.302,-0.013,-0.449,-0.353,-1.286,-1.412,-0.092,-0.444,-1.661,-0.422,-0.725,-0.246,-0.476,-0.970,-0.288,-0.443,-0.613,-0.731,-0.201,-0.432,-0.493,-1.468,0.130,-1.114,-0.274,-1.732,-0.460,-1.001,-0.718,-0.011,-0.124,-1.365,-0.137,-1.023,-0.756,-0.815,-0.430,-0.701,-1.369,-0.965,-0.185,-0.494,-0.363,-1.134,-0.238,-0.349,0.166,-0.942,-1.195,-1.977,-0.399,-1.154,-0.529,-0.979,-1.334,-0.481,-2.156,-0.492,-0.578,-0.153,-0.735,-0.632,-2.074,-0.305,-0.280,-1.614,-0.178,0.032,-0.587,-0.984,-0.757,-0.885,-0.649,-1.022,-0.080,-0.892,-0.760,-0.125,-0.045,-2.788,0.166,-0.333,0.081,-1.327,-1.223,-0.628,-0.281,-2.143,-0.650,0.036,-0.794,-1.309,-0.831,-1.770,-1.011,-0.322,-1.592,-0.240,-0.968,-0.318,-0.336,-1.620,-0.331,-1.002,-0.492,-0.606,-0.029,-2.127,-1.016,-0.326,-0.395,-0.802,-0.576,-1.792,-0.775,-0.473,-1.791,0.022,-1.958,-1.356,-0.468,-0.159,-1.956,-0.858,-0.467,-0.867,0.011,-0.065,-0.640,-0.694,-1.000,-0.756,-0.156,-2.524,-1.654,-0.185,-0.401,-1.877,-1.336,-0.230,-0.267,-0.803,-2.194,-0.675,-1.165,-1.932,-2.038,-1.562,-0.386,-1.282,-1.118,-0.406,-0.325,-0.776,-0.635,-2.644,-0.389,-1.704,-0.376,-2.668,-1.706,-0.261,-1.463,-0.871,-0.761,-0.739,-0.097,-0.358,-1.975,-1.957,-1.247,-0.739,-0.781,-0.785,-0.138,-0.180,-0.588,-1.217,-0.879,-0.360,-0.763,-0.399,-0.723,-1.279,-0.787,-0.073,-0.801,-0.405,-0.716,-2.108,-1.942,-1.386,-0.391,-1.550,-0.142,-1.749,-0.371,-0.103,-1.343,-1.197,-0.928,-0.875,-0.430,-0.778,-1.708,-2.351,-0.819,-0.905,0.109,-1.443,-0.386,-0.467,-0.297,-1.887,-0.675,-0.240,-0.631,-0.505,-1.162,-0.288,-0.410,-0.157,-0.090,-0.951,-0.664,-1.689,-0.861,-0.702,-0.872,-0.378,-1.114,-1.308,-0.361,-1.056,-0.406,-1.510,-1.664,-1.457,-1.842,-0.113,-0.242,-1.319,-0.529,-0.809,-0.575,-1.934,-0.361,-1.370,-0.312,-0.667,-0.640,-0.534,-0.635,-1.637,-1.123,-0.603,-0.017,-1.802,-0.451,-0.376,-0.341,-0.847,-1.551,-0.090,-0.319,-1.362,-1.047,-0.280
DCA_T=0.3 15 -0.205,-0.711,-0.832,-1.039,-0.801,-0.665,-0.522,-0.460,-0.551,-1.615,-0.656,-0.324,-0.549,-0.398,-1.753
DCA_T=0.3 20 -0.463,-0.248,-0.069,-0.022,-0.149,-0.271,-1.151,-0.691,-0.543,-0.110,-0.089,-0.883,-0.915,-1.122,-0.712,-0.669,-0.690,-0.349,-0.853,-0.431,-1.253,-0.696,-0.439,-0.413,-1.414,-0.842,-0.143,-0.326,-0.461,-0.494,-0.395,-0.196,-0.040,-1.300,-0.916,-1.588,-0.467,-0.716,-0.189,-0.838,-0.528,-0.323,-0.059,-0.297,-0.774,-0.362,-0.275,-0.439,-0.544,-0.166,-0.534,-0.166,-0.283,-0.324,-0.318,-0.707,-0.497,-1.048,-0.480,-0.182,-0.631,-0.344,-0.171,-0.725,-0.523,-0.444,-0.317,-1.306,-0.817,-0.306,-0.876,-0.422,-0.627,-0.312,-1.129,-0.159,-0.257,-0.706,-0.222,-0.669,-0.959,-0.639,-0.236,-1.313,-1.403,-1.440,-0.611,-0.166,-0.536,-1.150,-0.236,-1.216,-0.206,-1.011,-0.265,-0.612,-1.012,-1.476,-0.399,-0.475,-0.794,-0.933,-0.441,-0.757,-0.500,-0.563,-0.968,-1.426,-1.651,-0.912,-2.377,-0.811,-0.033,-0.292,-0.260,-0.439,-0.901,-0.394,-0.833,-0.078,-0.361,-0.734,-0.702,-0.414,-1.249,-0.492,-0.161,-0.225,-0.282,-0.402,-0.540,-0.226,-0.089,-0.283,-0.206,-0.482,-0.996,-1.164,-0.399,-0.835,-0.755,-1.626,-0.812,-0.428,-0.108,-2.290,-0.413,-0.544,-1.095,-1.187,-0.805,-0.734,-1.043,-0.501,-0.400,-1.670,-1.201,-0.146,-0.855,-0.107,-0.461,-1.308,-1.203,-1.376,-1.559,-0.850,-0.099,-0.400,-0.446,-0.025,0.052,-1.226,-0.613,-0.654,-0.290,-0.250,-1.521,-0.968,-0.453,-0.477,-0.259,-0.465,-0.285,-0.589,-0.463,-1.073,-0.376,-0.319,-2.223,-0.125,-0.962,-0.389,-0.549,-0.489,-0.675,-0.392,-1.309,-0.677,-0.719,-0.017,-2.512,-1.888,-1.065,-0.678,-0.341,-1.954,-0.677,-0.326,-0.243,-0.204,-0.264,-0.302,-0.983,-0.567,-0.463,-0.884,-2.722,-0.215,-0.215,-1.026,-0.479,-0.168,-0.239,-0.724,-0.934,-0.339,-0.795,-0.817,-0.681,-0.797,-0.410,-1.380,-0.670,-0.979,-0.440,-0.423,-1.567,-0.477,-2.018,-0.894,-0.267,-0.363,-0.173,-0.101,-0.901,-0.737,-0.320,-0.464,-0.703,-0.698,-0.773,-0.330,-1.052,-0.521,-0.633,-0.290,-1.070,-1.095,-1.153,-1.128,-0.549,-2.263,-0.143,-0.419,-0.571,-0.900,-0.415,-0.884,-0.388,-0.954,-0.209,-0.703,-0.228,-0.310,-0.424,-0.705,-0.625,-0.824,-0.096,-0.522,-0.630,-0.443,-1.367,-0.569,-2.024,-0.251
DCA_T=0.3 25 -0.690,-0.513,-0.254,-0.334,-0.634,0.024,-1.106,-0.199,-1.660,-0.552,-0.436,-0.476,-0.030,-0.435,-1.565,-0.377,-0.506,-0.573,-0.630,-0.237,-0.204,-0.127,-0.390,-1.001,-0.000,-0.506,-0.532,-0.178,-0.613,-0.370,-0.412,-0.257,-0.646,-0.195,-0.443,-0.406,-0.871,-0.648,-0.369,-0.232,-0.202,-0.594,-0.811,-1.136,-0.537,-0.719,-0.550,-0.261,-0.507,-1.205,-0.882,-0.346,-0.775,-0.419,-0.279,-1.098,-0.424,-1.336,-0.410,-1.685,-0.590,-0.133,-0.687,-0.552,-0.378,-0.413,-1.956,-0.125,-1.427,-0.069,-0.455,-0.407,-0.545,-1.523,-0.399,-0.822,-0.258,-0.492,-0.735,-0.822,-1.140,-0.535,-1.642,-0.290,-0.009,-1.961,-0.153,-1.488,-0.996,-0.548,-0.224,-0.376,-0.129,-1.422,-0.502,-0.516,-1.000,-2.280,-0.392,-0.341,-1.471,-0.258,-0.385,-1.416,-0.279,-1.032,-0.264,-0.425,0.021
DCA_T=0.3 30 -1.602,-0.430,-1.662,-0.242,-0.330,-0.552,-1.029,-0.605,-0.588,-0.348,-1.627,-1.581,-0.723,-0.360,-0.462,-1.009,-0.186,-1.471,-1.676,-2.440,-1.135,-1.571,-0.679,-1.549,-2.216,-1.496,-1.284,-1.474,-0.598,-0.346,-0.615,-0.663,-0.317,-2.271,-1.696,-1.817,-1.202,-0.204,-0.289,-1.260,-0.445,-0.316,-1.658,-0.459,-0.317,-0.947,-0.691,-1.145,-0.529,-0.319,-0.747,-0.455,-0.336,-0.937,-0.283,-0.342,-1.796,-1.572,-0.269,-1.566,-0.368,-0.341,-0.233,-0.280,-0.473,-0.460,-1.021,-0.490,-0.960,-0.491,-0.345,-0.484,-1.609,-0.499,-1.032,-0.398,-1.575,-1.361,-0.501,-1.530,-0.429,-0.153,-0.510,-0.304,-0.084,-0.554,-0.325,-0.918,-0.355,-0.937,-0.274,-0.358,-0.279,-0.240,-0.284,-1.721,-0.240,-0.442,-0.293,-0.312,-0.452,-1.761,-0.498,-0.713,-0.335,-0.332,-0.326,-2.657,-0.465,-0.233,-0.479,-0.320,-0.585,-0.353,-0.687,-0.682,-0.504,-0.643,-0.279,-0.295,-1.527,-1.625,-0.500,-0.222,-0.382,-0.221,-0.457,-2.288,-1.670,-0.962,-1.634,-0.559,-1.456,-0.336,-1.817,-0.489,-0.596,-0.580,-0.400,-0.466,-0.288,-0.195,-0.204,-0.391,-0.260,-0.460,-1.084,-0.737,-0.279,-1.419,-0.554,-0.567,-1.626,-0.492,-0.258,-0.269,-0.183,-1.875,-0.453,-0.572,-0.231,-0.562,-0.532,-0.338,-0.466,-1.499,-0.504,-0.658,-0.443,-0.912,-0.527,-0.698,-0.476,-0.837,-0.649,-0.342
DCA_T=0.3 35 -0.466,-0.294,-0.300,-0.476,-0.192,-0.414,-0.254,-1.733,-0.325,-0.267,-0.295,-0.527,-0.645,-0.361,-0.311,-0.379,-0.462,-0.378,-0.653,-0.348,-0.496,-0.497,-0.335,-0.427,-1.281,-0.486,-0.330,-0.414,-0.551,-0.380,-0.721,-0.337,-0.445,-0.715,-0.778,-0.815,-0.665,-0.733,-0.320,-0.779,-1.595,-1.090,-0.862,-0.423,-0.762,-0.506,-0.707,-0.786,-1.622,-2.546,-0.357,-0.745,-0.362,-0.290,-0.285,-0.197,-0.365,-0.468,-0.554,-1.739,-0.406,-0.354,-0.696,-1.136,-0.606,-0.741,-0.394,-0.681,-0.493,-0.432,-0.280,-0.215,-1.169,-0.128,-0.722,-0.542,-0.185,-0.458,-1.437,-0.315,-0.393,-0.421,-0.577,-1.406,-1.664,-1.311,-0.649,-0.241,-0.513,-0.462,-0.768,-0.930,-0.759,-0.779,-1.769,-0.660,-1.556,-0.309,-0.594,-0.363,-0.498,-1.566,-0.323,-0.993,-0.426,-1.050,-1.027,-1.876,-0.984,-1.865,-2.512,-1.540,-0.686,-1.137,-0.372,-0.466,-0.555,-0.567,-0.385,-1.780,-0.447,-0.998,-0.701,-0.536,-1.025,-0.984,-0.586,-1.719
DCA_T=0.3 40 -0.900,-0.307,-2.631,-0.215,-0.665,-0.451,-0.452,-1.622,-0.652,-1.518,-0.853,-0.360,-1.151,-0.359,-2.939,-2.368,-0.781,-1.427,-0.854,-2.150,-0.658,-0.519,-0.757,-1.977,-0.615,-0.216,-0.692,-2.055,-1.776,-1.581,-2.563,-0.431,-0.663,-2.460,-0.503,-0.395,-1.471,-1.146,-0.373,-0.459,-2.829,-0.194,-0.620,-0.564,-3.152,-1.355,-1.065,-0.491,-0.542,-0.830,-1.558,-1.684,-0.572,-3.274,-0.440,-2.045,-0.458,-0.596,-0.530,-2.894,-0.366,-0.257,-2.351,-0.528,-0.336,-0.233,-0.717,-1.678,-0.745,-1.798,-0.719,-0.929,-3.448,-0.611,-0.477,-2.092,-0.920,-0.553,-0.830,-1.051,-0.905,-1.027,-2.233,-2.624,-2.191,-2.209,-0.509,-0.455,-0.241,-1.471,-0.840,-3.546,-2.001,-2.464,-0.459,-0.857,-0.848,-0.652,-0.591,-0.376,-0.791,-2.749,-0.859,-1.193,-0.165,-0.562,-1.142,-2.819,-2.529,-0.504,-3.143,-3.813,-1.939,-1.279,-1.039,-0.528,-3.743,-3.810,-2.685,-0.558,-0.818,-0.985,-0.448,-1.714,-1.788,-1.301,-1.816,-2.989,-0.856,-0.329,-1.861,-1.327,-2.179,-0.603,-1.417,-0.793,-1.403,-1.785,-0.248,-1.206,-3.894,-1.738,-1.405,-1.182,-3.545,-3.681,-0.782,-3.319,-0.349,-0.675,-0.337,-0.625,-1.708,-1.536,-1.722,-1.103,-2.765,-1.954,-1.020,-1.399,-1.262,-3.314,-2.176,-3.723,-2.630,-2.492,-0.911,-2.801,-1.252,-1.003,-3.439,-3.630,-1.633,-0.756,-0.452,-3.742,-1.360,-0.886,-2.906,-3.151,-1.442,-3.968,-0.631,-1.802,-0.981,-2.276,-2.191,-0.327,-0.664,-0.715,-4.047,-2.513,-2.895,-3.189,-3.037,-1.772,-3.613,-0.658,-2.044,-2.740,-0.487,-4.067,-3.886,-1.980,-2.603,-2.297,-1.163,-3.563,-3.445,-2.763,-2.747,-3.047,-3.358,-1.187,-2.567,-0.232,-0.560,-2.830,-2.272,-2.225,-1.613,-0.853,-1.902,-1.409,-0.586,-2.483,-2.714,-3.085,-2.388,-3.065,-0.490,-0.848,-1.710,-1.496,-2.284,-3.652,-0.622,-2.223,-2.319,-2.379,-2.083,-0.814,-2.986,-3.719,-1.329,-2.265,-0.546,-0.921,-2.671,-2.304,-3.254,-4.227,-1.624,-1.332,-0.765,-1.841,-4.008,-3.127,-1.388,-2.972,-1.567,-1.007,-1.861,-0.761,-1.142,-2.379,-0.783,-1.846,-2.341,-3.440,-3.584,-3.395,-0.783,-3.198,-1.434,-3.828,-1.901,-1.801,-3.686,-2.299,-2.075,-3.021,-2.331,-1.046,-3.110,-1.158,-1.146,-3.376,-1.268,-0.899
DCA_T=0.3 45 -3.554,-2.709,-3.258,-0.901,-2.586,-3.080,-0.655,-1.599,-1.390,-1.801,-2.225,-3.540,-1.680,-0.631,-0.720,-0.338,-0.728,-1.486,-0.881,-0.678,-1.463,-0.882,-3.077,-1.644,-1.164,-2.288,-0.843,-2.623,-0.388,-2.005,-1.034,-3.290,-0.805,-1.446,-2.734,-3.064,-3.601,-0.909,-2.409,-0.409,-0.462,-1.038,-0.293,-1.470,-1.075,-0.781,-0.804,-1.239,-1.839,-3.791,-0.739,-2.021,-0.534,-2.044,-3.559,-3.510,-3.071,-3.326,-2.082,-3.641,-1.796,-1.542,-3.266,-0.979,-1.333,-1.519,-2.632,-0.850,-2.595,-3.293,-0.531,-3.030,-1.702,-2.240,-3.788,-2.816,-3.362,-1.630,-1.128,-2.883,-1.284,-0.763,-0.337,-1.630,-3.816,-1.010,-3.284,-0.590,-3.782,-3.280,-2.846,-3.174,-3.750,-2.642,-3.919
DCA_T=0.3 50 -4.197,-3.752,-2.904,-2.229,-4.276,-2.712,-3.287,-3.514,-2.965,-3.160,-3.243,-3.814,-1.905,-2.144,-3.540,-3.060,-2.857,-3.829,-3.716,-3.474,-3.476,-3.255,-2.927,-3.789,-3.583,-2.993,-3.514,-2.410,-2.747,-2.848,-2.397,-2.860,-3.768,-3.032,-3.134,-3.337,-1.972,-3.570,-3.466,-2.800,-3.800,-4.310,-3.374,-2.292,-3.586,-3.162,-3.280,-2.635,-3.021,-3.025,-3.700,-1.483,-2.659,-3.297,-3.414,-3.367,-2.917,-3.015,-3.708,-3.822,-3.570,-4.137,-3.847,-3.255,-3.547,-3.683,-2.736,-2.577,-2.992,-3.504,-3.313,-1.704,-1.870,-2.845,-1.986,-3.083,-3.679,-3.682,-2.885,-2.999,-3.137,-3.233,-3.641
DCA_T=0.3 55 -3.552,-3.007,-2.912,-3.175,-2.385,-2.855,-3.926,-3.661,-3.698,-2.775,-2.814,-3.046,-2.712,-1.312,-3.109,-2.490,-4.061,-2.661,-3.302,-2.092,-3.716,-3.156,-2.691,-1.479,-2.932,-3.818,-3.571,-3.039,-2.797,-3.738,-4.341,-3.086,-2.912,-2.921,-3.605,-3.582,-3.018,-3.277,-3.414,-2.840,-3.127,-2.836,-2.719,-3.126,-3.858,-3.463,-3.088,-2.782,-4.084,-2.944,-0.678,-4.083,-1.851,-2.977,-3.707,-3.800,-2.382,-3.415,-4.222,-4.343,-2.473,-3.738,-3.104,-2.657,-3.542,-3.115,-2.858,-3.006,-3.684,-3.989,-3.536,-3.385,-3.828,-2.958,-2.637,-4.258,-3.723,-2.921,-2.583,-2.664,-3.508,-3.052,-1.093,-3.414,-3.413,-3.623,-3.122,-4.274,-4.093,-4.120,-3.738,-4.016,-3.595,-3.813,-3.380,-2.757,-2.843,-4.209,-4.157,-2.389,-2.574,-1.840,-2.029,-3.874,-3.427,-3.933,-4.019,-2.555,-3.295,-1.687,-3.533,-2.853,-4.553,-2.993,-3.698,-3.585,-3.481,-2.542,-3.282,-3.516,-3.501,-3.842,-3.396,-3.418,-3.476,-3.942,-3.745,-4.040,-3.393,-3.216,-4.462,-3.587,-3.017,-3.168,-0.308,-3.806,-2.745,-3.902,-3.351,-3.106,-2.379,-3.593,-4.332,-3.540,-2.279
DCA_T=0.3 60 -1.982,-3.621,-3.092,-3.043,-1.469,-3.419,-2.995,-2.167,-3.443,-2.651,-3.992,-3.059,-3.871,-3.328,-3.364,-3.082,-3.328,-3.737,-3.678,-3.308,-3.493,-3.603,-3.139,-4.374,-3.294,-3.664,-3.862,-3.374,-4.442,-4.051,-3.385,-3.016,-3.824,-4.136,-3.220,-4.162,-3.496,-3.727,-4.090,-3.940,-3.652,-3.714,-3.821,-4.644,-3.678,-3.648,-4.024,-3.860,-2.594,-4.065,-4.187,-3.274,-4.112,-3.496,-3.968,-4.256,-3.492,-3.408,-3.390,-2.820,-3.333,-3.198,-4.327,-4.367,-3.735,-2.935,-4.115,-4.371,-3.134,-3.484,-3.501,-4.223,-3.890,-3.398,-3.135,-3.595,-3.650,-3.250,-3.963,-4.109,-4.054,-4.093,-4.022,-3.309,-3.981,-3.416,-4.324,-4.410,-3.751,-3.806,-3.479,-3.751,-3.737,-3.366,-3.103,-3.256,-3.861,-4.218,-3.351,-3.417,-4.031,-4.199,-4.230,-3.623,-3.402,-3.282,-2.534,-3.495,-3.426,-4.278,-3.630,-3.745,-2.970,-3.788
DCA_T=0.3 65 -3.820,-2.529,-3.893,-3.481,-3.377,-3.247,-3.365,-3.626,-3.900,-3.790,-3.739,-4.752,-2.920,-3.898,-3.084,-3.032,-2.451,-3.563,-3.354,-3.813,-3.566,-4.024,-3.527,-3.808,-4.037,-3.385,-3.796,-3.166,-3.009,-3.761,-3.962,-3.082,-3.480,-3.902,-3.949,-2.928,-3.864,-3.469,-3.435,-4.050,-2.951,-3.897,-3.878,-3.121,-2.985,-3.955,-3.798,-3.702,-4.039,-3.801,-4.119,-3.627,-2.972,-4.061,-3.119,-4.080,-4.211
DCA_T=0.3 70 -3.205,-4.120,-3.226,-4.536,-3.980,-4.057,-4.624,-4.116,-4.237,-3.838,-4.763,-4.135,-3.803,-4.086,-4.289,-4.401,-4.221,-2.758,-4.286,-4.059,-4.880,-3.340,-4.088,-4.449,-4.435
DCA_T=0.3 75 -4.213,-3.901,-4.340,-4.626,-3.512,-4.200,-4.130,-4.443,-2.072,-4.236,-3.777,-4.925,-3.598,-3.129,-3.859,-3.942,-3.572,-3.547,-4.554,-3.802,-4.345,-4.748,-4.442,-3.903,-4.128,-4.926,-4.401,-4.723,-4.858,-4.112,-4.109,-4.159,-4.148,-4.363,-4.015,-4.295,-2.111,-4.118,-3.713,-4.949,-4.006,-3.940,-3.961,-4.457,-3.640,-3.676,-4.005,-4.054,-3.582,-4.030,-4.014,-4.036
DCA_T=0.3 80 -3.211,-3.812,-4.144,-4.096,-3.757,-4.241
DCA_T=0.3 85 -3.451,-3.593,-4.065,-4.404
DCA-SB 5 -0.351
DCA-SB 10 -0.262,-0.254,-0.548,-0.118,0.174,-0.328,0.047,-0.080,-0.232,-0.101,-0.132,0.030,-0.350,-0.465,-0.080,-0.529,-0.252,-0.176,0.017,-0.222,-0.241,-0.967,-0.760,-0.326,-0.315,-0.224,-0.374,-0.262,-0.477,-0.264,-0.114,-0.154,-0.238,-0.180,-0.344,-0.766,0.023,-0.020,-0.556,-0.167,-0.136,-0.041,-1.140,-0.207,-0.394,0.186,-0.114,-0.316,-0.059,0.070,0.147,-0.728,-0.067,-0.009,-0.249,0.045,0.101,0.173,0.007,-0.008,-0.192,-0.322,0.032,0.060,-0.414,-0.323,-0.027,-0.466,-0.153,-0.314,-0.206,-0.718,-0.014,-0.179,-0.490,-0.977,-0.072,-0.439,-0.035,-0.108,-0.760,-0.450,-0.570,-0.557,-1.050,-0.710,-0.375,0.059,-0.067,-0.116,0.403,0.319,0.237,-0.464,-0.415,-0.268,-0.386,-0.580,-0.156,-0.068,-0.513,-0.385,-0.617,-0.382,-0.104,-0.423,-0.218,-0.555,-0.328,0.075,-0.166,-0.428,-0.409,-0.247,-0.494,-0.011,-0.916,-0.385,-0.305,-0.398,-0.284,-0.150,-0.040,-0.507,-0.492,0.051,-0.049,0.094,-0.647,-0.228,-0.141,-0.332,0.058,-0.233,-0.460,0.072,-0.531,-0.325,0.198,-0.078,-0.301,0.095,-0.596,-0.463,-0.311,-0.217,-0.677,-0.418,-0.257,-0.625,-0.340,-0.053,-0.283,-0.339,-0.568,0.039,-0.191,-0.907,0.258,-0.328,0.061,-0.240,-0.400,-0.200,-0.192,-0.022,-0.448,-1.214,-0.207,0.018,-0.110,-0.365,-0.157,0.076,0.020,-0.530,-0.496,-0.297,-0.437,-0.293,-0.677,-0.580,-0.422,-0.200,-0.023,0.112,0.088,-0.175,-0.457,0.013,-0.737,-0.092,-0.198,-0.089,-0.221,0.241,-0.230,-0.634,-0.051,-0.711,-0.573,-0.626,-0.327,-0.232,0.061,0.053,-0.221,-0.420,-0.713,-0.366,-0.316,-0.356,-0.236,0.021,0.001,-0.435,-0.383,-0.156,0.117,-0.043,-0.150,-0.239,0.385,-0.264,-0.632,-0.080,-0.347,-0.586,-0.295,-0.747,-0.302,0.096,-0.194,-0.433,-0.449,-0.675,-0.680,-0.138,-0.395,-0.989,-0.272,-0.209,-0.235,-0.616,-0.291,-0.415,-0.134,-0.565,-0.237,0.188,-0.323,-0.145,0.136,-0.119,-0.386,-0.200,-0.621,-0.304,-0.388,-0.293,0.099,-0.086,-0.121,-0.769,-0.537,-0.031,-0.472,-0.561,0.064,-0.335,-0.430,-0.302,-0.494,-0.364,-1.127,-0.392,-0.551,-0.310,-0.073,-0.266
DCA-SB 15 -0.503,-0.576,-0.436,0.017,-0.199,-0.230,-0.386,-0.121,-0.328,-0.366,-0.232,-0.549,-0.690,-0.171,-0.403,0.009,-0.217,-0.305,-0.448,-0.418,-0.241,-0.157,-0.546,-0.350,-0.437,-0.423,-0.072,-0.264,-0.304,-0.006,-0.191,-0.567,-0.043,-0.129,-0.206
DCA-SB 20 -0.418,-0.145,-0.486,-0.017,-0.411,-0.339,-0.587,0.000,-0.131,-0.323,-0.034,-0.407,-0.398,-0.188,-0.188,-0.543,-0.168,-0.610,-0.447,-0.539,-0.198,-0.041,-0.450,0.067,-0.276,-0.283,-0.325,-0.164,-0.123,-0.376,-0.061,0.035,-0.039,-0.038,-0.082,-0.204,-0.179,-0.557,-0.601,-0.151,-0.028,0.010,-0.070,-0.202,-0.192,-0.373,-0.160,-0.472,-0.280,-0.400,-0.135,-0.312,0.053,-0.333,-0.367,-0.439,-0.207,0.162,-0.421,-0.092,-0.290,0.122,-0.187,-0.370,-0.005,-0.062,-0.150,-0.201,-0.028,-0.403,-0.195,-0.689,-0.422,-0.215,-0.087,-0.261,-0.202,-0.129,-0.093,0.052,-0.083,-0.236,-0.159,-0.306,-0.239,-0.733,-0.254,-0.188,-0.382,-0.352,-0.254,0.585,-0.143,-0.346,-0.181,-0.011,0.129,-0.258,0.029,-0.250,-0.385,-0.197,-0.147,-0.213,-0.150,-0.132,-0.664,-0.077,-0.210,-0.364,-0.207,0.021,-0.099,-0.287,-0.302,-0.104,-0.308,-0.168,0.072,-0.292,-0.215,-0.174,-0.091,-0.012,-1.719,-0.214,-0.083,-0.091,0.177,-0.160,-0.353,-0.178,-0.426,-0.129,-0.073,-0.103,0.092,-0.368,-0.034,0.016,-0.056,-0.044,-0.334,-0.136,-0.120,-0.242,-0.405,-0.146,-0.189,0.040,-0.186,-0.123,-0.052,-0.166,-0.333,-0.256,-0.158,-0.274,-0.351,-0.084,-0.231,-0.244,-0.122,-0.157,-0.114,-0.182,0.027,-0.086,-0.291,-0.141,-0.186,-0.163,-0.679,-0.174,-0.126,-0.264,-0.001,-0.011,-0.193,-0.335,-0.377,-0.373,-0.165,-0.171,-0.143,-0.305,-0.276,-0.263,-0.462,-0.349,-0.079,0.112,-0.182,0.043,-0.125,-0.159,-0.317,0.008,0.100,-0.290,-0.165,-0.587,-0.478,0.050,-0.060,-0.183,-0.392,-0.183,-0.526,-0.135,-0.356,-0.432,-0.397,-0.198,-0.169,0.403,-0.324,-0.430,-0.426,-0.235,0.106,-0.064,-0.289,-0.141,-0.007,-0.368,-0.099,-0.075,-0.060,-0.287,-0.045,-0.073,-0.046,-0.183,-0.245,-0.216,-0.224,-0.511,-0.259,-0.464,-0.173,-0.217,-0.335,-0.107,-0.084,-0.111,-0.038,-0.283,-0.290,-0.279,0.165,-0.328,-0.252,-0.189,0.035,-0.331,-0.127,0.122,-0.486,0.057,-0.038,-0.180,-0.119,0.003,-0.249,-0.292,-0.162,-0.279,-0.180,-0.328,-0.266,-0.084,-0.212,-0.539,0.036,-0.093,-0.291,-0.324,-0.187
DCA-SB 25 -0.137,0.133,-0.311,-0.194,-0.353,-0.175,-0.123,-0.142,0.012,0.064,-0.022,-0.410,-0.167,0.040,-0.109,-0.050,-0.094,0.296,-0.245,-0.211,-0.321,-0.273,-0.085,0.047,-0.015,-0.145,0.036,-0.301,-0.321,-0.190,-0.362,0.070,-0.070,-0.061,-0.066,-0.167,-0.114,-0.049,0.003,0.008,0.090,0.106,0.005,-0.210,-0.159,-0.323,-0.037,-0.019,-0.211,-0.313,-0.364,-0.035,-0.014,-0.177,-0.311,-0.131,0.059,-0.245,-0.285,-0.157,-0.199,0.092,-0.284,-0.057,-0.046,-0.133,-0.063,-0.054,-0.070,-0.003,-0.089,-0.157,-0.055,0.078,-0.031,-0.210,-0.117,-0.045,-0.290,0.013,0.415,-0.179,-0.244,-0.094,-0.215,-0.014,-0.313,-0.295,-0.129,0.170,-0.044,-0.264,-0.257,-0.279,0.098,-0.352,-0.212,-0.186,-0.105,-0.196,0.037,-0.129,-0.043,0.104,-0.071,0.048,0.060,0.027,-0.259,-0.169,-0.187,-0.034,-0.080,-0.229,-0.277,-0.142,-0.158,-0.269,-0.107,0.097,-0.138,-0.002,-0.273,-0.155,-0.225,-0.039,-0.102,-0.059,-0.013,-0.101,-0.056,-0.003,-0.091,-1.458,-0.298,0.057,-0.177,0.079,0.005,0.023,-0.194,-0.176,-0.085,-0.026,-0.123,-0.379,-0.139
DCA-SB 30 0.075,0.081,-0.153,-0.113,-0.053,-0.189,-0.036,-0.137,-0.278,-1.400,-0.025,-0.035,-0.063,-0.076,0.052,-0.063,-0.214,0.006,-0.311,-0.170,-0.216,-0.344,-0.274,0.015,0.084,-0.236,-0.125,0.029,0.088,-0.168,-0.075,0.002,0.074,-0.359,-0.209,-0.183,0.154,-0.077,0.485,-0.208,-0.054,-0.195,0.106,0.097,-0.176,-0.048,-0.269,0.166,-0.173,0.078,-0.263,-1.428,0.604,0.080,-0.158,-0.150,-1.487,-0.015,-0.024,0.084,-1.316,-1.878,-0.075,0.015,-0.076,-1.410,-0.051,-0.285,-0.092,-1.462,-0.335,-0.122,-0.032,-0.247,-1.741,0.057,-0.413,-0.170,-0.081,-0.236,-1.383,-0.118,-0.010,-1.515,-1.449,-0.359,-1.859,-1.471,-0.244,0.110,-0.273,-0.195,-0.312,-0.086,-1.581,-0.116,-0.503,-0.161,-1.809,0.043,-1.735,-1.534,-0.029,-0.213,-1.393,0.075,0.044,-1.460,-0.011,-1.906,-0.323,-0.151,0.032,-0.063,-1.760,0.040,-0.272,-1.566,-1.751,-0.103,-0.179,-1.792,-1.734,0.022,-0.284,-1.568,-0.732,-1.607,-1.604,-0.077,0.113,-0.333,0.023,0.121,-0.112,-1.365,-0.103,-1.842,-0.189,-1.677
DCA-SB 35 -1.397,-1.404,-1.812,-0.076,-1.799,-1.687,-0.135,-1.512,-0.184,0.024,-0.319,-1.295,-1.690,-1.456,-0.371,-1.404,-1.373,-0.213,-0.102,-0.157,-1.374,-0.057,-0.540,-0.320,0.008,-1.315,-0.280,-0.316,-1.355,-1.542,0.035,-0.081,-1.754,-1.515,-0.171,-0.096,-1.535,-1.894,-0.019,-1.417,-1.676,-1.777,-0.201,-0.220,-1.969,-1.397,-2.190,-0.305,-0.220,-0.344,-1.875,-1.149,-0.001,-1.518,-2.068,-1.180,-0.248,-1.420,-1.559,-1.699,-1.740,-1.550,-0.426,-1.594,-1.207,-0.215,-1.391,-1.766,-1.524,-2.006,-0.366,-1.601,-1.496,-1.339,-1.699,-1.856,-1.804,-1.951,-2.007,-0.355,-0.552,-1.115,-1.481,-1.552,-2.083,-2.046,0.063,-0.016,-1.643,-1.751,-1.983,-1.481,-1.849,-1.965,-0.049,-2.003,-1.723,-2.057,-1.850,-1.869,-1.774,-1.397,-1.747,-0.217,-1.351,-0.392,-2.060,-1.606,-1.559,-2.097,-1.958,-2.146,-0.325
DCA-SB 40 -2.155,-1.335,-1.568,-1.501,-1.376,-1.549,-1.452,-1.487,-1.767,-2.139,-1.383,-1.642,-0.600,-1.623,-1.990,-1.310,-1.513,-1.563,-0.332,-1.767,-1.976,-1.913,-2.121,-1.516,-1.517,-1.057,-1.969,-1.676,-1.680,-1.499,-2.384,-1.486,-1.506,-1.528,-1.475,-2.010,-1.660,-1.611,-2.110,-1.891,-3.048,-2.197,-1.867,-2.935,-0.274,-1.560,-2.128,-1.418,-2.146,-1.170,-2.085,-1.728,-1.816,-2.116,-1.987,-1.943,-0.176,-2.983,-1.846,-1.250,-2.453,-1.476,-1.652,-1.903,-2.059,-0.328,-1.991,-0.104,-2.142,-1.728,-1.573,-1.506,-2.228,-1.605,-2.268,-2.049,-2.001,-1.336,-1.362,-2.216,-1.944,-2.269,-1.568,-1.903,-1.916,-2.082,-1.272,-1.983,-1.797,-2.057,-1.067,-1.977,-1.641,-1.464,-2.127,-1.430,-1.688,-1.820,-1.561,-1.484,-2.448,-1.569,-1.457,-1.292,-2.028,-2.082,-1.646,-2.152,-1.354,-3.384,-2.045,-1.415,-1.637,-1.796,-2.448,-1.458,-1.768,-3.222,-1.785,-4.047,-1.886,-2.343,-1.360,-1.839,-2.119,-1.495,-2.597,-1.639,-2.036,-1.306,-1.770,-1.579,-1.992,-1.426,-1.963,-2.566,-1.360,-1.520,-1.706,-1.323,-1.678,-1.632,-2.626,-1.827,-1.752,-1.564,-1.465,-1.761,-3.979,-1.656,-1.216,-2.602,-1.698,-1.949,-2.925,-1.585,-1.674,-1.544,-1.709,-1.742,-1.505,-1.680,-1.604,-3.197,-1.689,-2.336,-1.609,-2.296,-2.153,-2.144,-1.572,-1.804,-1.666,-1.803,-2.329,-2.678,-2.246,-2.019,-1.747,-2.211,-2.407,-3.382,-2.180,-1.930,-2.008,-2.057,-3.691,-1.635,-1.709,-0.212,-1.758,-1.617,-1.938,-1.151,-1.609,-1.451,-2.635,-2.169,-1.777,-1.907,-2.149,-2.198,-2.371,-1.433,-1.405,-3.754,-2.097,-2.320,-1.810,-1.481,-1.444,-1.357,-2.131,-2.895,-1.156,-1.511,-1.630,-1.952,-1.724,-3.518,-2.191,-2.098,-3.312,-1.795,-1.982,-1.306,-3.321,-1.606,-0.378,-1.809,-1.991,-3.241,-3.439,-1.412,-2.064,-3.507,-1.790,-1.540,-1.841,-1.125,-3.882,-3.062,-2.077,-1.918,-1.818,-2.464
DCA-SB 45 -2.366,-1.968,-1.841,-3.372,-2.749,-2.408,-2.026,-1.519,-2.231,-1.616,-1.853,-2.071,-1.596,-2.692,-0.462,-2.070,-0.208,-1.402,-1.966,-1.546,-2.168,-2.387,-1.732,-2.386,-2.713,-0.942,-2.747,-3.825,-2.055,-2.093,-2.041,-3.013,-1.442,-2.285,-2.313,-1.946,-2.169,-2.338,-1.573,-1.072,-1.791,-2.259,-1.941,-1.952,-1.471,-2.189,-1.492,-2.268,-1.601,-2.448,-3.229,-1.393,-2.467,-2.115,-2.409,-2.265,-3.306,-2.089,-2.539,-2.496,-1.666,-1.431,-2.474,-2.294,-1.942,-2.394,-2.085,-3.023,-1.743,-2.053,-2.080,-3.254,-2.505,-2.953,-1.729,-1.394,-2.480,-1.453,-3.595,-3.895,-1.665,-3.724,-1.491,-1.478,-3.971,-1.920,-3.051,-1.966,-0.306,-2.374,-1.547,-1.542,-1.434,-4.058,-2.269,-3.234,-3.995,-1.553,-1.487,-3.654,-3.781,-1.514,-1.512,-1.289,-1.446,-1.861
DCA-SB 50 -4.156,-1.141,-1.483,-2.044,-3.688,-1.520,-1.075,-1.416,-1.070,-0.993,-1.527,-1.238,-1.545,-1.319,-1.338,-1.090,-0.949,-1.470,-1.460,-0.968,-1.550,-1.157,-1.486,-1.423,-1.481,-1.517,-1.745,-1.542,-1.527,-0.930,-1.553,-1.541,-1.155,-1.544,-1.127,-1.406,-1.566,-1.652,-1.395,-1.462,-1.525,-1.849,-1.515,-1.280,-1.361,-1.539,-1.150,-0.874,-1.097,-1.509,-1.223,-0.982,-1.272,-1.273,-0.975,-1.222,-0.855,-1.491,-0.999,-1.150,-1.523,-1.595,-1.283,-1.113,-1.134,-1.469,-1.492,-1.499,-1.478,-1.145,-1.586,-1.518,-1.192,-1.587,-1.529,-1.267,-1.513,-1.631,-1.754,-1.437,-1.250,-1.056,-1.741,-1.871,-1.769,-1.581,-1.231,-2.724,-1.713,-3.965,-1.491,-1.222,-1.397,-1.522,-1.462,0.338,-1.525,0.179,-1.604,-1.542,-1.268,-1.097,-0.946,-1.417,-1.703,-1.459,-1.235,-0.997,0.318,-1.336,-1.211,-1.055,-1.379,-2.434,0.313,-1.505,-1.263,-2.138,-1.480,-2.530,-1.524,-1.581,-3.700,-1.390,-3.064,-1.394,-1.542,-1.580,-1.024,-1.498,-1.596,-0.678,-1.198,-1.430
DCA-SB 55 -1.459,-1.598,-1.216,-1.530,-1.138,-1.292,-1.643,-2.126,-1.551,-1.104,-1.523,-1.543,-1.305,-1.152,-1.396,-1.308,0.301,-1.333,-1.453,-1.406,0.374,-1.623,-2.250,-1.178,-1.407,-1.270,-0.991,-1.456,-1.336,-1.141,-1.966,-2.434,-1.255,-3.613,-3.062,-1.686,-1.664,-0.933,0.332,-2.239,-1.333,0.396,-1.446,-4.503,-2.351,-1.317,-1.963,-1.287,-1.572,-3.878,-1.578,-1.305,-3.647,-1.213,-1.302,-1.549,-1.198,-1.349,-1.284,-1.352,-3.694,-1.507,-1.080,-1.142,-1.464,-1.206,-1.268,-1.587,-1.532,-1.300,-1.308,-1.996,-1.649,-1.375,-1.983,-1.472,-1.706,0.344,-1.482,-1.186,-1.081,-3.061,-1.168,-1.161,-4.067,0.171,-4.346,-3.210,-1.981,-2.774,-4.893,0.352,-1.307,-2.191,-1.493,-1.527,-1.296,-1.503,-1.300,-1.510,-1.415,-2.590,-1.289,-4.264,-1.637,-1.194,-1.701,-1.114,-1.647,-1.585,0.404,-4.183,-1.784,-1.813,-1.574,-0.602,-1.530,-1.278,-1.267,-1.468,-1.314,-1.587,-1.520,-1.385,-1.345,-1.225,-1.300,-1.245,-2.830,-1.456,-1.438,-1.545,-1.434,-2.563,-2.628,-3.677,-1.381,-2.265,-1.195,-1.784,-4.314,-1.516,-1.107,-1.464,-3.568,-0.512,-2.790,-1.088,-1.149,-1.477,-2.369,-1.335,-1.269,-1.465,-1.389,-1.632,-1.072,-1.208,-1.512,-1.090,-1.478,-1.356,-2.735,-2.252,-4.150,-3.862,-1.933,-1.136,-4.153,-1.018,-0.480,-1.678
DCA-SB 60 -1.206,-1.484,-1.984,-3.202,-1.467,-1.548,-1.209,-4.537,-1.316,-3.377,-1.898,-2.577,-0.966,-1.022,-1.368,-3.575,-1.659,-4.580,-4.296,-1.809,-1.546,-4.471,-1.517,-4.053,-1.295,-4.251,-2.192,-0.521,-1.990,-4.077,-1.736,-3.804,-4.521,-1.006,-1.247,-3.851,-4.260,-4.416,-1.598,-1.505,-4.462,-3.033,-3.352,-2.239,-3.888,-3.354,-1.306,-1.266,-3.603,-0.790,-2.883,-4.732,-4.256,-2.754,-4.574,-1.087,-4.337,0.064,-0.439,-3.166,-0.033,-3.906,-4.066,-3.497,-1.566,-1.673,-1.888,-3.502,-4.085
DCA-SB 65 -4.385,-4.134,-3.660,-3.909,-4.084,-3.943,-3.037,-4.032,-1.651,-2.097,-3.140,-4.109,-3.493,-4.178,-4.183,-1.303,-4.018,-3.661,-3.980,-2.053,-2.862,-2.600,-4.369,-4.353,-4.032,-4.471,-4.172,-4.544,-4.338,-3.853,-3.838,-4.287,-4.946,-4.490,-3.816,-4.194,-4.252,-1.780,-4.531,-4.132,-4.057,-2.564,-3.927,-4.041,-4.403,-2.772,-3.786,-3.497,-4.337,-3.783,-3.756,-4.198,-4.321,-3.889,-4.150,-2.234,-3.632,-4.321,-3.604,-4.078,-4.179,-3.856,-4.635
DCA-SB 70 -4.285,-4.705,-3.701,-4.321,-3.892,-4.005,-3.933,-3.391,-4.297,-3.849,-4.002,-4.585,-4.634,-3.304,-3.994,-4.323,-4.277,-3.972,-4.549,-4.033,-3.935,-4.220,-3.687,-3.725,-4.269,-3.418,-4.188,-4.387,-4.544,-3.836,-3.713,-4.599,-3.885,-4.261,-3.778,-4.032,-3.340,-4.192,-4.434,-3.372,-3.712,-3.893,-4.502,-4.033,-4.108,-3.653,-4.012,-4.656,-3.634,-3.961,-3.493,-4.395,-4.174,-3.720,-4.337,-3.453,-3.856,-4.407,-3.367,-4.017
DCA-SB 75 -4.783,-3.904,-4.235,-4.399,-3.507,-3.344,-4.072,-3.650,-4.601,-4.174,-4.441,-3.991,-3.884,-3.831,-3.965,-4.096,-3.918,-4.539,-3.742,-3.847,-4.726,-3.741,-4.590,-4.288,-4.120,-0.909,-4.210,-4.509,-4.426,-4.491,-4.424,-4.342,-4.070,-3.986,-4.192,-4.603,-3.937,-3.997,-3.745,-3.337,-4.613,-4.309,-3.344,-3.559,-3.868,-4.470,-3.773,-4.947,-3.826,-4.157,-3.909,-4.153,-4.801,-4.042,-4.343,-3.723,-4.035,-4.145,-3.682,-3.959,-4.178,-4.235,-3.367,-4.593,-4.595,-4.072,-4.543,-3.924,-3.657,-4.594,-4.867,-4.221,-3.941,-3.325,-4.885
DCA-SB 80 -4.153,-3.934,-4.023,-4.531,-3.283,-3.992,-4.238,-4.496,-4.047,-4.268,-4.222,-3.927,-3.826,-3.657,-3.384,-4.220,-3.603,-3.869,-4.557,-4.137,-3.639,-4.043,-4.052,-3.951,-3.450,-3.387,-3.446,-3.714,-3.941,-3.953,-4.083,-3.985,-4.066,-3.173,-3.377,-5.066,-4.297,-4.265,-4.413,-3.788,-3.992,-3.054,-3.525,-4.337,-3.859,-3.720,-3.417,-4.697,-4.481,-3.976,-4.461,-3.253,-3.427,-3.914,-4.332,-3.742,-3.601,-3.557,-3.037,-4.656,-3.844,-3.492,-3.391,-3.545,-3.136,-3.510,-4.372,-3.990,-4.442,-4.225,-3.866
DCA-SB 85 -3.745,-3.787,-3.733,-3.716,-3.158,-4.212,-3.800,-3.761,-4.456,-3.936,-4.592,-3.058,-3.489,-3.335,-4.407,-3.866,-3.690,-3.333,-3.343,-4.141,-4.305,-4.851,-4.485,-3.730,-4.669,-3.807,-4.561,-4.215,-3.960,-3.567,-3.667,-3.411,-4.376,-3.740,-3.352,-4.300,-4.081,-3.819,-3.100,-4.212,-2.774,-4.387,-3.769,-2.567,-4.844,-4.788
DCA-SB 90 -4.079,-4.144,-4.249,-3.611,-3.650,-3.679,-4.445,-3.849,-3.918,-3.913,-3.842,-4.253,-3.736,-3.974,-4.124,-4.063,-4.185,-4.478,-4.537,-3.768,-3.730,-3.770,-4.240,-4.083,-3.898,-4.252,-4.162,-3.956,-3.887,-3.699,-4.031,-4.039,-4.091,-4.358,-4.404,-4.163,-3.506,-4.187,-3.743,-4.008,-4.083,-4.639,-4.449
DCA-SB 95 -3.565,-4.170,-3.792,-3.972,-4.008,-4.338,-4.126,-3.521,-3.980,-4.337,-3.532,-4.112,-4.365,-3.735,-4.219,-3.937,-3.763,-4.135,-3.963,-3.782,-3.538,-3.854,-4.129,-3.918,-4.182,-4.123,-3.686
DCA-SB 100 -4.139,-4.642,-4.174,-4.379,-3.902,-4.616,-4.321,-3.994,-3.326,-4.964,-5.076,-4.448,-4.423,-4.911,-4.700,-4.085,-3.767,-4.084,-4.751,-4.009,-4.067,-4.282
DCA-SB 105 -4.310,-4.569,-4.296,-4.115,-4.905,-3.598,-4.911,-4.739,-4.341,-4.771,-4.661,-3.550,-4.597,-4.500,-3.624,-3.707
DCA-SB 110 -3.711,-4.684,-3.532,-4.705,-4.014,-3.950,-4.345,-4.810,-4.696,-4.031,-4.139,-3.127,-3.603,-4.789,-4.329,-4.762,-4.378,-4.462
DCA-SB 115 -3.663,-4.454,-2.776,-4.565,-3.652,-4.473,-3.106,-3.884,-4.086,-4.642,-5.269,-3.484,-5.103,-4.381,-3.946,-4.219,-3.494,-3.855,-5.028,-3.472,-3.463,-3.878,-4.316,-2.762,-3.445,-4.512,-5.070,-3.776,-3.365,-3.858,-3.551,-5.285,-2.571,-3.417,-4.192,-3.335
DCA-SB 120 -3.037,-4.747,-4.017,-4.813,-4.186,-3.804,-4.441,-4.816,-4.175,-4.780,-4.520,-4.900,-4.475,-3.579,-4.438,-4.423,-3.993,-3.602,-5.104,-3.945,-3.999,-3.817,-3.794,-5.216,-4.148,-4.194,-4.973,-4.141
DCA-SB 125 -5.032,-4.865,-4.091,-4.410,-4.840,-4.406,-4.872,-3.370,-4.791,-4.939,-3.946,-4.735,-4.326
DCA-SB 130 -4.005,-4.565,-5.879,-4.411,-3.888,-4.578,-4.953,-4.422,-3.555,-4.079,-4.530,-5.692,-4.029,-4.269,-4.872,-3.427,-3.776,-4.406,-4.008,-3.559,-3.508,-4.183,-3.565,-4.634,-3.656,-4.071,-4.601,-5.228,-4.288,-4.798
DCA-SB 135 -5.709,-3.689,-3.798,-4.532,-4.475,-3.364,-5.043,-4.629,-4.887,-4.010,-4.498,-3.721,-5.290,-4.318,-5.395,-3.576,-4.601,-4.210,-3.918,-3.999,-3.962,-4.000,-4.149,-4.213,-4.367
DCA-SB 140 -3.901,-4.493,-3.946,-4.387,-4.803,-5.077,-4.380,-4.494,-4.211,-5.072,-4.233,-4.001,-2.805
DCA-SB 145 -4.974,-4.077,-4.514,-4.375,-4.590,-4.076,-4.920,-5.281,-4.697
VAE 5 0.306,0.119,0.015,-0.064,-0.132,-1.071,-0.172,-0.074,0.110,-1.143,-0.493,-0.095,-0.139,-0.483,-0.452,0.011,-0.065,-0.057,-0.081,0.857,-0.012,-0.146,-0.311,-0.036,-0.015,-0.016,-0.896,-0.392,-0.916,-0.973,0.138,-0.905,0.016,-0.106,-1.176,-0.032,-0.347,-0.602,-1.598,-1.018,-0.120,-0.289,-0.453,-0.043,-0.761,-0.777,-0.473,0.090,-0.318,-0.942,-0.350,-0.195,-0.457,-0.294,-0.468,-1.186,-0.337,-0.442,-0.248,-0.273,-0.813,-0.577,-0.017,-0.346,0.065,-0.041,-0.512,-0.056,-0.638,-0.037,-0.852,-0.492,-0.050,-0.473,-0.876,-1.288,-0.071,-0.302,-0.476,-0.992,-0.087,-0.089,-0.072,-0.657,-0.357,-0.100,-0.249,-0.667,-0.455,0.173,-1.457,-2.595,-0.773,0.110,-0.463,-0.378,-0.243,-0.714,-0.947,-0.083,-0.085,-0.041,-0.768,-0.848,0.113,-0.915,-1.435,-0.101,0.061,-0.414,-0.638,-0.026,-0.278,-1.093,-1.124,-0.084,-1.336,-1.635,0.006,-0.302,-0.444,-1.029,-2.273,-0.151,-0.929,-0.349,-0.642,-0.214,-1.129,0.259,-0.609,-0.089,0.089,-0.496,0.210,-0.314,-0.085,0.238,-2.782,-0.214,-0.260,0.123,-0.266,-0.275,0.162,-0.332,-0.506,-0.317,-0.756,-0.770,-0.351,-0.257,-0.492,-0.039,-0.781,0.131,-0.067,-0.288,-0.789,-0.006,-0.122,-0.185,-0.371,-0.139,-1.153,-0.077,-0.303,-0.433,-0.683,0.138,0.109,-0.151,-2.089,-1.307,-0.415,-0.521,-0.162,-0.200,-0.472,-0.355,0.134,-0.272,-0.645,-0.810,-0.247,-0.106,-0.631,-0.271,-0.023,-0.741,-0.211,-0.512,0.378,-1.481,-1.250,-1.529,-0.419,-0.737,-2.855,-2.951,-2.435,-0.235,-0.534,0.132,-0.072,0.082,-0.494,-0.116,-1.285,-0.226,-1.937,-0.440,-0.684,-0.020,-1.257,0.050,-0.981,-0.901,-0.022,0.151,0.033,0.031,-0.455,-0.948,-0.420,-0.334,0.016,-2.447,-0.061,-1.002,-2.231,-0.275,-0.217,-0.451,-0.099,-0.555,-0.049,-0.329,-0.834,-0.193,-0.438,-2.802,-2.658,-0.102,0.027,-0.873,-0.154,-0.250,-1.671,-0.252,-1.279,-0.563,-0.149,-0.078,-0.646,-1.089,-1.813
VAE 10 -0.315,-0.045,-0.112,0.169,-0.007,-0.029,-0.078,-1.450,0.280,0.214,-0.017,-0.798,-0.250,-0.061,-0.128,-0.321,-0.302,-0.390,0.173,-0.180,-0.269,-0.336,0.061
VAE 15 -0.268,-0.243,-0.576,-1.140,-0.286,-2.628,-0.316,-1.491,-3.384,-3.342,0.059,-0.179,-3.129,-0.236,-0.237,-2.445,0.021,-1.231,-1.080,-0.048,0.015,-0.074,-1.884,-0.383,-2.727,0.356,0.094,0.045,-2.569,-0.677,-2.560,0.105,-0.092,-0.328,0.044,-2.656,-1.335,-0.455,-2.923,0.045,-0.646,-0.487,-0.593,-1.708,-2.073,-0.525,-0.134,-0.211,-0.596,0.039,-1.591,-0.571,-0.311,-2.281,-2.825,-1.081,-3.028,-0.136,-2.652,-0.349,-0.164,-0.132,0.019,-0.864,-0.564,-0.685,-0.672,-1.429,-0.565,-0.709,-0.764,0.148,-0.901,-1.398,-2.339,-2.897,-1.323,-0.164,-3.076,-3.180,-0.430,-0.542,-1.567,-0.384,-1.847,-0.021,-0.550,-0.024,-1.164,-1.263,-1.321,-2.751,-0.524,-0.899,-1.454,-1.683,-0.258,-1.009,-0.732,-0.070,0.151,-0.155,-0.293,0.165,-2.684,-0.645,-2.596,-0.690,-2.136,-0.372,-0.024,-2.594,-2.463,-1.183,-0.463,-2.765,-0.243,-0.184,-0.392,-1.087,-0.416,-0.192,-2.756,-1.293,-1.754,-0.429,-1.198,-0.013,-1.676,-2.417,-1.583,-2.488,-0.132,0.215,-0.179,-1.117,-0.984,-1.430,-0.161,-0.975,-0.086,-1.459,0.003,-0.416,-1.903,-1.468,-0.026,-0.431,-1.177,-3.071,-0.253,-0.713,-0.585,-2.918,-1.872,-0.040,-0.410,0.062,-0.460,-0.129,-0.722,-3.176,-2.451,-0.432,-2.549,-2.113,-1.667,-0.438,-0.071,-0.024,-1.019,-2.881,-2.905,-0.073,-0.098,-0.923,-2.918,-2.850,-1.231,-0.544,-0.056,-0.520,-0.289,-0.306,-3.219,-1.075,-1.400,-0.250,-2.210,-0.106,-0.814,0.057,-2.834,-0.068,-1.065,-0.929,-0.700,-2.898,-2.283,-2.170,-0.225,-2.593,0.550,-0.474,-2.379,-0.282,-0.306,-0.003,-0.067,-0.526,-2.510,-0.809,-0.297,-0.849,-0.823,-2.660,-0.966,-0.239,-1.010,-0.208,-1.018,-0.044,-2.965,-0.638,-0.105,0.186,-0.818,-0.305,-1.530,-2.870,-0.630,-1.450,-0.629,-1.350,-0.539,-0.183,-2.871,-1.786,-3.144,-2.365,-1.548,-0.047,0.159,0.072,-0.840,-1.089,0.129,-0.092,-0.854,-0.664,-0.069,-0.090,-0.709,-1.185,-0.931,-1.634,-1.190,-1.999,-2.986,-0.519,-0.340,-0.153,-2.808,-0.569,-2.896,-0.627,-0.354,-0.899,-2.319,-0.357,-1.023,-0.222,-0.059,-0.078,-0.354,-0.563,0.090,-2.613,-2.233,-2.613
VAE 25 -4.433,-1.842,-2.100,-0.782,-3.295,-0.543,-3.239,-1.897,-2.719,-0.341,-0.066,-3.867,-0.707,-1.245,-0.948,-2.047,-3.064,-1.664,-3.166,-3.200,-1.792,-3.436,-3.295,-0.823,-3.234,-3.739,-3.285,-3.026,-1.877,-4.074,-3.081,-2.683,-3.406,-3.306,-2.857,-1.137,-3.694,-3.041,-1.071,-0.651,-2.330,-1.135,-3.087,-3.423,-1.608,-0.147,-3.695,-3.380,-1.885,-1.003,-2.921,-3.651,-0.322,-3.447,-3.894,-0.451,-0.685,-4.207,-3.984,-3.225,-2.933,-0.578,-3.323,-2.740,-2.925,-1.005,-3.700,-3.057,-2.943,-2.716,-1.895,-1.405,-2.804,-4.454,-1.497,-2.888,-0.492,-3.187,-1.073,-3.936,-3.526,-1.902,-0.479,-3.714,-0.468,-3.521,-3.351,-0.441,-1.903,-2.575,-3.234,-1.468,-3.893,-0.426,-1.838,-3.096,-3.191,-0.424,-2.666,-3.831,-1.891,-2.991,-1.444,-0.742,-3.264,-0.481,-1.139,-0.103,-1.318,-2.751,-2.660,-2.785,-3.315,-0.655,-0.719,-3.193,-2.696,-3.538,-3.321,-0.693,-0.586,-2.928,-3.024,-2.983,-3.638,-3.033,-3.617,-3.876,-0.996,-0.264,-0.175,-3.667,-2.281,-0.506,-2.108,-2.582,-3.028,-4.301,-0.796,-1.782,-3.528,-3.512,-3.743,-3.078,-3.133,-2.065,-3.263,-0.082,-0.973,-3.623,-0.789,-3.261,-2.891,-3.758,-0.872,-3.435,-2.205,-3.072,-0.688,-2.612,-1.112,-1.560,-3.268,-3.357,-3.005,-0.638,-0.794,-2.396,-1.334,-2.445,-2.896,-2.915,-3.787,-2.360,-3.476,-3.561,-3.600,-0.229,-0.400,-0.926,-4.024,-2.851,-1.579,-1.113,0.018,-0.253,-3.256,-3.732,-3.066,-1.474,-3.034,-2.547,-3.750,-3.129,-3.500,-3.634,-2.910,-3.167,-1.608,-3.883,-3.212,-3.942,-1.650,-2.858,-2.868,-3.360,-3.527,-3.570,-3.477,-2.810,-3.383,-0.041,-2.699,-1.284,-3.126,-1.065,-0.680,-0.440,-2.587,-3.369,-1.567,-0.587,-0.933,-3.543,-2.075,-0.953,-2.739,-1.887,-2.152,-3.712,-3.167,-0.864,-3.853,-3.188,-3.392,-2.681,-1.784,-3.347,-3.195,-2.883,-3.176,-3.216,-3.349,-3.335,-1.047,-0.529,-2.627,-1.766,-0.456,-1.292,-2.706,-2.974,-0.403,-2.821,-3.251,-2.076,-3.411,-3.377,-3.478,-1.507,-3.278,-2.855,-2.026,-3.096,-1.727,-3.259,-2.967,-3.154,-2.659,-3.223,-1.829,-3.366,-1.637
VAE 35 -3.861,-0.592,-0.855,-1.654,-3.626,-0.916,-4.121,-0.890,-3.718,-2.884,-3.486,-3.471,-2.634,-2.396,-4.571,-1.474,-3.312,-3.612,-2.989,-2.974,-3.430,-3.870,-2.087,-1.226,-2.955,-3.328,-3.015,-3.998,-0.864,-3.750,-3.364,-1.362,-3.324,-2.822,-3.593,-1.034,-3.692,-1.830,-2.826,-3.428,-4.510,-3.292,-3.376,-2.505,-3.889,-3.850,-3.164,-1.764,-1.242,-3.483,-1.509,-3.183,-0.497,-3.533,-3.412,-3.247,-1.711,-3.134,-0.840,-3.094,-2.975,-1.555,-2.704,-3.895,-4.215,-3.792,-3.458,-1.521,-2.949,-3.195,-2.598,-3.155,-0.830,-2.021,-3.135,-0.912,-3.210,-2.605,-3.916,-4.042,-1.867,-3.708,-2.906,-2.794,-2.664,-4.115,-3.338,-1.621,-3.007,-3.604,-3.342,-2.485,-2.858,-3.143,-4.341,-0.857,-3.411,-4.124,-2.739,-3.446,-2.630,-3.467,-0.616,-3.434,-0.850,-3.266,-3.369,-0.864,-3.431,-3.904,-3.553,-0.703,-2.636,-3.545,-3.533,-3.789,-3.157,-3.097,-3.076,-1.323,-3.266,-3.535,-3.369,-3.301,-3.107,-1.731,-3.268,-1.365,-3.436,-3.025,-3.045,-1.019,-3.516,-4.156,-3.191,-3.373,-3.080,-1.811,-2.333,-2.684,-2.820,-2.776,-0.515,-3.256,-3.243,-3.380,-2.776,-2.976,-3.347,-3.124,-3.171,-2.278,-3.213,-3.028,-4.234,-3.270,-0.831,-3.010,-2.944,-3.725,-4.054,-3.708,-4.363,-0.482,-1.049,-3.113,-3.229,-2.720,-3.649,-3.287,-3.048,-1.447,-3.450,-3.155,-2.703,-0.651,-3.180,-1.897,-2.726,-3.999,-0.987,-4.136,-3.520,-1.342,-3.928,-3.109,-3.281,-4.173,-3.285,-0.762,-2.732,-3.318,-1.444,-3.053,-3.602,-2.377,-3.264,-4.658,-1.703,-2.803,-3.292,-4.096,-3.582,-3.294,-4.311,-2.073,-3.821,-3.731,-4.047,-1.602,-3.393,-3.241,-3.401,-2.216,-2.246,-3.255,-3.628,-0.572,-1.117,-3.438,-2.099,-3.226,-2.581,-2.956,-3.822,-3.150,-3.300,-3.044,-3.675,-3.979,-1.328,-3.010,-1.110,-2.637,-0.484,-2.884,-3.618,-0.881,-3.340,-1.237,-0.632,-2.185,-1.548,-3.237,-4.484,-3.649,-3.648,-0.869,-2.141,-3.798,-0.837,-4.648,-2.728,-3.878,-4.646,-0.518,-3.544,-3.584,-2.874,-2.183,-2.944,-3.055
VAE 40 -1.250,-3.934,-2.193,-2.652,-1.485,-3.758,-4.031,-3.354,-4.281,-2.196,-3.415,-3.330,-3.321,-1.875,-4.067,-3.402,-3.214,-3.040,-3.131,-3.393,-1.713,-1.314,-3.637,-3.552,-3.704,-2.772,-3.842,-3.230,-3.698,-3.411,-3.407,-3.291,-3.338,-2.932,-4.286,-2.905,-3.239,-1.014,-4.283,-3.594,-3.087,-2.160,-4.107,-1.547,-3.272,-3.363,-2.946,-3.162,-3.956,-3.336,-3.526,-3.449,-2.303,-3.243,-2.958,-4.098,-3.903,-3.348,-3.110,-2.484,-0.737,-4.347,-3.499,-3.678,-3.601,-2.857,-3.170,-2.769,-3.186,-1.663,-3.502,-4.135,-2.960,-2.151,-3.555,-3.102,-3.223,-3.140,-3.721,-2.168,-1.255,-3.653,-0.841,-3.651,-4.029,-3.325,-3.245,-3.494,-4.113,-0.145,-3.318,-3.784,-3.350,-0.527,-3.334,-3.438,-3.761,-4.525,-2.402,-3.913,-0.679,-3.490,-4.136,-4.030,-3.337,-3.978,-3.313,-2.605,-3.804,-3.175,-3.047,-3.301,-3.296,-2.945,-3.804,-2.181,-1.870,-0.794,-2.609,-0.626,-3.326,-4.326,-3.400,-3.085,-3.758,-3.769,-3.004,-0.427,-2.965,-3.259,-3.328,-2.051,-3.075,-2.436,-3.215,-2.993,-3.035,-4.100,-3.323,-3.307,-1.767,-2.847,-2.678,-3.150,-3.517,-4.039,-3.426,-0.864,-3.028,-3.607,-3.247,-0.975,-2.578,-1.999,-4.071,-3.703,-4.290,-3.280,-2.681,-0.993,-0.990,-1.665,-3.362,-3.343,-3.521,-3.216,-3.221,-3.325,-1.318,-3.719,-2.429,-3.122,-3.203,-4.174,-3.143,-3.472,-3.166,-1.649,-3.301,-0.796,-4.211,-2.221,-3.106,-3.234,-3.274,-2.641,-3.424,-3.531,-3.727,-4.366,-3.502,-0.839,-3.710,-3.404,-3.354,-3.291,-3.702,-4.061,-4.314,-3.890,-4.147,-3.390,-3.815,-3.894,-3.024,-2.888,-2.823,-0.800,-0.312,-1.479,-3.192,-2.587,-3.430,-3.377,-2.990,-3.306,-2.624,-2.145,-3.690,-1.941,-3.524,-1.972,-4.046,-4.337,-3.418,-3.156,-4.359,-2.772,-3.818,-2.907,-3.869,-2.253,-3.163,-3.361,-1.613,-3.925,-3.082,-4.044
VAE 60 -3.202,-3.458,-3.357,-4.161,-0.969,-3.583,-3.512,-3.499,-4.587,-3.437,-3.328,-3.870,-3.677,-3.797,-3.256,-3.558,-3.288,-3.536,-4.001,-2.314,-4.428,-3.727,-3.728,-3.939,-4.737,-4.072,-4.394,-4.319,-3.741,-3.788,-3.788,-3.810,-4.852,-1.888,-3.869,-4.026,-3.419,-4.631,-3.862,-3.398,-4.620,-3.369,-1.099,-4.478,-4.316,-3.481,-4.599,-4.529,-4.570,-3.826,-3.042,-3.938,-4.698,-3.413,-4.012,-3.960,-3.983,-3.533,-2.389,-3.810,-4.474,-3.728,-3.656,-4.212,-3.698,-4.224,-3.947,-3.678,-4.099,-3.665,-3.736,-3.711,-3.633,-3.166,-3.368,-3.714,-4.122,-3.653,-3.598,-3.948,-3.693,-4.148,-3.974,-3.011,-3.644,-4.047,-3.056,-3.827,-4.151,-3.487,-4.161,-4.192,-4.116,-3.084,-4.080,-4.273,-4.072,-4.388,-3.501,-4.024,-4.232,-3.053,-4.408,-3.733,-3.885,-2.974,-3.393,-3.695,-3.678,-3.728,-3.671,-4.186,-3.985,-2.975,-3.399,-4.367,-3.909,-4.121,-3.421,-4.129,-4.615,-4.085,-4.567,-3.727,-3.775,-4.628,-4.180,-4.809,-3.434,-3.279,-3.814,-3.697,-2.104,-4.081,-3.567,-3.857,-4.164,-4.146,-3.948,-4.642,-3.576,-3.581,-4.002,-3.492,-4.038,-3.548,-3.779,-4.681,-4.100,-3.693,-3.673,-4.351,-2.954,-3.454,-3.828,-3.663,-3.355,-3.662,-4.672,-4.123,-3.831,-3.499
VAE 65 -3.072,-2.393,-3.502,-4.154,-4.052,-4.060,-4.001,-3.583,-3.553,-3.374,-4.715,-4.280,-3.530,-4.134,-3.465,-4.611,-3.929,-3.705,-3.544,-3.330,-3.815,-4.156,-3.592,-3.469,-4.006,-4.559,-4.436,-4.124,-4.362,-4.654,-3.413,-3.600,-3.725,-4.464,-4.820,-3.947,-3.744,-4.490,-3.197,-4.360,-4.206,-4.150,-3.724,-3.821,-3.806,-4.077,-3.871,-3.717,-3.210,-4.469,-4.689,-3.428,-4.133,-3.535,-4.529,-3.722,-3.807,-3.245,-3.964,-3.056,-3.256,-3.883,-4.289,-3.751,-4.135,-4.394,-3.687,-3.466,-4.856,-3.715,-4.713,-4.484,-3.192,-3.464,-4.663,-3.966,-4.214,-4.506,-4.148,-2.813,-4.196,-3.381,-4.023,-4.461,-3.595,-3.452,-3.588,-4.650,-3.915,-3.844,-3.430,-3.806,-4.041,-3.357,-3.409,-4.646,-2.785,-3.768,-4.067,-3.490,-3.536,-4.042,-3.353,-4.276,-4.903,-3.106,-2.999,-2.966,-4.231,-3.994,-3.170,-3.322,-3.830,-3.725,-4.176,-3.283,-4.362,-4.783,-4.407,-4.264,-2.764,-4.436,-4.294,-3.781,-3.881,-3.795,-4.559,-3.503,-4.571,-3.840,-3.257,-2.816,-4.344,-3.986,-4.702,-3.779,-4.494,-3.446,-4.609,-4.718,-3.980,-4.263,-4.779,-4.285,-3.708,-4.630
VAE 75 -3.749,-4.023,-3.689,-3.693,-4.621,-3.302,-4.155,-4.263,-3.590,-4.645,-4.785,-4.100,-3.611,-3.527,-4.334,-4.680,-3.836,-4.016,-3.914,-4.305,-3.377,-4.273,-3.681,-3.771,-4.859,-4.979,-3.462,-4.189,-4.470,-4.350,-3.240,-4.532,-3.693,-4.882,-4.751,-4.216,-4.458,-4.686,-4.368,-4.407,-4.538,-4.327,-4.368,-4.210,-3.698,-3.567,-2.962,-4.315,-4.400,-4.199,-4.109,-3.809,-4.471,-4.396,-4.354,-4.030,-3.795,-4.309,-4.479,-4.808,-4.237,-4.184,-4.047,-4.180,-3.408,-3.770,-3.440,-4.665,-4.879,-1.493,-4.766,-4.718,-3.252,-4.120,-4.393,-3.644,-3.270,-4.046,-4.384,-3.287,-4.187,-4.030,-3.951,-4.457,-3.842,-4.265,-4.767,-3.953,-2.073,-4.917,-4.121,-4.228,-4.511,-4.114,-4.456,-4.801,-4.854,-4.448,-3.600,-3.984,-4.067,-3.719,-4.715,-3.919,-3.820,-4.587,-4.473,-3.424,-3.933,-3.608,-4.334,-3.767,-3.321,-3.131,-4.116,-3.924,-3.562,-4.035,-4.616,-4.121,-4.099,-4.390,-4.542,-4.058,-3.809,-4.428,-3.952,-3.881,-3.883,-3.633,-4.093,-3.410,-4.288,-3.652,-3.616,-3.128,-3.333,-4.420,-3.538,-4.500,-4.640,-3.803,-4.579,-4.277,-4.000,-4.611,-4.323,-4.441,-4.247,-3.723,-4.358,-4.450,-4.488,-3.684,-3.642
VAE 90 -4.308,-3.963,-4.778,-3.304,-4.162,-4.176,-3.493,-4.044,-3.619,-3.256,-3.421,-4.069,-3.789,-3.590,-3.233,-3.386,-3.736,-3.998,-4.412,-4.858,-4.416,-3.687,-4.366,-3.554,-4.268,-4.364,-3.838,-4.275,-3.896,-4.441,-4.473,-4.293,-3.203,-5.252,-4.329,-4.829,-3.990,-4.587,-3.778,-3.881,-3.932,-4.243,-3.368,-3.916,-3.989,-4.241,-3.783,-2.821,-4.103,-4.524,-4.087,-4.015,-3.627,-4.462,-4.303,-4.538,-3.666,-4.288,-4.323,-3.760,-4.201,-3.059,-4.272,-3.830,-4.076,-3.255,-3.867,-4.483,-4.887,-4.009,-3.764,-4.061,-3.804,-3.977,-4.823,-3.839,-3.350,-3.838,-2.923,-3.851,-3.320,-3.703,-3.385,-3.786,-3.955,-3.689,-3.098,-3.486,-4.293,-3.599,-3.696,-3.596,-3.519,-4.101,-3.942,-3.750,-3.644,-4.370,-4.798,-3.733,-3.717,-4.593,-4.094,-4.249,-5.082,-5.297,-3.858,-4.461,-4.038,-3.625,-4.688,-3.512,-4.484,-3.966,-4.508,-4.078,-4.607,-3.846,-4.132,-3.745,-4.089,-4.603,-4.006,-4.381,-4.017,-4.862,-3.905,-3.286,-4.423,-4.345,-3.287,-4.105,-3.472,-4.938,-4.829,-4.246,-4.441,-4.245,-5.142,-4.593,-3.638,-4.983,-4.768,-3.704,-3.829,-3.971,-3.472,-4.117,-3.993,-3.586,-3.809,-3.769,-4.579,-4.268,-4.041,-3.727,-4.724,-3.553,-3.988,-4.518,-4.362,-3.106,-3.632,-4.129,-4.054,-3.310,-3.632,-3.703,-4.574,-3.470,-4.321,-3.708,-3.699,-4.108,-4.121,-3.729,-3.515,-4.231,-3.925,-3.684,-4.022,-4.376,-4.127,-3.668,-4.626,-3.924,-4.537,-3.005,-4.310,-4.215,-4.587,-4.119,-4.143,-4.256,-4.228,-3.718,-3.924,-3.790
CHI 30 -1.238,-3.748,-3.951
CHI 35 -3.126,-3.425,-2.922,-3.828,-3.472,-3.387,-3.756,-3.548,-4.225,-0.926,-3.812,-3.222,-3.191,-3.596
CHI 40 -3.265,-3.772,-3.662,-3.918,-3.897,-3.582,-3.073,-0.366,-3.645,-3.591,-3.003,-1.588,-3.832,-4.006,-3.456,-3.734,-4.462,-2.565,-3.489,-1.177,-3.736,-3.623,-3.281,-2.696,-3.892,-3.319,-3.864,-1.421,-3.504,-3.003,-0.299,-0.031,-3.141,-3.731,-3.581,-3.699,-3.631,-4.072,-4.027
CHI 45 -3.847,-3.385,-2.281,-2.635,-0.551,-1.630,-4.393,-1.359,-4.132,-3.435,-3.346,-3.961,-4.287,-3.989,-3.752,-3.171,-4.023,-2.590,-2.656,-3.573,-0.948,-4.096,-3.595,-2.049,-3.722,-1.497,-2.779,-2.983,-3.643,-0.301,-1.460,-3.386,-3.386,-3.104,-1.027,-3.869,-4.021,-1.257,-3.849,-3.038,-4.481,-3.986,-3.458,-3.557,-3.412,-4.872,-4.072,-4.026,-3.978,-3.587,-3.436,-4.624,-3.772,-3.547,-3.335,-3.805,-3.065,-4.744,-3.909,-2.536,-3.249,-3.959,-4.327
CHI 50 -3.758,-3.472,-4.014,-4.734,-3.264,-0.918,-1.806,-3.043,-4.176,-3.399,-3.849,-3.221,-3.721,-4.019,-3.956,-3.325,-3.765,-3.625,-2.773,-3.340,-4.530,-3.142,-3.791,-2.884,-4.319,-0.085,-4.256,-4.541,-3.622,-4.258,-4.278,-4.720,-3.763,-4.188,-4.448,-3.812,-4.758,-3.677,-3.451,-3.912,-3.780,-2.831,-4.278,-3.841,-3.758,-3.889,-4.212,-3.953,-4.020,-4.004,0.064,-3.867,-4.394,-2.704,-3.611,-3.926,-3.829,-3.159,-4.261,-4.330,-3.520,-3.396,-3.716,-3.341,-3.715,-4.277,-3.903,-4.930,-3.481,-3.834,-3.720,-3.399,-3.950,-3.947,-3.794,-4.057,-4.709,-3.818,-3.855,-4.003,-4.149,-4.392
CHI 55 -3.528,-3.970,-3.814,-4.180,-3.487,-4.144,-3.551,-3.433,-4.394,-3.819,-2.390,-3.189,-3.400,-3.844,-3.590,-4.549,-4.069,-4.185,-3.841,-4.115,-4.819,-3.848,-3.299,-3.516,-3.390,-4.710,-4.704,-3.549,-3.790,-3.651,-3.591,-0.589,-3.675,-3.948,-3.675,-4.347,-3.820,-3.908,-2.873,-4.319,-3.758,-4.293,-3.837,-3.852,-3.622,-2.071,-4.353,-3.883,-3.519,-4.388,-4.306,-3.632,-4.296,-2.741,-4.211,-3.712,-4.559,-3.911,-3.304,-3.455,-4.205,-3.625,-3.704,-2.355,-3.778,-4.564,-4.359,-4.020,-4.796,-3.463,-3.614,-4.629,-3.745,-4.123,-3.804,-3.486,-4.986,-3.915,-4.027,-3.237,-4.441,-4.267,-3.908,-4.466,-3.643,-4.662,-4.773,-3.946,-3.541,-4.058,-4.506,-4.537,-4.044,-2.255,-3.799,-3.894,-4.452,-4.775,-3.804,-3.332,-4.079,-4.304,-3.285,-4.092,-3.487,-3.833,-3.831,-4.029
CHI 60 -4.134,-3.241,-4.234,-3.924,-4.446,-4.312,-3.653,-4.267,-3.767,-3.456,-4.091,-3.766,-3.964,-4.233,-3.309,-2.832,-3.485,-3.842,-3.401,-3.877,-3.950,-3.866,-2.440,-3.925,-3.380,-1.608,-4.086,-4.655,-4.590,-3.994,-4.538,-4.570,-3.380,-2.731,-3.813,-3.684,-4.071,-4.321,-4.304,-3.833,-3.565,-3.778,-3.324,-4.325,-3.118,-3.989,-3.737,-3.091,-4.522,-2.606,-3.761,-3.916,-3.877,-3.908,-4.011,-4.422,-3.813,-4.404,-4.801,-4.157,-4.163,-4.330,-4.045,-4.334,-3.817,-3.657,-4.242,-4.341,-3.517,-4.622,-3.745,-4.496,-3.805,-4.518,-4.408,-4.637,-3.626,-4.006,-3.223,-4.717,-2.851,-3.607,-4.267,-3.768,-4.548,-3.710,-3.320,-4.108,-3.835,-4.037,-4.257,-3.765,-3.953,-4.619,-3.786,-3.690,-3.323,-3.688,-4.270,-4.684,-3.360
CHI 65 -3.787,-3.930,-4.617,-4.185,-3.772,-4.097,-1.551,-3.907,-4.521,-2.219,-3.781,-3.756,-4.137,-3.461,-3.558,-4.598,-4.255,-4.678,-3.933,-3.464,-3.972,-4.500,-4.626,-4.685,-3.809,-4.820,-3.703,-5.012,-4.012,-2.316,-4.567,-3.162,-4.009,-4.387,-4.036,-3.649,-3.794,-3.742,-4.057,-3.968,-4.848,-4.900,-3.937,-3.618,-3.801,-4.177,-4.131,-3.809,-4.289,-4.396,-3.476,-4.618,-3.763,-4.435,-3.791,-1.011,-3.696,-3.239,-4.317,-4.041,-4.605,-4.043,-3.541,-4.134,-3.778,-3.837,-3.165,-3.737,-3.800,-4.173,-3.839,-4.180,-3.766,-4.246,-4.501,-4.192,-4.608,-1.093,-2.917,-3.459
CHI 70 -3.820,-4.240,-3.657,-4.041,-4.215,-4.507,-4.010,-4.239,-3.828,-4.184,-4.791,-3.877,-4.338,-4.215,-3.324,-3.792,-4.511,-3.652,-3.884,-4.765,-3.630,-4.966,-3.781,-3.613,-4.000,-4.063,-4.154,-3.762,-3.689,-3.708,-4.440,-4.396,-3.852,-4.350,-4.517,-3.601,-4.463,-3.773,-4.118,-3.986,-3.685,-4.328,-4.031,-4.311,-3.821,-4.213,-3.925,-4.193,-4.297,-3.906,-4.481,-4.590,-3.566,-4.038,-4.196,-4.468,-3.117,-3.901
CHI 75 -3.822,-3.577,-3.769,-3.977,-3.600,-3.589,-4.377,-3.995,-3.777,-3.939,-4.091,-3.949,-4.580,-4.039,-4.451,-3.590,-3.888,-4.259,-4.168,-3.785,-4.348,-3.459,-4.367,-4.048,-3.855,-4.008,-4.057,-4.253,-4.499,-3.697,-4.409,-3.892,-4.230,-3.316,-4.315,-3.601,0.297,-3.889,-3.823,-3.554,-4.798,-3.419,-3.764
CHI 80 -4.231,-3.806,-4.450,-3.639,-4.494,-4.427,-3.609,-3.821,-3.866,-4.035,-3.989,-3.576,-4.533,-4.299,-4.072,-4.012,-3.899,-4.266,-3.925,-4.020,-3.770,-3.287,-4.475,-4.381
CHI 85 -3.797,-3.512,-4.230,-3.811,-4.396,-4.402,-4.777,-3.428,-4.265,-4.022,-3.913,-4.204,-3.593,-4.199,-3.981,-4.171
CHI 90 -4.071
CHI 95 -4.371
RDM 5 -0.122,0.266,-0.668,-0.285,0.046,-0.186,-0.016,-0.322,-1.967,-0.103,-0.044,0.117,0.039,-0.050,-0.307,-0.059,-0.082,-0.115,-0.049,-0.169,-0.002,-0.144,0.001,-0.052,0.134,-0.591,-0.039,-0.293,-0.224,-0.182,0.071,-0.291,-0.129,-0.185,0.057,-0.208,0.016,-0.914,-0.128,0.123,-0.162,-0.357,-0.145,-0.105,-0.079,-0.067,-0.290,-0.002,0.029,0.207,-0.576,-2.724,-1.289,-0.076,-0.052,-0.369,-0.249,-1.730,-0.611,-0.876,-1.924,-0.087,0.225,-0.133,-0.300,-0.462,-0.434,-1.105,-2.025,0.165,-0.240,0.257,-0.098,0.176,-0.048,-0.449,-0.163,-0.469,-0.132,-2.113,-0.376,0.176,-0.307,-0.236,-0.558,-2.428,-2.769,-0.498,-0.989,-0.414,-0.688,-2.865,-0.912,-0.485,-0.594,-0.758,-2.164,-0.470,-0.155,-0.774,-1.251,-0.093,-0.001,-2.687,-0.618,0.119,-0.164,-0.415,-0.361,-0.483,0.196,-2.344,-0.180,-2.813,-0.424,-3.035,-0.180,0.174,0.252,-0.044,-0.845,-0.578,-0.613,-0.944,-2.894,-0.540,-2.209,-2.911,-0.855,-2.186,-2.075,-2.282,-0.949,-0.381,-0.831,-0.079,-1.337,-1.676,-2.176
RDM 10 -2.579,-2.137,-2.889,-3.104,-3.359,-2.464,-0.689,-2.277,-2.967,-1.119,-3.419,-2.862,-2.753,-2.781,-1.443,-3.496,-3.081,-0.526,-1.713,-3.349,-1.308,-2.835,-2.392,-3.058,-3.042,-2.653,-3.385,-3.264,-3.507,-2.960,-3.337,-2.076,-3.240,-2.829,-2.736,-2.701,-3.162,-2.557,-2.638,-1.867,-3.121,-3.951,-3.705,-3.108,-1.085,0.094,-1.589,-2.549,-0.300,-2.976,-3.204,-2.829,-0.164,-2.075,-3.407,-3.435,-3.507,-3.624,-3.901,-2.258,-3.193,-2.545,-2.581,-3.903,-3.327,-1.035,-2.911,-1.222,-0.843,-2.988,-3.038,-0.720,-2.943,-2.939,-2.932,-3.280,-3.190,-3.539,-2.814,-1.394,-3.072,-2.860,0.071,-3.067,-3.252,-3.141,-2.364,-3.264,-2.462,-2.711,-3.303,-3.406,-2.053,-2.917,-2.368,-3.337,-1.996,-3.002,-3.327,-2.596,-2.286,-2.850,-3.131,-1.139,-3.028,-3.095,-3.165,-3.410,-3.328,-3.473,-2.643,-3.037,-1.180,-3.118,-3.294,-3.566,-3.013,-3.299,-3.107,-3.084,-2.869,-3.433,-3.164,-3.050,-2.906,-2.253,-2.995,-2.624,-3.475,-3.251,-3.315,-2.931,-3.298,-3.101,-3.117,-2.992,-2.259,-4.085,-3.752,-3.933,-4.613,-2.674,-0.079,-4.501,-4.038,-4.028,-4.839,-4.422,-2.959,-3.494,-3.523,-3.694,-3.775,-3.607,-3.963,-4.374,-4.084,-4.106,-3.421,-4.697,-3.126
RDM 15 -3.377,-3.644,-3.863,-3.638,-4.335,-3.433,-3.365,-4.625,-3.766,-3.555,-3.304,-3.825,-3.561,-3.953,-3.801,-3.193,-3.936,-4.083,-3.583,-3.551,-4.321,-3.754,-4.101,-4.240,-4.067,-3.801,-2.672,-3.689,-4.378,-3.800,-3.518,-3.754,-3.575,-4.278,-4.174,-4.198,-3.465,-3.461,-3.958,-4.094,-3.490,-4.384,-3.543,-2.731,-3.979,-3.656,-4.022,-3.848,-3.341,-3.435,-3.136,-3.774,-3.792,-3.373,-3.743,-3.365,-3.896,-3.964,-3.646,-3.346,-3.987,-3.441,-3.908,-3.313,-3.388,-3.779,-3.876,-3.952,-3.867,-3.351,-4.036,-4.937,-3.456,-4.323,-3.189,-4.217,-3.913,-3.828,-4.032,-4.132,-3.357,-3.383,-3.643,-4.281,-3.715,-4.126,-4.773,-3.632,-3.582,-3.394,-4.206,-3.600,-3.615,-3.163,-3.518,-4.529,-3.840,-4.151,-3.580,-4.393,-3.992,-4.036,-3.783,-3.615,-4.521,-3.899,-4.508,-3.521,-3.919,-3.655,-3.728,-4.673,-3.653,-3.604,-3.844,-3.589,-3.499
RDM 20 -3.868,-4.229,-4.260,-3.749,-4.050,-3.788,-4.219,-3.924,-4.459,-3.992,-4.469,-3.920,-3.647,-4.372,-3.771,-3.801,-4.110,-4.104,-3.975,-4.073,-3.692,-3.665,-3.158,-3.866,-4.308,-3.579,-3.358,-3.325,-4.300,-3.785,-4.355,-4.448,-4.138,-4.621,-3.516,-4.263,-3.741,-3.608,-3.978,-4.210,-4.633,-3.410,-3.570,-3.973,-3.593,-4.173,-3.633,-3.650,-3.566,-3.511,-3.989,-3.817,-4.413,-4.124,-3.856,-4.140,-4.598,-3.949,-4.108,-4.399,-3.701,-3.666,-3.499,-3.631,-3.783,-4.128,-3.766,-4.459,-3.609,-4.284,-3.929,-3.608,-3.214,-3.742,-4.043,-3.364,-3.819,-4.653,-3.795,-4.825,-3.764,-3.463,-3.814,-3.974,-3.623,-3.683,-3.718,-4.359,-3.120,-3.489,-4.362,-3.809,-3.874,-3.683,-4.055,-3.578,-3.770,-3.822,-3.753,-3.451,-3.874,-4.336,-3.984,-3.832,-4.097,-3.662,-3.561,-3.809,-3.891,-4.167,-3.468,-4.118,-3.311,-3.770
RDM 25 -4.465,-4.017,-4.064,-3.746,-3.865,-3.442,-3.798,-4.088,-3.981,-4.313,-4.189,-3.416,-3.436,-4.225,-4.217,-4.263,-3.151,-4.379,-3.700,-3.941,-3.694,-4.410,-4.078,-3.740,-3.451,-3.275,-3.884,-3.943,-3.804,-3.642,-3.825,-3.904,-4.636,-3.525,-4.229,-4.502,-3.778,-3.381,-4.285,-3.566,-4.724,-4.686,-3.681,-4.114,-3.569,-3.522,-3.834,-4.204,-4.238,-3.588,-4.007,-3.893,-3.278,-4.073,-3.756,-3.813,-3.775,-4.175,-3.873,-4.789,-4.328,-4.672,-3.962,-3.960,-4.190,-4.388,-3.786,-3.913,-3.808,-3.813,-3.635,-4.330,-3.748,-4.731,-3.714,-3.857,-3.921,-3.982,-3.461,-3.736,-3.553,-3.652,-4.150,-3.658,-4.127,-4.177,-4.045,-3.846,-4.065,-3.822,-4.031,-3.597,-4.529,-3.624,-3.861,-3.699,-4.498,-4.203,-4.039,-3.880,-3.474,-3.738,-3.765,-4.526,-3.995,-3.709,-4.394,-4.201,-4.074,-4.741,-4.310
RDM 30 -3.526,-3.613,-4.007,-2.980,-3.195,-4.200,-3.560,-4.279,-4.369,-4.194,-4.154,-3.591,-4.373,-4.376,-4.649,-3.877,-3.728,-4.716,-4.281,-4.706,-4.903,-3.759,-4.266,-3.356,-4.886,-3.725,-3.950,-4.584,-4.096,-4.587,-3.640,-3.583,-3.844,-4.904,-4.075,-3.924,-4.155,-3.823,-4.455,-4.001,-3.791,-3.964,-3.775,-3.688,-4.446,-3.531,-3.928,-3.492,-3.780,-3.909,-3.899,-3.987,-3.887,-3.694,-3.550,-3.970,-4.094,-3.523,-4.636,-4.601,-4.754,-3.707,-3.551,-3.985,-3.729,-4.021,-4.072,-3.780,-4.103,-4.849,-4.015,-4.248,-3.436,-3.656,-3.679,-4.764,-4.458,-3.706,-4.362,-4.355,-4.078,-4.385,-3.886,-4.354,-3.819,-3.924,-3.818,-3.659,-4.015,-3.939,-4.757,-3.953,-4.028,-3.642,-3.809,-3.730,-3.334
RDM 35 -3.922,-4.120,-5.065,-4.472,-4.313,-4.349,-3.708,-4.060,-4.441,-4.088,-4.085,-3.272,-4.045,-3.876,-3.643,-3.991,-3.715,-3.409,-3.946,-4.356,-4.009,-4.633,-4.398,-3.591,-3.972,-4.124,-3.782,-4.825,-4.479,-4.599,-3.776,-3.727,-3.849,-3.537,-4.480,-3.568,-4.382,-3.664,-3.992,-3.657,-4.536,-3.766,-3.944,-3.625,-4.022,-4.969,-4.077,-4.457,-3.553,-3.344,-4.114,-4.308,-4.430,-3.490,-4.461,-3.685,-4.559,-4.776,-2.881,-3.332,-4.427,-4.058,-4.060,-3.812,-4.383,-3.905,-4.844,-4.432,-4.237,-4.274,-4.483,-3.927,-4.651,-3.619,-4.866,-4.261,-3.637,-3.833,-4.013,-4.316,-4.163,-4.887,-4.124,-3.362,-3.577,-4.395,-3.646,-3.918,-4.764,-4.269,-4.716,-4.303,-3.951,-3.818,-3.799,-3.597,-4.517,-3.275,-3.829,-3.291,-4.484,-4.227,-3.707,-4.536,-3.201
RDM 40 -3.657,-4.471,-4.024,-3.864,-4.446,-3.304,-4.129,-3.816,-3.991,-4.120,-3.865,-3.986,-4.319,-4.166,-4.289,-4.116,-4.643,-3.918,-3.616,-4.499,-3.745,-4.126,-3.424,-4.497,-3.712,-3.995,-3.843,-3.908,-4.687,-4.037,-3.638,-3.982,-3.960,-4.139,-4.647,-4.099,-3.897,-3.882,-4.672,-3.470,-4.109,-1.791,-3.805,-4.322,-4.105,-4.033,-3.715,-2.840,-3.981,-3.690,-3.877,-3.751,-3.985,-4.455,-4.421,-3.954,-4.193,-4.444,-4.038,-4.080,-4.704,-4.707,-2.574,-3.337,-4.204,-4.725,-4.024,-4.253,-3.947,-4.274,-4.321,-4.345,-3.667,-3.751,-4.505,-3.721,-4.145,-4.796,-4.423,-3.463,-3.267,-4.265,-3.808,-4.492,-4.194,-4.005,-4.156,-4.452,-3.255,-4.141,-3.953,-4.196,-4.567,-4.255
RDM 45 -3.865,-4.938,-3.928,-3.850,-3.590,-4.032,-4.600,-3.686,-3.859,-4.142,-4.161,-4.216,-4.042,-4.487,-4.048,-4.649,-3.897,-3.691,-4.560,-4.474,-4.670,-3.885,-4.240,-4.072,-4.549,-4.154,-4.472,-4.865,-4.411,-5.035,-3.749,-4.104,-4.559,-4.633,-3.941,-3.628,-4.589,-4.144,-3.527,-4.771,-4.868,-3.554,-4.569,-4.084,-3.991,-4.056,-4.210,-4.308,-5.354,-3.456,-4.307,-4.537,-3.951,-4.316,-3.713,-3.997,-4.203,-3.845,-4.330,-3.615,-4.067,-3.835,-4.258,-3.778,-3.814,-3.632,-3.754,-4.240,-3.519,-3.743,-3.988,-4.288,-4.037,-4.649,-4.208,-4.281,-4.268,-3.665,-4.832,-4.662,-4.476,-3.884,-3.911,-3.987,-4.017,-4.116,-4.325
RDM 50 -4.020,-3.566,-4.147,-3.991,-4.232,-4.960,-4.032,-4.402,-3.621,-3.884,-4.736,-3.594,-4.117,-3.861,-3.900,-4.233,-4.125,-3.558,-4.201,-4.414,-4.911,-4.607,-3.711,-4.670,-4.721,-3.738,-4.683,-4.569,-3.113,-4.963,-4.667,-3.851,-4.175,-4.828,-4.020,-3.576,-4.114,-4.340,-3.613,-3.868,-4.646,-4.231,-4.542,-4.005,-4.029,-3.917,-3.673,-4.430,-4.370,-4.096,-3.973,-3.803,-3.798,-4.044,-3.860,-4.359,-4.382,-3.620,-4.450,-4.007,-3.873,-3.739,-3.984,-3.714,-3.852,-4.678,-4.261,-4.510,-4.153,-4.295,-3.972,-4.367,-4.051,-4.261,-4.522,-4.392,-3.677,-4.583,-4.030,-4.341,-3.756,-4.359,-3.837,-4.551
RDM 55 -4.198,-4.687,-4.523,-4.129,-3.581,-4.232,-3.879,-4.312,-4.339,-3.466,-3.828,-4.591,-4.338,-3.830,-4.587,-4.585,-4.039,-4.238,-3.885,-3.909,-3.887,-4.413,-3.960,-4.426,-4.149,-4.732,-4.348,-3.598,-4.631,-3.995,-4.133,-4.013,-4.671,-4.475,-4.704,-4.081,-4.621,-4.143,-3.815,-3.768,-4.063,-3.935,-4.194,-4.039,-3.806,-3.796,-4.848,-4.096,-4.380,-3.346,-4.519,-4.151,-4.666,-4.060,-4.450,-4.490,-3.901,-4.256,-2.940,-4.645,-4.376,-4.811,-3.902,-3.847,-4.832,-4.791,-4.530,-4.075,-4.421,-3.890,-3.975,-3.999,-4.114,-4.510,-3.537,-3.936,-4.076,-3.939,-4.019,-3.947,-4.456,-4.353
RDM 60 -4.193,-4.555,-4.298,-3.838,-4.654,-4.304,-3.884,-4.116,-4.327,-4.271,-3.867,-4.234,-4.519,-3.724,-2.774,-4.343,-4.111,-4.508,-4.534,-4.080,-4.506,-4.439,-4.331,-3.902,-4.693,-4.057,-3.640,-4.379,-4.494,-5.164,-4.343,-4.596,-4.206,-3.740,-3.656,-3.959,-3.660,-4.048,-4.489,-4.495,-4.080,-4.042,-4.107,-4.736,-4.341,-4.399,-3.887,-3.976,-3.240,-4.068,-4.078,-4.782,-4.698,-4.476,-4.579,-4.249,-4.435,-3.654,-3.828,-4.951,-3.840,-3.963
BPR 5 0.018,-0.361,0.044,-0.236,-0.021,-1.548,-2.805,0.174,-0.728,-0.073,-0.144,0.250,-0.413,-0.288,-0.698,0.026,0.145
BPR 10 0.146,-0.398,-0.285,0.054,-0.570,0.218,-0.597,-0.090,0.235,0.187,-1.295,-0.522,0.294,-0.007,-2.039,-0.400,-0.158,0.331,-0.076,-4.154,-1.163,-1.479,-1.195,0.079,-0.266,0.072,-0.079,0.302,-2.808,-0.422,-0.591,-1.833,-0.687,-0.066,-1.213,-0.389,-3.248,-0.838,-3.705,-0.597,-3.976,-1.247,-0.146,-1.676,-1.924,0.009,-3.369,-3.297,-1.743,0.202,-3.711,0.281,-2.818,0.126,-3.354,-2.501,-4.005,-0.000,-3.506,-2.347,-3.980,-0.354,-3.258,-3.867,-4.843,-3.317,-2.625,-0.230,-3.970,-2.218,-3.493,-3.951,-3.490,-3.272,-3.117,-3.456,-1.580,-1.233,-2.958,-0.650,-3.183,-1.246,-3.249,-0.333,-2.570,-0.223,-0.721,-1.592,-1.080,-3.278,-0.252,-2.861,-4.097,-1.327,-3.701,-1.276,-0.081,-3.276,-3.706,-0.273,-3.317,-3.258,-4.163,-1.718,-3.231,-0.221,-1.539,-3.407,-3.406,-2.797,-3.355,-4.114,-0.355,-0.451,-1.750,-0.477,-2.884,-2.721,-2.962,-1.668,-4.442,-3.593,-0.720,-2.189,0.241,-3.468,-2.134,-2.114,-2.724,-1.500,-0.459,0.108,-3.767,0.061,-1.189,0.254,-1.418,-0.541,-2.820,-1.883,-0.545,-1.697,-1.873
BPR 15 -3.054,-3.150,-0.360,-0.764,-0.638,-3.262,-3.570,-0.212,-1.050,-1.890,-1.267,-3.342,-3.330,-0.211,-2.035,0.110,-2.277,0.091,-3.833,-0.703,-3.409,-4.397,-1.688,-2.585,-1.520,-1.282,-3.701,-1.952,-0.747,-0.310,-1.191,-2.164,-1.950,-3.590,-0.139,-0.750,-0.199,-2.585,-3.145,-3.110,-0.015,-0.941,-1.326,-1.574,-1.555,-3.342,-0.623,-3.315,-4.356,-3.348,-4.073,0.011,-3.540,-3.429,-4.221,-1.016,-0.949,-3.300,-2.278,-0.145,-3.099,-1.755,-2.030,-2.112,-4.452
BPR 20 -3.134,-2.293,-3.203,-3.425,-3.045,-3.576,-3.308,-0.376,-3.570,-3.055,-4.531,-4.508,-2.766,-3.540,-0.267,-4.683,-4.638,-3.209,-3.302,-3.631,-4.033,-3.363,-3.451,-3.745,-3.445,-3.546,-3.331,-3.602,-3.012,-1.682,-3.608,-4.814,-3.708,-3.669,-4.485,-3.825,-3.354,-3.790,-3.922,-3.714,-3.741,-3.759,-3.579,-3.704,-4.147,-3.145,-4.006,-4.167,-4.445,-3.685,-3.457,-3.594,-3.982,-3.704
BPR 25 -3.397,-3.918,-3.402,-3.786,-3.791,-3.900,-3.769,-3.235,-3.942,-3.178,-3.785,-3.497,-4.173,-2.933,-4.503,-3.602,-3.822,-3.523,-3.527,-3.207,-4.047,-3.889,-3.191,-3.805,-3.566,-3.904,-3.306,-3.662,-3.899,-3.834,-3.785,-4.188,-4.120,-3.759,-3.411,-4.574,-3.508,-3.356,-3.756,-3.946,-3.948,-3.713,-4.620,-4.388,-3.518,-3.780,-4.194,-4.182,-3.698,-3.308,-3.898,-3.904,-3.928,-3.559,-3.544,-4.170,-3.590,-3.777,-3.570,-3.576,-3.826,-4.740,-3.651,-4.061,-3.905,-4.270,-4.617,-3.650,-4.127,-3.066
BPR 30 -3.328,-3.878,-3.694,-3.191,-3.990,-3.085,-4.750,-3.679,-3.762,-3.033,-4.773,-3.201,-4.001,-4.000,-3.605,-3.900,-4.130,-3.689,-3.861,-4.205,-4.697,-4.034,-4.464,-3.693,-4.187,-4.098,-4.502,-3.574,-3.721,-3.295,-3.978,-3.797,-3.791,-3.855,-4.146,-3.692,-4.095,-3.584,-3.597,-3.863,-3.774,-4.190,-3.645,-4.409,-4.376,-3.660
BPR 35 -3.846,-4.429,-4.254,-4.597,-4.025,-4.080,-3.449,-3.707,-2.969,-3.886,-4.584,-4.047,-3.907,-3.803,-4.113,-3.960,-4.340,-3.822,-3.697,-3.651,-3.676,-4.109,-4.077,-3.650,-4.171,-4.040,-4.184,-3.552,-3.956,-3.578,-4.507,-4.261,-4.365,-4.179,-4.220,-3.241,-4.581,-4.700,-4.011,-4.277
BPR 40 -4.257,-3.518,-4.051,-4.031,-4.185,-3.820,-4.329,-4.671,-4.056,-4.246,-4.585,-3.784,-3.513,-4.510,-4.220,-4.020,-4.570,-3.454,-4.160,-4.986,-3.794,-3.426,-4.183,-4.106,-4.143,-3.205,-4.089,-3.895,-3.153,-2.946,-3.565,-2.535,-4.415,-3.860,-3.586,-4.016,-3.715,-3.807,-4.660,-3.877,-3.678,-3.935,-4.167,-3.579,-3.377,-3.838,-4.154,-4.884
BPR 45 -3.753,-4.692,-4.102,-4.735,-4.173,-4.652,-4.414,-4.326,-3.869,-4.013,-3.534,-4.138,-4.339,-4.750,-3.557,-4.932,-3.935,-3.713,-3.850,-4.810,-3.969,-4.330,-4.130,-4.132,-3.665,-3.733,-4.027,-4.581,-4.100,-4.400,-3.434,-4.426,-4.048,-4.635,-4.176
BPR 50 -3.752,-4.491,-4.470,-4.230,-3.670,-4.448,-4.320,-3.668,-4.179,-4.645,-4.260,-3.525,-3.938,-3.930,-3.693,-4.723,-4.441,-3.189,-4.003,-3.876,-4.516,-3.900,-4.308,-3.465,-4.190,-3.464,-3.563,-4.173,-4.103,-3.911,-4.113,-4.408,-3.605,-4.056
BPR 55 -4.136,-4.490,-4.671,-4.243,-4.598,-4.496,-4.233,-5.026,-4.277,-4.207,-4.521,-3.868,-4.406,-3.614,-3.891,-4.429,-3.550,-3.324,-4.698,-3.812,-3.979,-3.832,-4.651,-4.175,-4.257,-4.340,-3.813,-4.040,-3.948,-4.599,-4.335,-3.699,-3.495
BPR 60 -4.156,-4.104,-4.417,-4.288,-4.323,-4.108,-4.718,-3.416,-3.913,-4.142,-4.306,-4.128,-3.694,-4.348,-4.015,-4.363,-3.478,-4.178,-5.008,-3.639,-4.125,-4.068,-4.315,-3.992,-4.410,-4.578,-4.125,-4.393,-4.013,-5.019,-3.250,-4.335,-4.407,-4.134,-4.676,-4.075,-4.118,-4.454,-4.740,-3.928,-4.194,-3.247,-3.597,-3.982,-3.831,-4.882,-4.094
BPR 65 -3.674,-3.891,-4.417,-3.906,-4.723,-4.649,-4.091,-4.742,-4.321,-3.715,-5.107,-3.751,-3.882,-4.086,-4.688,-4.272,-4.873,-4.560,-4.896,-4.067,-3.804,-4.524,-4.912,-3.776,-4.252,-3.775,-5.082,-4.429,-3.849,-4.381,-4.244,-3.927,-4.271,-4.857,-3.795,-4.109,-4.307,-5.382,-4.543,-4.371,-4.740,-4.210,-3.722,-3.584,-4.831,-3.812
BPR 70 -4.107,-3.962,-4.407,-3.905,-4.349,-4.169,-4.482,-4.754,-4.789,-4.050,-4.305,-4.673,-4.673,-3.635,-3.856,-3.881,-3.856,-4.168,-4.368,-4.057,-3.608,-4.307,-4.048,-3.415,-3.994,-4.278,-3.975,-4.175,-4.530,-4.453,-4.564,-3.914,-4.568,-3.720,-4.130
BPR 75 -4.771,-3.890,-3.356,-3.597,-4.332,-4.124,-3.636,-4.667,-4.135,-4.076,-3.431,-3.934,-4.249,-3.817,-4.015,-4.212,-4.122,-4.051,-3.975,-4.626,-3.849,-3.701,-4.601,-4.151,-4.707,-4.047,-3.828,-4.431,-3.614,-3.458,-4.391,-3.920,-4.022,-3.800,-4.312,-3.926,-4.319,-4.200,-3.410
BPR 80 -3.514,-4.059,-3.780,-5.593,-3.623,-3.808,-4.373,-4.141,-3.919,-4.297,-4.302,-4.634,-4.264,-4.711,-4.669,-3.383,-3.421,-4.084,-4.199,-4.334,-3.729,-4.148,-4.176,-4.137,-4.224,-5.340,-4.055,-3.876,-4.170,-3.876
BPR 85 -3.714,-4.519,-4.287,-4.409,-4.215,-4.142,-3.945,-3.700,-4.654,-4.817,-4.248,-4.081,-4.292,-3.955,-3.600,-4.480,-3.816,-3.967,-4.949,-3.799,-3.736,-4.697,-4.208,-5.075,-3.708,-3.625,-4.087,-3.305
BPR 90 -3.837,-3.906,-4.333,-4.465,-3.447,-3.852,-3.929,-3.653,-5.004,-4.870,-4.658,-3.386,-3.457,-4.273,-3.992,-3.967,-4.800,-5.220,-3.804,-4.626
BPR-3D 5 -0.791,0.132,-0.305,0.067,0.228,0.202,0.039,-0.377,-0.013,-1.314,-0.093,-0.287,-3.127,-1.772,-2.313,0.140,-0.027
BPR-3D 10 -2.996,-0.257,-0.149,0.268,0.178,-0.229,0.073,-3.529,0.020,0.164,-0.146,0.138,-0.163,-0.138,-0.297,-0.061,0.025,-0.230,-0.064,0.042,-0.620,-2.222,-0.389,0.039,0.187,-0.349,-0.145,-0.003,-0.535,0.139,-0.354,-2.486,0.124,0.226,-0.134,-0.202,0.187,-2.653,0.146,-0.050,-0.846,-1.584,-2.133,-0.147,0.223,0.013,-0.372,-0.937,-2.094,-0.384,-0.081,-0.326,0.171,-0.313,-0.037,-0.051,-0.411,0.349,0.205,0.326,-0.077,-2.372,-0.451,-0.147,0.342,-4.120,-4.465,-2.710,-1.836,-3.821,-1.705,0.315,-0.965,-0.877,-2.572,-2.904,0.040,-0.721,-0.054,-2.168,0.166,0.236,-2.285,-0.333,-0.116,-0.641,-3.194,-1.938,-3.239,-0.623,-1.125,-1.429,-0.689,-3.827,-1.579,-0.522,-0.908,-4.556,-1.330,-1.521,-0.587,-0.112,-3.269,-0.536,-1.659,-0.957,-2.025,0.274,-4.155,0.303,-1.995,0.350,-0.594,-1.169,0.173,-0.292,-0.131,-2.721,-2.890,-2.333,-0.104,-0.078,0.345,0.328,-0.317,-0.237,-0.211,-0.402,-0.198,-0.046,0.313,-3.084,-0.602,-0.089,-0.115,-0.488,-2.460,-1.730,0.003,-0.156,-0.125
BPR-3D 15 -3.483,-0.920,-3.365,-2.764,-0.081,-3.520,-3.433,-0.396,-1.027,0.026,0.133,-3.580,-2.510,-3.877,-0.078,-3.466,-0.007,-0.081,0.168,-0.231,-3.805,-1.508,-1.925,-1.742,-3.936,-0.216,-3.478,-0.674,-4.176,-0.728,-0.545,-3.457,-3.961,-3.555,-3.019,-3.146,-0.787,-2.916,-3.230,-3.002,-0.339,-4.218,-1.176,-1.050,-0.412,-2.608,-1.557,-0.556,-1.806,-0.104,-3.151,-3.930,-1.631,-3.128,-1.286,-1.450
BPR-3D 20 -4.242,-1.263,-3.616,-3.666,-3.335,-0.056,-3.809,-0.758,-2.863,-2.094,-3.014,-1.030,-2.830,-2.774,-0.737,-3.855,-3.849,0.160,-0.927,-1.346,-3.676,-3.651,-4.455,-2.977,-1.873,-3.643,-3.246,-0.627,-3.837,-2.555,-3.212,-2.841,-3.805,-3.514,-1.303,-3.565,-3.896,-2.714,-3.752,-3.336,-4.060,-2.903,-4.155,-1.457,-3.648,-3.180,-3.082,-1.515,-3.697,-3.296,-3.360,-3.367,-3.084,-2.423,-4.342,-4.033,-3.652,-3.988,0.144,-0.325,-2.804,-3.627,-3.673,-3.776,-4.382,-1.837,-3.876,-3.930,-3.140,-0.607,-2.511,-3.576,-1.854,-4.132,-1.341,-3.423,-3.353,-3.439
BPR-3D 25 -4.550,-3.945,-3.623,-3.128,-0.662,-1.432,-2.605,-4.134,-1.189,-2.671,-3.642,-0.009,-3.606,0.135,-0.575,-0.359,-3.809,-0.200,-1.778,-1.005,-2.135,-3.300,-0.286,-2.009,-0.124,-3.572,-3.733,-0.025,-4.225,-1.025,-1.792,-4.537,-4.105,0.160,-1.838,-5.093,-4.123,-0.102,-3.210,-0.109,-2.626,-2.192,-1.606,-3.628,-3.440,-3.267,-3.480,-4.064
BPR-3D 30 -3.641,-3.013,-4.111,-3.437,-3.127,-2.999,-1.268,-4.614,-3.615,-3.913,-2.494,-3.143,-3.574,-4.066,-3.576,-3.881,-4.020,-4.240,-3.336,-3.802,-3.688,-4.016,-0.506,-3.733,-4.274,-4.100,-3.407,-3.810,-4.730,-3.320,-3.179,-4.213,-3.602,-4.378,-4.439,-3.836,-4.438,-3.445,-3.678,-3.458,-3.589,-3.599,-4.488,-3.645
BPR-3D 35 -3.667,-4.683,-4.282,-0.471,-4.211,-4.842,-2.866,-3.123,-3.477,-4.757,-4.372,-3.503,-3.562,-3.882,-3.416,-3.632,-4.050,-4.479,-3.273,-4.423,-4.359,-4.015,-3.662,-4.411,-4.445,-4.139,-4.016,-2.483,-4.256,-3.811,-4.478,-4.248,-4.495,-4.723,-3.631,-3.368,-4.366,-3.757,-4.075,-4.178,-3.830,-4.313,-3.193,-2.707,-3.736,-4.229,-4.198,-4.012
BPR-3D 40 -3.798,-4.567,-3.496,-2.838,-3.655,-3.541,-3.595,-3.287,-4.452,-3.077,-3.844,-3.810,-4.379,-3.915,-4.832,-4.079,-3.815,-3.832,-3.607,-4.502,-4.548,-3.252,-3.648,-4.027,-4.150,-3.943,-4.523,-4.639,-3.923,-3.962,-4.542,-4.568,-3.832,-4.653,-4.407,-4.205,-4.254,-3.675,-3.992,-4.280,-3.821
BPR-3D 45 -4.267,-4.787,-3.767,-3.834,-3.576,-3.972,-3.443,-4.174,-4.792,-4.098,-4.055,-3.904,-5.100,-4.210,-3.430,-4.603,-4.785,-3.465,-3.246,-4.615,-4.469,-3.381,-4.095,-3.827,-4.107,-4.059,-3.820,-4.384,-4.010,-4.484,-3.703,-3.967,-3.934,-4.254,-3.687,-4.571,-4.681,-4.763,-4.307,-4.150,-4.024,-3.655,-3.603,-4.016,-3.937,-3.714
BPR-3D 50 -4.625,-3.518,-3.453,-3.904,-4.049,-3.624,-4.407,-3.978,-4.155,-4.032,-4.300,-3.635,-3.964,-4.100,-4.098,-5.028,-4.613,-3.973,-3.779,-4.740,-4.152,-4.935,-3.715,-5.333,-4.801,-4.940,-4.736,-4.131,-4.014,-5.336,-3.819
BPR-3D 55 -3.614,-4.308,-3.671,-4.546,-4.182,-3.975,-4.331,-3.829,-4.705,-4.227,-4.905,-4.183,-5.076,-4.929,-4.012,-4.318,-4.242,-4.277,-4.199,-4.208,-3.707,-2.918,-4.373,-3.826,-4.171,-4.010,-4.610,-4.407,-3.583
BPR-3D 60 -4.373,-3.819,-4.004,-3.879,-4.608,-3.651,-4.375,-4.435,-3.471,-3.728,-3.833,-3.082,-4.732,-4.272,-4.791,-4.930,-4.652,-4.828,-4.475,-3.302,-4.178,-3.720,-5.130,-3.749,-4.007,-3.698,-4.949,-4.152,-4.417,-4.216,-4.082,-4.687,-5.179
BPR-3D 65 -4.656,-4.413,-3.456,-4.135,-3.739,-4.502,-4.999,-4.378,-3.877,-3.812,-4.469,-5.191,-3.026,-4.260,-3.743,-3.873,-3.808,-3.813,-4.777,-3.947,-4.264,-4.676,-4.545,-4.433,-4.445,-4.708,-3.761,-4.193,-4.753,-3.980
BPR-3D 70 -2.978,-3.966,-4.337,-4.899,-4.281,-3.762,-3.662,-4.560,-3.580,-4.641,-4.367,-4.613,-4.176,-4.350,-4.045,-3.839,-4.380,-4.391,-3.790,-4.453,-4.279,-4.776,-4.802,-4.478
BPR-3D 75 -4.580,-4.189,-4.809,-4.208,-4.272,-4.215,-4.390,-3.959,-4.158,-4.133,-4.058,-4.810,-4.440,-4.722,-4.403,-4.451,-4.332,-4.208,-4.306,-3.798,-4.297,-3.967,-4.921,-3.908,-5.277,-4.691,-4.324
BPR-3D 80 -5.173,-5.283,-4.325,-3.681,-3.420,-4.539,-5.415,-4.035,-4.579,-3.914,-4.505,-5.013,-4.359,-4.328,-3.758,-3.891,-4.457,-4.777,-3.297,-4.258,-4.471,-4.439,-4.383,-4.755,-4.511,-4.013,-4.880,-4.107
BPR-3D 85 -4.761,-4.203,-4.536,-3.845,-3.807,-4.662,-4.116,-4.383,-4.119,-3.996,-4.039,-4.524,-3.925,-4.767,-3.886,-4.138,-4.493,-4.251,-4.927,-4.445,-4.418
BPR-3D 90 -4.514,-4.336,-4.138,-4.568,-4.885,-4.926,-4.129,-4.470,-4.261,-4.367,-5.031,-4.284,-3.947,-4.841,-3.926,-4.744,-4.971,-4.377,-4.518,-4.402,-4.529,-3.094,-4.798,-4.251,-4.108,-4.349,-4.158,-3.854,-4.406,-4.636,-4.677,-3.626,-4.446,-4.459,-4.102,-4.587,-4.412,-4.908
SB 5 -2.243,0.225,-0.948,-0.722
SB 10 -0.103,-0.153,-2.002,-3.040,-0.490,-0.225,-0.526,-0.013,-0.152,-0.445,-0.733,-2.333,-0.148,-1.915,0.132,0.227,-1.339,-0.111,-0.058,-0.087,0.095,-0.308,0.349,-2.022,-0.429,0.048,-1.797,0.118,-3.090,-0.402,-0.433,-1.222,-0.550,-0.294,0.099,-3.533,0.161,-0.381,-0.888,-0.291,-0.401,-0.192,0.061,0.111,-0.175,-0.145,0.094,-1.862,-0.369,-0.114,-0.169,0.255,-0.098,-1.587,-0.436,-1.920,0.022,-0.034,-0.122,-2.625,-0.059,-2.479,0.124,-0.100,-0.025,0.044,0.330,-2.227,-0.587,-0.516,-3.129,-2.586,-0.762,-0.165,0.062,-0.461,-0.612,-2.501,0.405,-0.961,0.220,-0.007,-0.242,-3.310,-1.097,-0.037,-0.407,-0.193,-0.255,-3.257,-2.196,-3.122,-2.730,-1.016,-1.571,-0.443,-0.539,-0.146,-0.146,-1.235,-1.644,-0.001,-0.379,-0.241,-0.132,-3.363,-0.347,-0.231,-2.761,-0.577,-0.073,-0.729,-3.076,-2.500,-0.370,-2.098,-0.332,-0.627,-1.124,-3.626,-2.247,-1.736,-0.989,-1.009,-0.059,-0.042,-2.346,-0.551,-0.484,-3.211,-0.077,0.043,-1.146,-1.835,-0.988,-1.276,-3.578,-0.664,-0.172,-1.741,-0.165,-2.432,0.253,-1.893,-1.982,-1.841,-1.817,-3.413,-1.908,-0.167,-2.165,-3.133,-0.716,-1.459,-3.314,-0.020,-0.393,0.306,-0.290,0.141,-1.970,-1.798,0.248,0.129,-0.035,-0.568,-3.119,0.088,-2.611,-0.214,-0.137,-0.272,-0.144,-3.741,-0.476,-0.333,-0.240,-0.587,0.134,-0.266,0.267,0.299,-0.397,-0.239,-0.543,-3.306,-0.543,-2.532,-0.778,0.348,-0.067,-0.414,-2.311,-0.355,-0.025,-0.652,-2.686,-0.920,-0.678,-3.357,-1.091,-1.108,0.367,0.263,0.357,0.261,-1.046,-1.668,0.342,-0.431,-3.440,-0.131,-2.287,-0.810,0.292,-2.533,-0.432,-2.646,-1.143,-3.423,-1.888,-0.291,-1.286,-3.155,-3.347,-0.852,-0.316,-0.364,0.245,-3.326,-2.068,-0.338,-2.803,-0.471,-0.374,-1.070,-0.462,-0.661,-2.954,-0.609,-2.248,-0.667,-3.265,-1.863,-0.026,-1.764,-1.524,-0.611,0.094,-2.349,-0.791,0.405,-0.618,0.438,-0.165,-0.335,-2.957,-1.620,-3.638,-0.217,-0.077,-1.034,0.075,-2.718,-3.408,-0.705,-2.183,-0.091,-2.791,-0.203,0.272,-0.258,-3.301,-0.166
SB 15 -0.055,-3.782,-1.620,0.291,-3.811,-1.324,-3.087,-3.452,-0.672,-3.633,0.065,-4.466,-3.965,-1.311,-2.359,-4.085,-4.403,-4.130,-4.046,-3.838,-4.000,-1.562,-3.905,-1.174,-3.924,-3.869,-0.683,-3.517,-4.331,-3.742,-3.218,-2.134,-4.127,-0.590,-3.830,-3.699,-4.025,-3.728,-3.884,-3.631,-4.263,-3.670,-3.301,-4.291,-3.462,-2.205,-3.812,-3.911,-3.898,-4.628,-4.133,-4.129,-3.845
SB 20 -3.814,-3.677,-3.567,-4.109,-4.430,-3.692,-3.960,-4.414,-3.926,-3.531,-3.805,-3.753,-4.246,-0.438,-3.952,-3.629,-3.677,-3.733,-3.451,-4.177,-3.961,-4.051,-4.194,-4.487,-4.342,-3.821,-3.681,-3.387,-3.760,-2.808,-4.723,-3.703,-3.830,-2.239,-3.707,-4.330,-3.793,-2.609,-4.264,-3.643,-3.899,-3.805,-3.792,-3.871,-3.995,-3.736,-4.236,-3.253,-4.121,-3.820,-2.434,-4.713,-3.875,-3.900,-3.931,-3.148,-3.051,-3.108,-3.783,-3.817,-0.093,-4.547,-3.744,-1.964,-3.604,-4.106,-4.115,-3.621,-4.448,-3.582,-3.197,-3.947,-4.333,-2.794,-3.879,-4.221,-3.796,-3.657,-3.502,-3.417,-3.895,-4.007,-3.567,-3.591,-3.706,-3.768,-4.261,-3.773,-3.183,-3.719,-2.710,-4.033,-4.471,-3.879,-3.691,-3.946,-3.509,-3.868,-4.231,-2.061,-3.910,-2.670,-4.069,-3.608,-3.982,-3.999,-3.477,-4.305,-3.674,-4.118,-0.924,-0.861,-4.182,-4.061,-3.498,-4.105,-3.949,-4.059,-3.309,-3.673,-3.986,-4.183,-3.845,-3.936,-3.747,-4.180,-3.564,-4.066,-3.994,-3.530,-2.523,-2.111,-4.133,-3.783,-3.608,-3.440,-3.676,-3.983,-3.980,-3.777,-3.061,-4.190,-3.675,-4.204,-3.554,-4.350
SB 25 -3.907,-4.230,-4.053,-4.408,-3.380,-4.138,-3.299,-4.444,-3.712,-4.584,-3.724,-4.637,-4.232,-4.005,-3.715,-4.101,-3.942,-3.642,-4.030,-3.865,-4.019,-3.594,-4.016,-3.881,-3.706,-4.290,-3.926,-3.587,-3.958,-4.094,-3.564,-4.038,-4.857,-3.914,-4.422,-4.161,-3.747,-4.046,-4.138,-4.136,-4.322,-4.656,-3.978,-4.000,-3.407,-4.068,-4.333,-4.300,-3.988,-4.726
SB 30 -4.415,-3.832,-3.929,-3.695,-4.597,-3.761,-4.493,-4.337,-4.510,-3.959,-4.513,-3.830,-4.022,-4.582,-4.535,-3.753,-4.397,-3.452,-4.792,-4.474,-4.275,-4.267,-3.797,-4.245,-3.689,-4.187,-4.104,-4.513,-4.408,-4.991,-4.285,-4.063,-4.510,-4.108,-3.787,-4.524,-4.496,-3.981,-3.678,-4.174,-3.783,-3.541,-3.897,-4.435,-3.622,-3.818,-3.729,-3.393,-3.911,-3.696,-4.466,-4.233,-3.780,-4.568,-3.915,-3.676,-3.629,-3.592,-4.022,-4.210,-4.296,-4.679,-4.355,-3.814,-4.350,-4.237,-3.470,-4.570,-4.040,-4.312,-4.026,-3.657,-4.518,-4.288,-3.877,-3.824,-4.410,-3.706,-4.074,-3.759,-4.260,-4.600,-4.177,-3.948,-3.508,-4.015,-4.502,-4.308,-3.854,-4.598,-3.951,-4.131,-3.834,-3.876,-3.860,-4.501,-4.359,-4.165,-3.901,-3.951,-4.117,-3.630,-4.105,-4.146,-4.153,-4.291,-3.301,-4.424,-4.114,-4.805,-4.339,-4.276,-3.755,-4.687,-3.687,-4.230,-4.519,-4.079,-3.892,-4.302,-3.690,-4.274,-4.128,-3.570,-4.212,-3.899,-4.217,-3.912,-3.892,-3.575,-4.620,-4.724,-4.116,-4.491,-4.717,-3.841,-3.700,-3.974,-4.358,-4.336,-4.230,-4.375
SB 35 -3.970,-3.810,-3.690,-3.552,-3.930,-4.188,-3.838,-3.786,-3.689,-3.668,-4.913,-3.923,-3.850,-3.917,-4.787,-4.217,-4.167,-4.549,-4.169,-3.998,-4.230,-3.975,-3.823,-4.043,-3.715,-3.718,-4.129,-4.183,-4.006,-3.893,-4.572,-4.659,-4.562,-4.147,-4.343,-3.438,-3.620,-4.377,-3.879,-4.294,-3.427,-4.143,-4.304,-4.313,-4.553,-4.024,-4.325
SB 40 -4.258,-4.968,-4.323,-4.172,-3.599,-4.201,-3.844,-4.148,-4.507,-3.735,-4.255,-3.875,-3.685,-3.681,-4.142,-4.590,-4.183,-4.136,-3.734,-4.172,-4.365,-4.250,-3.929,-3.880,-3.744,-4.396,-4.795,-4.199,-3.881,-3.668,-3.969,-3.855,-4.127,-4.062,-4.065,-3.775,-4.103,-4.128,-4.039,-3.903,-4.526,-4.131,-4.284,-3.967,-4.920,-4.063,-3.712,-4.383,-3.894,-3.935,-3.428,-3.702,-3.755,-3.741,-4.358,-4.559,-3.969,-3.806,-3.897,-3.577,-4.200,-4.340,-3.809,-3.661,-3.973,-4.943,-4.101,-4.728,-3.935,-4.115,-4.396,-3.773,-3.855,-3.593,-3.631,-4.135,-3.921,-3.936,-3.672,-4.272,-4.208,-4.040,-4.197
SB 45 -4.710,-3.973,-4.130,-3.674,-4.478,-4.490,-4.377,-3.802,-3.691,-3.728,-4.426,-4.296,-3.938,-4.410,-4.006,-4.694,-3.933,-3.918,-4.393,-3.967,-4.768,-3.803,-4.300,-4.180,-4.906,-4.014,-3.596,-4.003,-3.806,-4.712,-4.865,-4.260,-4.026,-3.845,-4.205,-4.098,-3.809,-4.154,-4.272,-3.775,-4.722,-4.710,-4.204,-4.481,-4.825,-4.925
SB 50 -4.268,-4.166,-3.833,-3.861,-3.654,-3.973,-4.311,-4.493,-4.817,-4.147,-4.676,-4.246,-3.493,-4.365,-4.419,-4.847,-3.885,-4.188,-4.329,-4.016,-4.122,-4.222,-4.236,-4.282,-4.694,-4.198,-4.801,-3.835,-4.886,-4.116,-4.152,-3.907,-3.989,-4.064,-4.483,-4.851,-4.487,-3.648,-3.700,-4.042,-4.770,-4.770,-4.683,-3.500,-4.209,-4.527,-3.806,-3.864,-4.607,-3.602,-4.129,-4.988,-4.633,-3.809,-4.017,-4.385,-3.634,-3.975,-4.639,-4.057,-3.941,-4.076,-3.844,-4.646,-3.879,-3.440,-3.521,-4.496,-4.427,-3.846,-4.617,-4.454,-3.616,-3.611,-3.940,-4.703,-4.561,-4.164,-3.616,-4.252,-3.742
SB 55 -4.108,-4.745,-4.744,-4.194,-4.640,-4.463,-3.943,-4.156,-3.469,-3.655,-3.960,-4.410,-3.294,-5.294,-4.143,-3.782,-2.850,-3.832,-3.999,-3.889,-4.514,-4.011,-3.400,-4.246,-4.236,-4.303,-3.609,-2.691,-3.904,-4.968,-4.263,-4.334,-4.170,-4.377,-4.408,-3.711,-4.468,-3.768,-3.911,-4.058,-4.408,-3.253,-4.208,-3.924,-3.789,-4.059,-4.180,-4.624,-3.883,-3.739,-4.025
SB 60 -3.828,-4.175,-4.056,-4.910,-3.978,-4.530,-4.616,-3.560,-4.312,-4.257,-4.913,-3.945,-4.599,-4.379,-4.005,-4.066,-4.234,-4.040,-4.316,-4.492,-4.121,-4.138,-4.280,-4.804,-3.945,-4.530,-4.208,-4.166,-3.444,-3.810,-4.525,-4.354,-3.452,-3.734,-4.874,-4.235,-3.616,-4.238,-4.663,-4.749,-4.386,-4.763,-4.598,-4.599,-3.969,-4.853,-4.081,-4.238,-4.002,-4.431,-4.256,-3.759,-4.206,-4.325,-4.206,-4.531,-4.236,-4.079,-3.775,-4.122,-4.570,-2.648,-4.715,-4.647,-4.261,-4.000,-4.743,-4.372,-3.773,-4.643,-4.245,-4.298,-4.049,-4.873,-4.276,-4.559,-4.295,-4.125,-3.960,-4.451,-4.586,-4.427,-4.477,-4.115,-4.423,-4.660,-4.173,-4.431,-3.859,-4.250,-4.392,-4.700,-4.949,-4.322,-3.692,-4.338,-4.361,-3.575
SB 65 -4.134,-4.313,-4.559,-3.895,-4.268,-4.294,-4.161,-4.064,-3.890,-4.866,-4.470,-3.668,-4.438,-4.242,-3.886,-4.041,-3.870,-3.846,-4.957,-4.765,-4.666,-4.490,-4.557,-4.809,-3.685,-4.174,-4.064,-4.011,-4.191,-3.826,-4.196,-3.441,-4.180,-4.030,-4.293,-4.323,-4.513,-3.778,-4.060,-3.865,-4.656,-4.407,-4.334,-4.177,-3.888,-4.553,-4.325,-4.343,-3.931,-4.915,-3.825,-4.067,-4.402,-4.004,-3.853,-3.263,-4.730,-4.551,-4.018,-4.792,-4.428,-4.537,-3.915,-3.464,-4.362,-4.479,-4.675,-4.744,-4.528,-5.468,-4.179,-4.317,-4.198,-4.507,-3.363,-3.664,-4.698,-4.655,-4.336,-4.696,-4.112
SB 70 -4.252,-3.930,-4.842,-4.431,-4.844,-4.226,-4.046,-4.521,-4.623,-3.836,-3.407,-4.429,-4.477,-3.729,-4.332,-3.983,-4.363,-4.092,-4.473,-4.627,-4.043,-4.335,-4.530,-3.752,-4.884,-3.722,-4.263,-4.480,-4.603,-3.634,-3.928,-3.899,-4.539,-4.032,-3.575,-3.490,-3.510,-3.891,-4.970,-4.255,-4.461,-3.678,-3.615,-4.085,-4.832,-4.023,-3.875,-4.978,-4.332,-4.461,-3.776,-4.292,-4.487,-3.466,-3.659,-3.701,-4.218,-3.949,-4.216,-3.894,-4.591,-4.353,-4.675,-4.225,-4.077,-4.566,-4.005,-4.588,-4.135,-4.049,-4.273,-4.247,-4.273,-4.963,-4.026,-4.678,-3.420,-3.878,-4.470,-4.363,-3.930,-4.387
SB 75 -4.184,-3.757,-3.753,-3.463,-4.216,-3.633,-4.162,-4.499,-4.702,-4.278,-4.536,-3.863,-4.291,-4.693,-3.888,-4.168,-3.853,-4.079,-4.133,-4.858,-4.604,-5.244,-3.805,-4.086,-3.916,-3.930,-4.518,-3.874,-3.657,-4.107,-4.106,-4.181,-4.714,-4.599,-3.533,-3.732,-3.639,-4.046,-3.885,-4.452,-3.718,-5.041,-3.916,-4.552,-4.117,-4.212,-3.510,-3.967,-4.148,-4.159,-4.625,-3.616,-3.879,-4.815,-4.277,-3.558,-4.377,-4.088,-4.348,-4.850,-4.191,-4.964,-3.988,-3.720,-3.803,-4.313,-3.972,-4.940,-3.875,-3.741,-4.057
SB 80 -4.166,-4.305,-4.264,-4.445,-4.254,-3.906,-4.563,-4.467,-4.228,-5.097,-4.247,-3.698,-4.753,-4.438,-3.382,-4.644,-4.101,-3.919,-4.377,-4.342,-4.299,-4.011,-4.160,-4.350,-3.912,-4.747,-4.185,-3.471,-4.141,-3.993,-4.105,-4.296,-4.630,-3.819,-3.427,-4.115,-3.988,-3.872,-4.296,-4.877,-3.870,-4.348,-4.725,-3.791,-4.812,-3.960,-4.316,-4.442,-4.386,-4.541,-3.439,-4.505,-4.968,-4.085,-4.145,-4.090,-5.320,-3.840,-3.896,-4.381,-4.499,-3.720,-4.562,-4.826,-3.803,-4.656,-3.907,-4.378,-3.929,-3.674,-4.372,-4.170,-4.857,-3.812,-4.488,-4.586,-4.216,-4.204,-4.106,-3.974,-3.681,-5.011,-4.094,-4.966,-4.308,-4.273,-3.428,-4.269,-3.611,-4.060,-3.606,-3.587,-4.367,-3.598,-4.565,-4.062,-4.818,-4.556,-4.263
SB 85 -4.469,-3.763,-4.571,-4.621,-4.617,-4.136,-4.453,-4.463,-4.061,-4.334,-4.976,-3.850,-4.321,-5.206,-4.502,-4.289,-4.109,-4.238,-4.127,-4.044,-4.088,-4.206,-3.903,-4.172,-4.318,-4.345,-4.373,-3.977,-4.958,-4.156,-4.611,-4.263,-4.045,-3.812,-4.407,-4.052,-3.650,-4.201,-4.511,-4.513,-4.544,-4.509,-3.840,-4.418,-4.657,-4.368,-4.701,-4.496,-4.183,-4.236,-3.423,-3.873,-4.998,-4.591,-4.285,-4.653,-4.869,-4.324,-4.028,-4.300,-4.627,-4.365,-4.347,-4.351,-4.030,-4.734,-4.879,-3.995,-4.572
SB 90 -4.050,-4.773,-4.927,-4.084,-4.696,-4.320,-3.945,-4.200,-5.367,-4.182,-4.164,-3.533,-4.398,-4.306,-4.410,-4.812,-4.735,-4.305,-3.932,-4.848,-4.479,-4.507,-4.071,-3.887,-3.928,-4.668,-3.789,-3.999,-5.165,-4.421,-4.416,-3.880,-4.747,-4.156,-4.717,-4.562,-4.556,-4.033,-4.392,-4.218,-4.093,-4.424,-4.304,-4.175,-4.727,-4.658,-4.835,-4.138,-4.512,-4.606,-4.343,-4.237,-3.708,-4.041,-4.444,-4.414,-3.615,-4.029
SB 95 -4.115,-4.430,-2.951,-4.761,-4.358,-3.724,-4.361,-4.782,-5.199,-4.254,-4.312,-4.372,-4.075,-3.730,-3.736,-3.983,-4.021,-4.170,-4.719,-5.377,-3.857,-4.557,-4.329,-4.354,-4.126,-4.766,-4.228,-4.280,-4.294,-4.203,-4.667,-3.545,-4.715,-3.979,-3.922,-4.787,-5.337,-3.944,-4.637,-3.864,-5.265,-4.074,-4.006,-4.087,-4.464,-4.459,-4.236,-4.774,-4.577,-4.751,-3.917,-4.959,-4.331,-4.531,-4.377,-3.634,-4.010,-4.196
SB 100 -3.802,-3.754,-4.809,-4.866,-5.356,-4.450,-4.084,-4.632,-4.649,-4.465,-4.504,-4.856,-4.330,-3.608,-3.893,-4.374,-3.558,-4.305,-4.132,-4.732,-4.699,-4.581,-3.704,-3.646,-3.577,-4.346,-4.085,-4.708,-4.705,-4.281,-4.908,-4.470,-3.646,-3.761,-4.286,-4.038,-4.182,-4.742,-4.257,-4.690,-4.643,-3.317,-4.055,-4.201,-4.263,-4.530
SB 105 -4.431,-3.839,-5.369,-4.146,-5.009,-4.585,-4.138,-4.699,-5.139,-4.263,-4.696,-5.343,-4.101,-4.819,-4.206,-4.170,-4.737,-5.380,-3.705,-4.276,-5.045,-4.335,-5.595,-4.191,-5.364,-4.660,-4.530,-4.248,-3.795,-4.444,-4.445,-4.370,-5.724,-4.981,-4.027,-4.807,-4.877,-4.859,-4.077,-4.702,-4.464,-4.250,-4.579,-4.236,-4.261
SB 110 -5.019,-3.887,-5.062,-4.944,-4.119,-4.330,-3.984,-4.626,-4.416,-4.006,-3.870,-4.329,-4.838,-5.239,-3.774,-4.111,-4.933,-4.285,-4.048,-4.388,-4.099,-4.161,-4.224,-5.085,-4.770,-4.826,-4.859,-5.146,-4.890,-4.982,-4.225,-5.411,-4.866,-4.435,-4.812,-4.812
SB 115 -5.575,-5.215,-4.832,-4.355,-4.473,-4.523,-5.399,-4.710,-3.140,-5.166,-4.094,-4.610,-4.330,-4.880,-4.575,-4.445,-4.341,-4.755,-4.621,-3.460,-4.997,-4.731,-4.426,-4.418,-3.922,-4.741,-4.133,-3.563,-4.182,-4.689,-4.864,-4.059,-4.127,-4.622,-3.943,-4.927,-4.752,-5.126,-4.008,-4.941,-4.075,-3.636,-4.531,-4.822,-4.433
SB 120 -4.121,-4.619,-3.571,-4.535,-3.744,-4.820,-4.872,-4.800,-3.596,-5.077,-3.890,-4.211,-4.127,-3.806,-3.842,-4.724,-4.669,-4.727,-4.236,-4.652,-4.321,-4.210,-4.218,-4.782,-4.796,-4.779,-4.680,-4.088,-4.605
SB 125 -5.075,-4.336,-3.912,-3.510,-4.476,-3.940,-4.231,-4.244,-4.546,-4.750,-4.816,-3.927,-4.583,-4.550,-4.416,-4.900,-5.002,-4.094,-4.389,-4.645,-3.609,-5.123,-3.656,-5.297,-4.807,-3.921,-4.268,-4.627,-4.964,-4.398,-4.740,-4.414,-4.621,-5.447,-3.363,-4.593,-4.543
SB 130 -4.368,-4.703,-4.493,-4.978,-4.153,-4.572,-4.057,-4.511,-3.567,-4.363,-4.350,-4.612,-4.160,-4.990,-4.316,-3.663,-3.930,-4.536,-4.953,-4.428,-3.782,-4.735,-4.003,-4.223,-5.264,-4.245,-4.288,-4.380,-4.186,-5.028,-4.000,-4.475,-5.009,-4.052
SB 135 -4.123,-4.702,-4.401,-4.178,-4.305,-4.536,-4.267,-4.152,-4.976,-5.178,-4.222,-4.315,-4.958,-3.658,-4.124,-4.763,-5.365,-3.549,-3.779,-3.902,-4.583,-4.638,-5.443,-4.830,-4.552,-4.168
SB 140 -4.921,-4.416,-3.775,-4.601,-4.385,-3.896,-5.047,-4.405,-4.353,-4.774,-5.172,-5.130,-4.939,-4.932,-4.916,-5.053,-4.318,-5.045,-4.569,-5.459,-5.250,-5.307,-4.857,-4.644,-4.360,-4.871,-5.041,-3.183
SB 145 -5.270,-4.542,-4.960,-5.172,-5.023,-5.499,-4.619,-4.435,-4.065,-5.396,-5.242,-5.336,-4.824,-4.666,-3.812,-3.627,-4.390,-5.087,-4.926,-4.620,-4.837,-3.548,-4.779
SB 150 -4.088,-4.828,-4.434,-4.444,-3.650,-4.225,-5.549,-4.386,-5.693,-4.709,-5.030,-4.492,-4.649,-4.379,-5.262,-5.330,-4.671,-5.416,-4.486
SB-3D 5 -2.376,-0.291,-0.249,-0.015
SB-3D 10 -0.298,0.107,-0.039,0.021,-0.139,-2.140,-0.982,0.309,-0.420,-2.735,0.171,0.359,-0.097,-3.162,-2.190,-2.169,-0.702,0.205,-0.223,-0.174,-2.197,-3.472,-0.119,-2.114,-2.404,-2.415,0.017,-0.359,-2.928,0.049,-2.950,-0.001,-0.098,-0.077,-1.983,-0.117,0.043,-2.333,-0.124,-3.363,-0.133,0.182,-0.630,-2.138,-0.667,-2.610,-1.323,-2.733,-2.009,-0.097,-3.141,0.038,0.230,-2.183,-0.545,0.240,-2.299,-2.876,-1.604,-2.166,-0.159,-1.820,-2.090,0.013,-0.248,-2.702,-0.021,-1.410,-2.201,-2.895,-0.314,-2.989,-2.429,-0.420,0.008,-0.334,-2.690,-2.547,-0.388,-0.233,-2.252,-2.518,-0.412,-2.098,-0.467,0.188,-0.108,-0.097,-2.022,-2.285,-0.906,0.346,-0.373,-0.069,-1.111,-0.936,-2.133,-1.752,-0.250,0.219,-0.542,0.225,-0.087,0.378,0.187,-2.836,-0.016,-0.159,-3.097,-0.047,-0.138,-2.405,0.076,0.042,-1.482,-0.683,0.035,-0.035,0.067,0.125,-0.674,0.292,-0.094,0.166,-0.025,-1.014,-0.036,-0.454,-0.758,-2.019,-0.714,0.053,-0.264,-0.326,-1.980,0.068,-0.196,0.178,-0.170,-3.196,-3.208,-2.331
SB-3D 15 0.111,-1.432,-0.377,-3.735,0.162,-3.196,-4.435,-0.907,0.011,-1.953,-2.331,-2.765,-3.914,-3.043,-2.838,-2.914
SB-3D 20 -3.810,-3.417,-2.090,-1.016,-3.419,-3.062,-2.505,-3.140,-3.075,-2.367,-0.045,-0.956,-4.099,-1.125,-1.914,-1.198,-0.343,-2.098,-3.508,-2.759,-0.888,-0.084,-0.025,-4.346,-4.558,-3.578,-4.128,-1.175,-4.076,-2.849,-1.344,-2.872,-3.284,-3.856,-3.468,-4.511,-2.106,-2.215,-3.004,-2.078,-2.365,-3.807,-4.056,-1.096,-4.257,-3.726,-4.135,-3.950,-4.287,-3.072,-3.859,-3.765,-4.708,-3.787,0.171,-1.985,-3.944,-4.354,-3.644,-2.351,0.238,0.063,0.191,-4.274,-0.128,-1.893,-3.728,-2.521,-0.063,-0.028,-3.104,-4.372,-4.003,-3.647,-1.634,0.125,-3.518,-1.363,-3.807,-2.480,-4.432,-3.219,-3.947,-2.241,-1.593,-0.062,-1.808,-1.849,-2.258,0.258,0.003,-2.639,-4.029,0.255,-3.571,-3.766,-0.031,-3.412,-3.883,-2.827,-4.272,-1.742,-0.904,-3.131,0.087,-4.009,-2.613,-0.354,-4.441,-3.914,-4.501,-3.845,-4.500,-4.093,-2.176
SB-3D 25 -3.869,-4.220,-0.772,-3.869,-2.615,-1.042,-3.933,-2.991,-3.394,-3.290,-4.546,-3.816,-3.872,-2.783,-3.462,-2.447,-1.859,-4.084,-0.682,-0.676,-2.323,-0.119,-4.306,-2.947,-2.679,-1.748,-0.374,-3.632,-3.624,-0.705,-3.336,-3.621,-3.526,-3.942,-2.992,-3.314,-3.658,-3.853,-2.517,-0.181,-1.876,-3.325,-3.972,-0.400,-4.283,-3.895,-4.374,-0.168,-2.840,-2.643,-3.721,-1.965,-3.011,-4.075,-3.672
SB-3D 30 -3.149,-3.356,-3.772,-2.402,-1.773,-3.697,-3.217,-1.837,-3.221,-3.646,-4.205,-2.086,-1.952,-3.843,-1.512,-3.654,-3.942,-4.030,-3.441,-2.022,-4.088,-3.383,-3.774,-3.420,-3.479,-4.043,-4.317,-3.954,-1.810,-0.274,-3.882,-2.578,-3.547,-3.886,-3.874,-3.871,-4.442,-3.353,-3.586,-3.807,-3.714,-3.433,-4.448,-4.239,-3.641,-3.707,-3.549,-3.908,-3.529,-3.597,-1.015,-3.545,-3.675,-3.578,-3.778,-3.428,-4.173,-3.438,-3.252,-3.498,-4.061,-3.883,-3.821,-3.911,-3.393,-4.030,-3.715,-3.359,-3.982
SB-3D 35 -3.484,-3.666,-4.249,-3.489,-3.092,-3.517,-3.699,-3.781,-3.597,-3.757,-0.890,-3.738,-3.268,-3.515,-4.580,-4.465,-4.543,-3.641,-3.616,-2.926,-3.424,-3.105,-3.432,-3.720,-3.318,-4.015,-3.770,-0.714,-3.439,-4.112,-3.873,-3.448,-3.644,-4.122,-3.008,-3.635,-3.955,-3.951,-3.886
SB-3D 40 -4.816,-3.879,-1.017,-3.750,-4.076,-2.929,-3.713,-3.944,-3.708,-3.815,-4.124,-4.150,-3.942,-3.398,-3.927,-4.676,-3.915,-4.221,-2.993,-3.628,-4.342,-3.712,-5.106,-4.176,-4.278,-2.421,-3.720,-3.368,-3.972,-3.916,-2.797,-4.611,-4.092,-4.280,-4.169,-3.572,-3.289,-4.019,-4.152,-3.792,-4.078,-4.440,-3.986,-4.146,-3.705,-3.909,-3.442,-3.784,-3.957,-3.966,-3.748,-4.143,-3.429,-2.785,-3.819,-3.506,-3.867,-2.572,-4.442,-4.390,-3.602,-3.945,-3.851,-4.023,-3.778,-3.650,-4.070,-3.536
SB-3D 45 -3.861,-3.544,-3.846,-4.235,-3.910,-3.917,-3.269,-4.339,-3.738,-4.225,-3.343,-3.428,-3.584,-3.026,-3.186,-3.980,-4.075,-4.517,-4.324,-3.655,-3.873,-4.068,-4.115,-3.709,-4.014,-2.981,-4.378,-3.878,-3.572,-3.612,-3.743,-3.203,-3.284,-4.220,-4.353,-3.483,-3.606,-3.675,-3.911,-4.145,-3.570
SB-3D 50 -4.025,-3.661,-4.156,-4.127,-4.077,-4.235,-3.991,-3.684,-4.042,-3.708,-3.294,-4.270,-4.057,-3.097,-3.453,-4.239,-3.169,-3.964,-4.182,-4.109,-3.924,-3.894
SB-3D 55 -3.180,-2.992,-3.962,-4.059,-3.913,-4.922,-3.684,-4.287,-3.943,-4.142,-3.436,-4.244,-4.463,-4.123,-4.542,-4.271,-4.468,-4.155,-3.949
SB-3D 60 -4.134,-4.095,-3.896,-4.536,-4.416,-4.098,-3.945,-3.860,-3.731,-4.035,-4.136,-4.171,-4.095,-4.243,-4.457,-4.509,-4.647,-4.905,-4.030,-4.406,-3.666,-4.479,-4.216,-3.635,-4.802,-4.256,-3.996,-4.137,-4.011,-3.746,-4.483,-3.619,-4.240,-3.882,-3.670,-3.576
SB-3D 65 -4.517,-4.417,-3.988,-4.272,-3.968,-4.588,-3.828,-4.176,-4.228,-4.048,-4.746,-3.794,-4.430,-4.487,-3.967,-4.555,-3.890,-4.075,-4.319,-4.241,-4.549,-4.089,-3.019,-4.811,-4.308,-4.080,-3.563
SB-3D 70 -4.069,-4.279,-3.851,-4.195,-4.512,-4.298,-4.364,-4.669,-3.907,-4.069,-4.104,-4.188,-4.028,-3.675,-4.545,-4.222,-4.253,-3.960,-4.959,-3.998,-4.638,-4.488,-4.315,-4.739,-3.875,-4.036,-4.332,-4.422,-4.348,-4.332,-4.623,-4.729,-4.315,-4.282,-3.772,-4.373,-4.811,-5.123,-4.006,-4.448,-4.321,-3.970,-4.308,-4.602,-4.437,-4.167
SB-3D 75 -4.100,-4.347,-4.575,-3.945,-4.500,-4.084,-4.409,-4.454,-4.217,-4.056,-4.256,-3.780,-3.811,-4.587,-4.322,-4.511,-4.241,-4.641,-4.338,-4.442,-3.990,-4.042,-4.244,-4.870,-4.393,-4.707,-4.786,-4.324
SB-3D 80 -4.397,-4.133,-4.307,-4.401,-4.258,-4.673,-4.060,-4.203,-4.614,-4.719,-4.292,-4.156,-4.943,-4.549,-4.126,-4.640,-3.455
SB-3D 85 -4.196,-4.207,-4.355,-4.506,-4.204,-4.552,-4.765,-3.630,-4.861,-4.601,-4.497,-3.744,-4.333,-4.046,-3.807,-4.881,-4.395,-5.210,-4.986,-4.238,-4.759,-4.421,-3.311,-4.903,-4.839,-4.523,-3.790,-4.439,-4.140,-4.351,-3.957,-3.676,-4.163,-4.452
SB-3D 90 -4.730,-4.712,-4.665,-4.098,-3.934,-4.241,-4.233,-4.369,-4.206,-5.101
