# Supplementary material for: Exploring the space of self-reproducing ribozymes using generative models
Source: Nat Commun. 2025 Aug 22;16:7836. doi: 10.1038/s41467-025-63151-5 (PMC12373953; doi:10.1038/s41467-025-63151-5)
Supplement: Supplementary file 4 — Source Data [file 41467_2025_63151_MOESM4_ESM.zip › Source data/f2_b.txt]

MODEL NB_MUT ACTIVE_FRACTION UP_ERR_BAR LOW_ERR_BAR
RUM 5 0.9568345323741008 0.9424460431654677 1.0
RUM 10 0.3 0.2 0.48823529411764705
RUM 15 0.013986013986013986 0.0 0.013986013986013986
RUM 20 0.0 0.0 0.0
RUM 25 0.0 0.0 0.0
RUM 30 0.0 0.0 0.007194244604316547
RUM 35 0.0 0.0 0.007142857142857143
RUM 40 0.014388489208633094 0.007194244604316547 0.02158273381294964
RUM 45 0.0 0.0 0.0
RUM 50 0.0 0.0 0.0
RUM 55 0.0 0.0 0.007142857142857143
RUM 60 0.0 0.0 0.009345794392523364
PRO 5 0.94 0.895 0.97
PRO 15 0.035 0.025 0.095
PRO 25 0.0 0.0 0.01
PRO 35 0.005 0.005 0.005
PRO 45 0.0 0.0 0.0
PRO 55 0.005 0.005 0.005
PRO 65 0.0 0.0 0.0
PRO 75 0.0 0.0 0.0
PRO 85 0.0 0.0 0.005
DCA_T=1 5 1.0 1.0 1.0
DCA_T=1 10 0.98 0.9466666666666667 0.9933333333333333
DCA_T=1 15 0.8733333333333333 0.8466666666666667 0.9133333333333333
DCA_T=1 20 0.7866666666666666 0.6933333333333334 0.8266666666666667
DCA_T=1 25 0.49333333333333335 0.42 0.5866666666666667
DCA_T=1 30 0.43333333333333335 0.4 0.5
DCA_T=1 35 0.2866666666666667 0.25333333333333335 0.36
DCA_T=1 40 0.19333333333333333 0.15333333333333332 0.2733333333333333
DCA_T=1 45 0.06711409395973154 0.06040268456375839 0.1610738255033557
DCA_T=1 50 0.03355704697986577 0.013422818791946308 0.087248322147651
DCA_T=1 55 0.02 0.006666666666666667 0.02666666666666667
DCA_T=1 60 0.020134228187919462 0.013422818791946308 0.04697986577181208
DCA_T=1 65 0.0 0.0 0.0
DCA_T=1 70 0.0 0.0 0.0
DCA_T=1 75 0.0 0.0 0.0
DCA_T=1 80 0.006993006993006993 0.006993006993006993 0.02097902097902098
DCA_T=1 85 0.0 0.0 0.006666666666666667
DCA_T=0.3 10 0.996415770609319 0.985663082437276 1.0
DCA_T=0.3 15 1.0 1.0 1.0
DCA_T=0.3 20 1.0 0.9929577464788732 1.0
DCA_T=0.3 25 1.0 1.0 1.0
DCA_T=0.3 30 1.0 0.9942857142857143 1.0
DCA_T=0.3 35 1.0 0.984375 1.0
DCA_T=0.3 40 0.7804054054054054 0.722972972972973 0.8344594594594594
DCA_T=0.3 45 0.6346153846153846 0.5673076923076923 0.6730769230769231
DCA_T=0.3 50 0.18478260869565216 0.11956521739130435 0.3695652173913043
DCA_T=0.3 55 0.18072289156626506 0.09036144578313253 0.3373493975903614
DCA_T=0.3 60 0.031914893617021274 0.015957446808510637 0.06914893617021277
DCA_T=0.3 65 0.019417475728155338 0.009708737864077669 0.08737864077669903
DCA_T=0.3 70 0.011904761904761904 0.0 0.011904761904761904
DCA_T=0.3 75 0.01834862385321101 0.01834862385321101 0.01834862385321101
DCA_T=0.3 80 0.0 0.0 0.0
DCA_T=0.3 85 0.0 0.0 0.0
DCA-SB 5 1.0 1.0 1.0
DCA-SB 10 1.0 1.0 1.0
DCA-SB 15 1.0 1.0 1.0
DCA-SB 20 1.0 1.0 1.0
DCA-SB 25 1.0 1.0 1.0
DCA-SB 30 1.0 1.0 1.0
DCA-SB 35 1.0 1.0 1.0
DCA-SB 40 0.907258064516129 0.8790322580645161 0.9274193548387096
DCA-SB 45 0.8 0.7090909090909091 0.8363636363636363
DCA-SB 50 0.9555555555555556 0.9407407407407408 0.9555555555555556
DCA-SB 55 0.8571428571428571 0.8342857142857143 0.8742857142857143
DCA-SB 60 0.37755102040816324 0.35714285714285715 0.3979591836734694
DCA-SB 65 0.06896551724137931 0.05172413793103448 0.09482758620689655
DCA-SB 70 0.0 0.0 0.0
DCA-SB 75 0.006944444444444444 0.006944444444444444 0.006944444444444444
DCA-SB 80 0.0 0.0 0.011904761904761904
DCA-SB 85 0.008064516129032258 0.0 0.024193548387096774
DCA-SB 90 0.0 0.0 0.0
DCA-SB 95 0.0 0.0 0.0
DCA-SB 100 0.0 0.0 0.0
DCA-SB 105 0.0 0.0 0.0
DCA-SB 110 0.0 0.0 0.0
DCA-SB 115 0.006024096385542169 0.0 0.018072289156626505
DCA-SB 120 0.0 0.0 0.006493506493506494
DCA-SB 125 0.0 0.0 0.0
DCA-SB 130 0.0 0.0 0.0
DCA-SB 135 0.0 0.0 0.0
DCA-SB 140 0.0 0.0 0.006289308176100629
DCA-SB 145 0.0 0.0 0.0
DCA-SB 150 0.0 0.0 0.0
VAE 5 0.9844357976653697 0.9766536964980544 1.0
VAE 10 1.0 1.0 1.0
VAE 15 0.9035714285714286 0.8357142857142857 0.9678571428571429
VAE 25 0.4731182795698925 0.4050179211469534 0.5878136200716846
VAE 35 0.3212996389891697 0.2563176895306859 0.4368231046931408
VAE 40 0.21223021582733814 0.17625899280575538 0.2949640287769784
VAE 60 0.022304832713754646 0.022304832713754646 0.048327137546468404
VAE 65 0.0036496350364963502 0.0036496350364963502 0.029197080291970802
VAE 75 0.007194244604316547 0.007194244604316547 0.01079136690647482
VAE 90 0.0 0.0 0.007168458781362007
CHI 30 0.3333333333333333 0.3333333333333333 0.3333333333333333
CHI 35 0.07142857142857142 0.07142857142857142 0.14285714285714285
CHI 40 0.1951219512195122 0.14634146341463414 0.24390243902439024
CHI 45 0.2112676056338028 0.15492957746478872 0.2535211267605634
CHI 50 0.05102040816326531 0.04081632653061224 0.09183673469387756
CHI 55 0.04838709677419355 0.04032258064516129 0.056451612903225805
CHI 60 0.03636363636363636 0.01818181818181818 0.05454545454545454
CHI 65 0.052083333333333336 0.052083333333333336 0.0625
CHI 70 0.0 0.0 0.0
CHI 75 0.02 0.02 0.02
CHI 80 0.0 0.0 0.0
CHI 85 0.0 0.0 0.0
CHI 90 0.0 0.0 0.0
CHI 95 0.0 0.0 0.0
RUM 5 0.9568345323741008 0.9424460431654677 1.0
RUM 10 0.3 0.2 0.48823529411764705
RUM 15 0.013986013986013986 0.0 0.013986013986013986
RUM 20 0.0 0.0 0.0
RUM 25 0.0 0.0 0.0
RUM 30 0.0 0.0 0.007194244604316547
RUM 35 0.0 0.0 0.007142857142857143
RUM 40 0.014388489208633094 0.007194244604316547 0.02158273381294964
RUM 45 0.0 0.0 0.0
RUM 50 0.0 0.0 0.0
RUM 55 0.0 0.0 0.007142857142857143
RUM 60 0.0 0.0 0.009345794392523364
BPR 5 0.9411764705882353 0.9411764705882353 1.0
BPR 10 0.6527777777777778 0.6180555555555556 0.7083333333333334
BPR 15 0.5942028985507246 0.5652173913043478 0.6086956521739131
BPR 20 0.05263157894736842 0.05263157894736842 0.10526315789473684
BPR 25 0.0 0.0 0.011904761904761904
BPR 30 0.0 0.0 0.012987012987012988
BPR 35 0.0 0.0 0.015151515151515152
BPR 40 0.0125 0.0 0.025
BPR 45 0.0 0.0 0.0
BPR 50 0.0 0.0 0.0
BPR 55 0.0 0.0 0.0
BPR 60 0.0 0.0 0.0
BPR 65 0.0 0.0 0.0
BPR 70 0.0 0.0 0.0
BPR 75 0.0 0.0 0.0
BPR 80 0.0 0.0 0.0
BPR 85 0.0 0.0 0.0
BPR 90 0.0 0.0 0.0
BPR-3D 5 0.9411764705882353 0.9411764705882353 0.9411764705882353
BPR-3D 10 0.8943661971830986 0.852112676056338 0.9154929577464789
BPR-3D 15 0.5423728813559322 0.5084745762711864 0.6101694915254238
BPR-3D 20 0.2553191489361702 0.22340425531914893 0.3404255319148936
BPR-3D 25 0.3466666666666667 0.30666666666666664 0.3466666666666667
BPR-3D 30 0.03896103896103896 0.025974025974025976 0.06493506493506493
BPR-3D 35 0.04285714285714286 0.014285714285714285 0.05714285714285714
BPR-3D 40 0.0 0.0 0.012987012987012988
BPR-3D 45 0.0 0.0 0.0
BPR-3D 50 0.0 0.0 0.0
BPR-3D 55 0.0 0.0 0.013333333333333334
BPR-3D 60 0.0 0.0 0.0
BPR-3D 65 0.0 0.0 0.014084507042253521
BPR-3D 70 0.0 0.0 0.01282051282051282
BPR-3D 75 0.0 0.0 0.0
BPR-3D 80 0.0 0.0 0.0
BPR-3D 85 0.0 0.0 0.0
BPR-3D 90 0.0 0.0 0.0
SB 5 1.0 1.0 1.0
SB 10 0.8669064748201439 0.8237410071942446 0.8884892086330936
SB 15 0.2222222222222222 0.2222222222222222 0.2222222222222222
SB 20 0.05652173913043478 0.0391304347826087 0.06956521739130435
SB 25 0.0 0.0 0.0
SB 30 0.0 0.0 0.0
SB 35 0.0 0.0 0.0
SB 40 0.0 0.0 0.0
SB 45 0.0 0.0 0.0
SB 50 0.0 0.0 0.0
SB 55 0.009174311926605505 0.0 0.01834862385321101
SB 60 0.0055248618784530384 0.0 0.0055248618784530384
SB 65 0.0 0.0 0.0
SB 70 0.0 0.0 0.0
SB 75 0.0 0.0 0.0
SB 80 0.0 0.0 0.0
SB 85 0.0 0.0 0.0
SB 90 0.0 0.0 0.0
SB 95 0.0 0.0 0.0072992700729927005
SB 100 0.0 0.0 0.0
SB 105 0.0 0.0 0.0
SB 110 0.0 0.0 0.0
SB 115 0.0 0.0 0.0
SB 120 0.0 0.0 0.0
SB 125 0.0 0.0 0.0
SB 130 0.0 0.0 0.0
SB 135 0.0 0.0 0.0
SB 140 0.0 0.0 0.0
SB 145 0.0 0.0 0.0
SB 150 0.0 0.0 0.0
SB-3D 5 1.0 1.0 1.0
SB-3D 10 0.8775510204081632 0.8299319727891157 0.9183673469387755
SB-3D 15 0.47058823529411764 0.47058823529411764 0.7058823529411765
SB-3D 20 0.3724137931034483 0.3310344827586207 0.4
SB-3D 25 0.31746031746031744 0.25396825396825395 0.4126984126984127
SB-3D 30 0.12790697674418605 0.11627906976744186 0.12790697674418605
SB-3D 35 0.034482758620689655 0.034482758620689655 0.06896551724137931
SB-3D 40 0.030303030303030304 0.020202020202020204 0.0707070707070707
SB-3D 45 0.0 0.0 0.028169014084507043
SB-3D 50 0.0 0.0 0.0
SB-3D 55 0.0 0.0 0.013888888888888888
SB-3D 60 0.0 0.0 0.0
SB-3D 65 0.0 0.0 0.014705882352941176
SB-3D 70 0.0 0.0 0.0
SB-3D 75 0.0 0.0 0.0
SB-3D 80 0.0 0.0 0.0
SB-3D 85 0.0 0.0 0.0
SB-3D 90 0.0 0.0 0.0
