# Supplementary material for: Exploring the space of self-reproducing ribozymes using generative models
Source: Nat Commun. 2025 Aug 22;16:7836. doi: 10.1038/s41467-025-63151-5 (PMC12373953; doi:10.1038/s41467-025-63151-5)
Supplement: Supplementary file 4 — Source Data [file 41467_2025_63151_MOESM4_ESM.zip › Source data/f2_c.txt]

MODEL NB_MUT LOG_10_SUPP_SIZE
RUM_star 10 20.441
BRP-3D_star 35 37.134
DCA_T=1_star 60 38.920
PRO_star 15 21.933
RUM 0 0.000
RUM 1 2.763
RUM 2 5.222
RUM 3 7.503
RUM 4 9.657
RUM 5 11.712
RUM 6 13.685
RUM 7 15.589
RUM 8 17.432
RUM 9 19.222
RUM 10 20.964
RUM 11 22.662
RUM 12 24.320
RUM 13 25.941
RUM 14 27.527
RUM 15 29.081
RUM 16 30.605
RUM 17 32.099
RUM 18 33.567
RUM 19 35.008
RUM 20 36.425
RUM 21 37.818
RUM 22 39.188
RUM 23 40.536
RUM 24 41.864
RUM 25 43.171
RUM 26 44.458
RUM 27 45.727
RUM 28 46.977
RUM 29 48.209
RUM 30 49.424
RUM 31 50.622
RUM 32 51.803
RUM 33 52.969
RUM 34 54.118
RUM 35 55.253
RUM 36 56.372
RUM 37 57.477
RUM 38 58.568
RUM 39 59.644
RUM 40 60.707
RUM 41 61.756
RUM 42 62.791
RUM 43 63.814
RUM 44 64.824
RUM 45 65.821
RUM 46 66.805
RUM 47 67.778
RUM 48 68.738
RUM 49 69.686
RUM 50 70.623
RUM 51 71.548
RUM 52 72.461
RUM 53 73.363
RUM 54 74.254
RUM 55 75.134
RUM 56 76.003
RUM 57 76.861
RUM 58 77.708
RUM 59 78.544
RUM 60 79.370
RUM 61 80.186
RUM 62 80.991
RUM 63 81.786
RUM 64 82.571
RUM 65 83.346
RUM 66 84.111
RUM 67 84.866
RUM 68 85.611
RUM 69 86.346
RUM 70 87.071
RUM 71 87.787
RUM 72 88.493
RUM 73 89.190
RUM 74 89.877
RUM 75 90.555
RUM 76 91.223
RUM 77 91.882
RUM 78 92.531
RUM 79 93.171
RUM 80 93.802
BRP-3D 0 0.000
BRP-3D 1 2.262
BRP-3D 2 4.222
BRP-3D 3 6.004
BRP-3D 4 7.660
BRP-3D 5 9.217
BRP-3D 6 10.694
BRP-3D 7 12.103
BRP-3D 8 13.452
BRP-3D 9 14.749
BRP-3D 10 16.000
BRP-3D 11 17.207
BRP-3D 12 18.377
BRP-3D 13 19.510
BRP-3D 14 20.610
BRP-3D 15 21.680
BRP-3D 16 22.720
BRP-3D 17 23.733
BRP-3D 18 24.721
BRP-3D 19 25.684
BRP-3D 20 26.624
BRP-3D 21 27.542
BRP-3D 22 28.439
BRP-3D 23 29.316
BRP-3D 24 30.173
BRP-3D 25 31.012
BRP-3D 26 31.833
BRP-3D 27 32.637
BRP-3D 28 33.424
BRP-3D 29 34.194
BRP-3D 30 34.949
BRP-3D 31 35.689
BRP-3D 32 36.413
BRP-3D 33 37.124
BRP-3D 34 37.820
BRP-3D 35 38.502
BRP-3D 36 39.171
BRP-3D 37 39.827
BRP-3D 38 40.470
BRP-3D 39 41.101
BRP-3D 40 41.719
BRP-3D 41 42.325
BRP-3D 42 42.919
BRP-3D 43 43.501
BRP-3D 44 44.072
BRP-3D 45 44.631
BRP-3D 46 45.180
BRP-3D 47 45.717
BRP-3D 48 46.243
BRP-3D 49 46.759
BRP-3D 50 47.264
BRP-3D 51 47.759
BRP-3D 52 48.243
BRP-3D 53 48.716
BRP-3D 54 49.180
BRP-3D 55 49.634
BRP-3D 56 50.077
BRP-3D 57 50.511
BRP-3D 58 50.934
BRP-3D 59 51.348
BRP-3D 60 51.752
BRP-3D 61 52.146
BRP-3D 62 52.531
BRP-3D 63 52.906
BRP-3D 64 53.271
BRP-3D 65 53.627
BRP-3D 66 53.973
BRP-3D 67 54.310
BRP-3D 68 54.637
BRP-3D 69 54.954
BRP-3D 70 55.262
BRP-3D 71 55.560
BRP-3D 72 55.849
BRP-3D 73 56.128
BRP-3D 74 56.398
BRP-3D 75 56.658
BRP-3D 76 56.909
BRP-3D 77 57.149
BRP-3D 78 57.380
BRP-3D 79 57.601
BRP-3D 80 57.812
DCA_T=1 0 -1.000
DCA_T=1 5 7.037
DCA_T=1 10 12.579
DCA_T=1 15 17.281
DCA_T=1 20 21.409
DCA_T=1 25 24.943
DCA_T=1 30 28.112
DCA_T=1 35 30.825
DCA_T=1 40 33.367
DCA_T=1 45 35.571
DCA_T=1 50 37.517
DCA_T=1 55 39.289
DCA_T=1 60 40.616
DCA_T=1 65 41.873
DCA_T=1 70 43.026
DCA_T=1 75 43.956
DCA_T=1 80 44.358
DCA_T=1 85 44.103
PRO 0 0.000
PRO 5 9.482
PRO 10 16.900
PRO 15 23.389
PRO 20 29.142
PRO 25 34.459
PRO 30 39.285
PRO 35 43.703
PRO 40 47.735
PRO 45 51.562
PRO 50 55.015
PRO 55 58.245
PRO 60 61.201
PRO 65 63.965
PRO 70 66.440
PRO 75 68.651
PRO 80 70.821
PRO 85 72.682
