# Supplementary material for: Exploring the space of self-reproducing ribozymes using generative models
Source: Nat Commun. 2025 Aug 22;16:7836. doi: 10.1038/s41467-025-63151-5 (PMC12373953; doi:10.1038/s41467-025-63151-5)
Supplement: Supplementary file 4 — Source Data [file 41467_2025_63151_MOESM4_ESM.zip › Source data/f2_d.txt]

MODEL SEQ_ID PC1 PC2 ACTIVE
CHI chimeric_1 -4.22 2.2 False
CHI chimeric_2 -3.92 -1.27 False
CHI chimeric_3 -2.8 -0.689 False
CHI chimeric_4 -3.76 -0.903 False
CHI chimeric_5 -3.79 -1.35 False
CHI chimeric_6 -3.4 -0.809 False
CHI chimeric_7 -2.5 0.0388 False
CHI chimeric_8 -4.35 -1.07 False
CHI chimeric_9 -4.1 -1.62 False
CHI chimeric_10 -5.58 -0.664 False
CHI chimeric_11 -3.76 -1.08 False
CHI chimeric_12 -3.24 2.9 False
CHI chimeric_13 -4.02 -1.78 False
CHI chimeric_14 -2.54 -0.198 False
CHI chimeric_15 -3.83 0.208 False
CHI chimeric_16 -4.37 1.64 False
CHI chimeric_17 -4.45 -1.73 False
CHI chimeric_18 -3.58 4.13 False
CHI chimeric_19 -4.64 -1.81 False
CHI chimeric_20 -4.7 3.5 False
CHI chimeric_21 -4.44 1.7 False
CHI chimeric_22 -3.37 -0.0619 False
CHI chimeric_23 -4.88 -0.25 False
CHI chimeric_24 -3.52 0.701 False
CHI chimeric_25 -2.4 -1.01 False
CHI chimeric_26 -3.63 1.84 False
CHI chimeric_27 -4.56 -1.82 False
CHI chimeric_28 -4.1 -1.07 False
CHI chimeric_29 -3.77 -1.02 False
CHI chimeric_30 -4.88 -1.28 False
CHI chimeric_31 -2.54 -0.253 True
CHI chimeric_32 -4.17 -0.195 False
CHI chimeric_33 -3.01 -0.476 False
CHI chimeric_34 -2.84 3.34 False
CHI chimeric_35 -3.98 -1.43 False
CHI chimeric_36 -3.28 3.52 False
CHI chimeric_37 -3.61 -0.804 False
CHI chimeric_38 -3.69 -1.38 False
CHI chimeric_39 -4.64 -1.39 False
CHI chimeric_40 -3.97 1.42 False
CHI chimeric_41 -2.86 0.196 False
CHI chimeric_42 -3.34 4.08 False
CHI chimeric_43 -3.44 -0.204 False
CHI chimeric_44 -4.77 1.17 False
CHI chimeric_45 -3.65 -0.704 False
CHI chimeric_46 -3.49 -1.71 False
CHI chimeric_47 -3.54 -1.48 False
CHI chimeric_48 -4.56 -1.02 False
CHI chimeric_49 -1.9 0.0386 False
CHI chimeric_50 -5.49 -0.827 False
CHI chimeric_51 -4.65 -1.82 False
CHI chimeric_52 -3.26 -1.45 False
CHI chimeric_53 -3.31 -0.258 False
CHI chimeric_54 -4.17 4.44 False
CHI chimeric_55 -3.9 -1.93 False
CHI chimeric_56 -3.21 3.45 False
CHI chimeric_57 -2.92 -0.247 True
CHI chimeric_58 -4.9 -1.79 False
CHI chimeric_59 -2.95 -0.211 False
CHI chimeric_60 -3.27 -0.545 False
CHI chimeric_61 -3.62 -0.0786 True
CHI chimeric_62 -3.42 -1.66 False
CHI chimeric_63 -3.97 0.0136 False
CHI chimeric_64 -2.93 -0.886 False
CHI chimeric_65 -3.47 -0.957 False
CHI chimeric_66 -4.31 -1.11 False
CHI chimeric_67 -3.89 -0.458 False
CHI chimeric_68 -3.26 3.62 False
CHI chimeric_69 -3.94 -2.21 False
CHI chimeric_70 -3.43 -1.77 False
CHI chimeric_71 -4.86 -0.883 False
CHI chimeric_72 -2.77 3.48 False
CHI chimeric_73 -4.03 -1.93 False
CHI chimeric_74 -3.32 -0.901 False
CHI chimeric_75 -3.64 -0.741 False
CHI chimeric_76 -3.59 0.0575 False
CHI chimeric_77 -3.6 -0.179 False
CHI chimeric_78 -3.34 -0.877 False
CHI chimeric_79 -4.25 -1.66 False
CHI chimeric_80 -3.72 -0.0825 False
CHI chimeric_81 -4.84 -1.51 False
CHI chimeric_82 -5.39 -1.87 False
CHI chimeric_83 -4.25 -0.135 False
CHI chimeric_84 -3.69 -0.712 False
CHI chimeric_85 -4.55 -1.85 False
CHI chimeric_86 -3.26 -1.08 False
CHI chimeric_87 -3.34 0.0533 False
CHI chimeric_88 -3.28 -1.19 False
CHI chimeric_89 -2.69 3.5 False
CHI chimeric_91 -4.16 -1.93 False
CHI chimeric_92 -2.85 -0.852 False
CHI chimeric_93 -2.84 -1.02 False
CHI chimeric_94 -3.22 3.82 False
CHI chimeric_95 -4.02 4.58 False
CHI chimeric_96 -3.74 -0.376 False
CHI chimeric_97 -4.35 -1.08 False
CHI chimeric_98 -3.47 -0.489 False
CHI chimeric_99 -3.31 0.617 False
CHI chimeric_100 -4.46 -2.03 False
CHI chimeric_101 -3.09 -1.32 False
CHI chimeric_102 -3.59 -1.33 False
CHI chimeric_103 -3.44 -0.11 False
CHI chimeric_104 -3.74 -1.43 False
CHI chimeric_105 -3.53 1.76 False
CHI chimeric_106 -3.85 1.9 True
CHI chimeric_107 -3.36 1.94 True
CHI chimeric_108 -2.87 1.53 True
CHI chimeric_109 -5.0 -1.52 False
CHI chimeric_110 -2.22 -0.128 True
CHI chimeric_111 -1.19 -0.271 True
CHI chimeric_112 -2.09 -0.284 True
CHI chimeric_113 -2.94 -0.723 False
CHI chimeric_114 -3.16 3.63 False
CHI chimeric_115 -2.88 3.69 False
CHI chimeric_116 -4.8 -0.0635 False
CHI chimeric_117 -4.01 -2.19 False
CHI chimeric_118 -3.63 -1.02 False
CHI chimeric_119 -2.86 -0.827 False
CHI chimeric_120 -2.95 -0.307 False
CHI chimeric_121 -4.09 -2.13 False
CHI chimeric_122 -3.68 2.19 False
CHI chimeric_123 -5.04 -1.94 False
CHI chimeric_124 -2.81 -1.24 False
CHI chimeric_125 -4.35 -1.07 True
CHI chimeric_126 -3.53 4.15 False
CHI chimeric_127 -3.47 -1.36 False
CHI chimeric_128 -4.78 -0.46 False
CHI chimeric_129 -4.24 3.62 False
CHI chimeric_130 -3.59 -2.31 False
CHI chimeric_131 -3.94 1.98 False
CHI chimeric_132 -3.35 -1.45 False
CHI chimeric_133 -4.11 -1.52 False
CHI chimeric_134 -3.58 -1.37 False
CHI chimeric_135 -2.95 -0.112 True
CHI chimeric_136 -4.34 -0.667 False
CHI chimeric_137 -3.41 -0.863 False
CHI chimeric_138 -3.49 -1.76 False
CHI chimeric_139 -3.11 -0.75 False
CHI chimeric_140 -4.79 1.58 False
CHI chimeric_141 -2.12 -0.549 False
CHI chimeric_142 -2.97 -0.804 True
CHI chimeric_143 -3.27 0.383 False
CHI chimeric_144 -3.35 -1.01 False
CHI chimeric_145 -3.18 -1.25 False
CHI chimeric_146 -3.67 -0.257 False
CHI chimeric_147 -4.24 2.25 False
CHI chimeric_148 -4.2 1.46 False
CHI chimeric_149 -4.28 -2.14 False
CHI chimeric_150 -3.67 2.06 False
CHI chimeric_151 -3.11 1.97 False
CHI chimeric_152 -3.85 4.36 False
CHI chimeric_153 -3.55 3.72 False
CHI chimeric_154 -3.99 2.99 False
CHI chimeric_155 -3.39 -0.466 False
CHI chimeric_156 -3.75 2.1 False
CHI chimeric_157 -4.01 3.08 False
CHI chimeric_158 -3.56 -0.981 False
CHI chimeric_159 -5.18 -0.898 False
CHI chimeric_160 -3.98 -0.933 False
CHI chimeric_161 -3.01 0.076 False
CHI chimeric_162 -3.49 -0.349 True
CHI chimeric_163 -3.9 -0.663 False
CHI chimeric_164 -3.4 -0.264 False
CHI chimeric_165 -4.51 -1.28 False
CHI chimeric_166 -2.98 3.64 False
CHI chimeric_167 -3.32 -0.488 False
CHI chimeric_168 -3.8 -1.45 False
CHI chimeric_169 -3.56 -1.15 False
CHI chimeric_170 -3.83 -2.5 False
CHI chimeric_171 -3.89 -1.73 False
CHI chimeric_172 -3.6 -1.03 False
CHI chimeric_173 -4.03 4.61 False
CHI chimeric_174 -4.49 3.99 False
CHI chimeric_175 -4.51 -2.1 False
CHI chimeric_176 -3.54 4.13 False
CHI chimeric_177 -2.58 -0.163 True
CHI chimeric_178 -4.33 -1.68 False
CHI chimeric_179 -3.79 4.01 False
CHI chimeric_180 -3.83 -1.5 False
CHI chimeric_181 -3.29 4.06 False
CHI chimeric_182 -3.11 -1.59 False
CHI chimeric_183 -4.14 -2.2 False
CHI chimeric_184 -4.65 -1.54 True
CHI chimeric_185 -3.4 -0.961 False
CHI chimeric_186 -3.09 3.49 False
CHI chimeric_187 -2.25 -0.461 False
CHI chimeric_188 -4.74 -0.897 False
CHI chimeric_189 -3.19 3.06 False
CHI chimeric_190 -2.88 -0.475 False
CHI chimeric_191 -3.54 -0.454 False
CHI chimeric_192 -3.52 -1.23 False
CHI chimeric_193 -3.71 2.56 False
CHI chimeric_194 -3.97 -1.54 False
CHI chimeric_195 -3.3 -1.4 False
CHI chimeric_196 -3.19 -1.32 False
CHI chimeric_197 -2.35 -0.341 False
CHI chimeric_198 -3.96 -0.843 True
CHI chimeric_199 -2.94 -0.589 False
CHI chimeric_200 -3.64 -0.535 False
CHI chimeric_201 -2.91 -0.0173 False
CHI chimeric_202 -2.75 0.123 False
CHI chimeric_203 -2.57 -0.311 True
CHI chimeric_204 -3.38 -0.94 False
CHI chimeric_205 -3.89 -2.21 False
CHI chimeric_206 -2.41 -0.182 False
CHI chimeric_207 -4.98 -0.786 False
CHI chimeric_208 -4.24 2.0 False
CHI chimeric_209 -4.76 -1.35 False
CHI chimeric_210 -5.33 -0.969 False
CHI chimeric_211 -5.26 -1.84 False
CHI chimeric_212 -2.91 -0.823 False
CHI chimeric_213 -5.24 -1.67 False
CHI chimeric_214 -4.37 -2.48 False
CHI chimeric_215 -4.2 1.82 False
CHI chimeric_216 -2.88 3.47 False
CHI chimeric_217 -3.15 -1.39 False
CHI chimeric_218 -3.35 -0.427 False
CHI chimeric_219 -4.14 -2.05 False
CHI chimeric_220 -3.43 -1.37 False
CHI chimeric_221 -3.19 -1.34 False
CHI chimeric_222 -4.13 -1.86 False
CHI chimeric_223 -3.72 3.88 False
CHI chimeric_224 -3.1 0.361 False
CHI chimeric_225 -4.24 -0.888 False
CHI chimeric_226 -3.18 -1.0 False
CHI chimeric_227 -4.49 -2.33 False
CHI chimeric_228 -4.33 -1.53 False
CHI chimeric_229 -3.9 -1.24 False
CHI chimeric_230 -2.89 3.63 False
CHI chimeric_231 -4.3 0.778 False
CHI chimeric_232 -3.56 -2.32 False
CHI chimeric_233 -3.34 -1.56 False
CHI chimeric_234 -3.91 -1.94 False
CHI chimeric_235 -4.48 -2.0 False
CHI chimeric_236 -4.67 -1.38 False
CHI chimeric_237 -3.17 -1.57 False
CHI chimeric_238 -4.76 -0.311 False
CHI chimeric_239 -4.58 1.73 False
CHI chimeric_240 -3.49 -0.421 False
CHI chimeric_241 -4.82 -1.39 False
CHI chimeric_242 -2.25 -0.41 False
CHI chimeric_243 -2.93 -0.794 False
CHI chimeric_244 -4.96 -0.0421 False
CHI chimeric_245 -2.99 -0.143 False
CHI chimeric_246 -3.25 -0.321 False
CHI chimeric_247 -4.14 -1.63 False
CHI chimeric_248 -3.63 -1.74 False
CHI chimeric_249 -3.45 -0.938 True
CHI chimeric_250 -3.92 -1.55 True
CHI chimeric_251 -2.86 3.19 False
CHI chimeric_252 -3.42 -0.677 False
CHI chimeric_253 -2.51 -1.58 False
CHI chimeric_254 -3.2 0.0611 False
CHI chimeric_255 -4.23 -1.81 False
CHI chimeric_256 -3.27 -0.717 False
CHI chimeric_257 -4.37 2.07 False
CHI chimeric_258 -3.51 -1.93 False
CHI chimeric_259 -3.66 -0.489 False
CHI chimeric_260 -2.68 -1.24 False
CHI chimeric_261 -2.89 -0.947 False
CHI chimeric_262 -3.46 -0.783 False
CHI chimeric_263 -4.36 -1.33 False
CHI chimeric_264 -4.02 -1.54 False
CHI chimeric_265 -2.32 -0.644 False
CHI chimeric_266 -2.97 -0.774 False
CHI chimeric_267 -3.15 -1.49 False
CHI chimeric_268 -2.12 -0.63 False
CHI chimeric_269 -2.97 2.99 False
CHI chimeric_270 -3.16 -0.625 False
CHI chimeric_271 -4.89 -1.49 True
CHI chimeric_272 -4.52 1.63 False
CHI chimeric_273 -2.68 -0.478 False
CHI chimeric_274 -3.13 -0.734 False
CHI chimeric_275 -3.48 -2.17 False
CHI chimeric_276 -4.4 -1.64 False
CHI chimeric_277 -3.78 4.14 False
CHI chimeric_278 -4.5 -0.57 False
CHI chimeric_279 -4.0 -1.73 False
CHI chimeric_280 -3.6 -0.852 False
CHI chimeric_281 -3.98 -0.332 False
CHI chimeric_282 -2.63 -1.35 False
CHI chimeric_283 -3.12 0.356 False
CHI chimeric_284 -4.25 1.12 False
CHI chimeric_285 -2.38 -0.316 False
CHI chimeric_286 -3.45 1.97 True
CHI chimeric_287 -4.52 -1.14 False
CHI chimeric_288 -4.42 -0.852 False
CHI chimeric_289 -3.63 -0.315 False
CHI chimeric_290 -3.72 -1.05 False
CHI chimeric_291 -2.93 -0.0973 False
CHI chimeric_292 -4.44 -0.54 True
CHI chimeric_293 -3.13 -0.338 False
CHI chimeric_294 -3.33 2.15 False
CHI chimeric_295 -4.88 -1.21 False
CHI chimeric_296 -2.76 0.213 False
CHI chimeric_297 -3.68 2.03 True
CHI chimeric_298 -4.04 -1.5 False
CHI chimeric_299 -3.47 -1.23 False
CHI chimeric_300 -3.85 -1.9 False
CHI chimeric_301 -3.5 -2.02 False
CHI chimeric_302 -3.9 -0.78 False
CHI chimeric_303 -4.54 -0.756 False
CHI chimeric_304 -3.43 -1.12 False
CHI chimeric_305 -3.24 0.772 False
CHI chimeric_306 -3.08 -1.04 False
CHI chimeric_307 -3.39 -0.0284 False
CHI chimeric_308 -4.22 2.86 False
CHI chimeric_309 -4.92 -1.92 False
CHI chimeric_310 -3.42 -0.761 False
CHI chimeric_311 -3.69 -2.23 False
CHI chimeric_312 -3.46 -1.07 False
CHI chimeric_313 -4.58 -1.63 False
CHI chimeric_314 -3.56 -0.851 False
CHI chimeric_315 -4.56 0.846 False
CHI chimeric_316 -3.36 -0.775 False
CHI chimeric_317 -3.49 1.86 False
CHI chimeric_318 -2.66 -0.365 False
CHI chimeric_319 -4.14 -0.668 False
CHI chimeric_320 -3.52 -1.47 False
CHI chimeric_321 -4.17 -1.45 False
CHI chimeric_322 -4.35 -0.217 False
CHI chimeric_323 -3.58 -0.716 False
CHI chimeric_324 -3.79 -1.81 False
CHI chimeric_325 -3.47 -0.229 False
CHI chimeric_326 -3.54 -0.53 False
CHI chimeric_327 -4.65 -0.779 False
CHI chimeric_328 -3.89 0.645 False
CHI chimeric_329 -4.66 -0.805 False
CHI chimeric_330 -2.16 -0.251 True
CHI chimeric_331 -3.81 -0.189 False
CHI chimeric_332 -3.74 -0.628 False
CHI chimeric_333 -2.65 -0.0291 False
CHI chimeric_334 -1.6 -0.658 True
CHI chimeric_335 -2.89 -0.233 True
CHI chimeric_336 -3.22 -0.693 False
CHI chimeric_337 -3.4 -1.1 False
CHI chimeric_338 -2.69 -1.58 False
CHI chimeric_339 -4.75 -2.03 False
CHI chimeric_340 -4.94 -2.06 False
CHI chimeric_341 -3.4 2.36 False
CHI chimeric_342 -3.87 -0.383 False
CHI chimeric_343 -4.45 1.83 False
CHI chimeric_344 -3.38 2.15 True
CHI chimeric_345 -4.29 3.37 False
CHI chimeric_346 -3.74 2.85 False
CHI chimeric_347 -2.88 3.46 False
CHI chimeric_348 -4.3 -1.88 False
CHI chimeric_349 -3.65 2.02 False
CHI chimeric_350 -3.38 -0.84 False
CHI chimeric_351 -2.1 -0.639 False
CHI chimeric_352 -4.44 -1.66 False
CHI chimeric_353 -2.32 -0.417 False
CHI chimeric_354 -3.53 -0.268 False
CHI chimeric_355 -4.22 -0.528 False
CHI chimeric_356 -4.31 -0.101 False
CHI chimeric_357 -3.94 -2.12 False
CHI chimeric_358 -2.74 3.32 False
CHI chimeric_359 -2.88 0.0404 False
CHI chimeric_360 -5.59 -0.902 False
CHI chimeric_361 -3.07 -0.242 False
CHI chimeric_362 -3.83 -1.54 False
CHI chimeric_363 -4.29 -0.642 False
CHI chimeric_364 -2.76 0.269 False
CHI chimeric_365 -3.12 -0.615 False
CHI chimeric_366 -4.3 -1.13 False
CHI chimeric_367 -3.58 -1.34 False
CHI chimeric_368 -4.21 -1.71 False
CHI chimeric_370 -3.62 -1.93 False
CHI chimeric_371 -3.65 -1.26 False
CHI chimeric_372 -4.71 1.53 False
CHI chimeric_373 -3.75 0.222 True
CHI chimeric_374 -3.48 -1.04 False
CHI chimeric_375 -3.73 2.05 False
CHI chimeric_376 -3.74 4.64 False
CHI chimeric_377 -4.7 1.21 False
CHI chimeric_378 -4.16 -1.43 False
CHI chimeric_380 -4.38 1.99 False
CHI chimeric_381 -2.34 -0.678 False
CHI chimeric_382 -3.88 -0.942 True
CHI chimeric_383 -3.37 0.538 False
CHI chimeric_384 -3.06 -0.382 True
CHI chimeric_385 -4.33 -0.189 False
CHI chimeric_386 -3.6 4.28 False
CHI chimeric_387 -2.59 -1.14 False
CHI chimeric_388 -4.45 -1.56 False
CHI chimeric_389 -3.06 -0.429 False
CHI chimeric_390 -4.6 -2.14 False
CHI chimeric_391 -3.85 -1.91 False
CHI chimeric_392 -2.86 3.81 False
CHI chimeric_393 -3.39 -0.21 False
CHI chimeric_394 -3.98 -1.73 False
CHI chimeric_395 -5.1 -1.4 False
CHI chimeric_396 -4.02 2.24 False
CHI chimeric_397 -4.42 1.73 False
CHI chimeric_398 -3.34 -1.51 False
CHI chimeric_399 -3.54 4.23 False
CHI chimeric_400 -3.85 -0.435 False
CHI chimeric_401 -3.8 -1.31 False
CHI chimeric_402 -3.57 1.91 False
CHI chimeric_403 -4.51 -1.99 False
CHI chimeric_404 -4.84 -1.28 False
CHI chimeric_405 -3.6 -1.52 False
CHI chimeric_406 -4.5 -0.815 False
CHI chimeric_407 -3.98 -1.77 False
CHI chimeric_408 -3.38 -0.591 False
CHI chimeric_409 -4.45 -1.75 False
CHI chimeric_410 -3.37 -1.68 False
CHI chimeric_411 -3.01 0.0147 False
CHI chimeric_412 -3.02 -0.338 False
CHI chimeric_413 -4.41 -0.0147 False
CHI chimeric_414 -3.25 1.89 False
CHI chimeric_415 -2.95 0.5 False
CHI chimeric_416 -2.93 0.343 False
CHI chimeric_417 -4.72 -0.816 False
CHI chimeric_418 -3.17 4.1 False
CHI chimeric_419 -4.24 -0.258 False
CHI chimeric_420 -3.8 -0.817 False
CHI chimeric_421 -3.74 -1.4 False
CHI chimeric_422 -3.17 -0.565 False
CHI chimeric_423 -4.59 -0.968 False
CHI chimeric_424 -3.74 -1.58 False
CHI chimeric_425 -3.11 -0.671 False
CHI chimeric_426 -4.26 -2.19 False
CHI chimeric_427 -4.47 -0.305 False
CHI chimeric_428 -3.28 -0.957 False
CHI chimeric_429 -2.93 -1.01 False
CHI chimeric_430 -4.2 -1.94 False
CHI chimeric_431 -4.17 -1.87 False
CHI chimeric_432 -3.6 3.8 False
CHI chimeric_433 -4.36 -1.75 False
CHI chimeric_434 -4.17 1.94 False
CHI chimeric_435 -3.47 -1.22 False
CHI chimeric_436 -4.23 -1.65 False
CHI chimeric_437 -4.18 1.91 False
CHI chimeric_438 -4.95 -0.605 False
CHI chimeric_439 -3.15 -0.189 False
CHI chimeric_440 -4.36 -0.489 False
CHI chimeric_441 -3.58 -1.77 False
CHI chimeric_442 -1.48 -0.445 True
CHI chimeric_443 -3.62 -1.54 False
CHI chimeric_444 -3.73 -2.21 False
CHI chimeric_445 -4.15 -1.31 False
CHI chimeric_446 -3.88 -1.44 False
CHI chimeric_447 -3.65 -1.83 False
CHI chimeric_448 -1.5 -0.454 True
CHI chimeric_449 -3.39 -0.816 False
CHI chimeric_450 -2.34 -0.0716 True
CHI chimeric_451 -3.96 -1.3 False
CHI chimeric_452 -3.07 0.247 False
CHI chimeric_453 -3.4 4.03 False
CHI chimeric_454 -3.82 1.97 False
CHI chimeric_455 -3.44 -1.3 False
CHI chimeric_456 -3.8 1.77 False
CHI chimeric_457 -4.29 -1.27 False
CHI chimeric_458 -3.97 -2.12 False
CHI chimeric_459 -4.08 2.06 False
CHI chimeric_460 -4.21 -0.536 False
CHI chimeric_462 -4.47 0.0987 False
CHI chimeric_463 -3.32 -0.593 False
CHI chimeric_464 -2.82 0.322 False
CHI chimeric_465 -4.56 -0.553 False
CHI chimeric_466 -4.63 -1.31 True
CHI chimeric_467 -3.47 -1.17 False
CHI chimeric_468 -3.53 -1.46 False
CHI chimeric_469 -3.43 3.44 False
CHI chimeric_470 -3.17 -0.978 False
CHI chimeric_471 -3.31 0.422 False
CHI chimeric_472 -3.41 -0.211 False
CHI chimeric_473 -3.66 -0.247 False
CHI chimeric_474 -3.46 2.08 False
CHI chimeric_475 -4.15 -1.11 False
CHI chimeric_476 -3.49 -1.72 False
CHI chimeric_477 -4.16 -1.82 False
CHI chimeric_478 -4.12 -1.41 False
CHI chimeric_479 -3.63 0.217 False
CHI chimeric_480 -3.58 -0.381 False
CHI chimeric_481 -3.27 -1.1 True
CHI chimeric_482 -1.37 -0.298 True
CHI chimeric_483 -2.89 -1.67 False
CHI chimeric_484 -4.15 1.74 False
CHI chimeric_485 -3.01 -0.0842 False
CHI chimeric_486 -3.59 2.18 False
CHI chimeric_487 -4.57 -0.119 False
CHI chimeric_488 -4.53 -1.05 False
CHI chimeric_489 -3.65 -0.439 False
CHI chimeric_490 -1.98 -0.244 False
CHI chimeric_491 -2.91 0.19 False
CHI chimeric_492 -2.15 -0.577 False
CHI chimeric_493 -4.37 -1.84 False
CHI chimeric_494 -3.14 -0.394 False
CHI chimeric_495 -3.18 4.11 False
CHI chimeric_496 -3.6 -0.402 False
CHI chimeric_497 -2.86 0.418 False
CHI chimeric_498 -2.85 -0.346 False
CHI chimeric_499 -2.8 -1.15 False
CHI chimeric_500 -4.5 -0.717 False
CHI chimeric_501 -4.29 -1.84 False
CHI chimeric_502 -5.23 -0.882 False
CHI chimeric_503 -3.53 -0.635 False
CHI chimeric_504 -4.51 0.0542 False
CHI chimeric_505 -3.34 -1.06 False
CHI chimeric_506 -3.03 3.02 False
CHI chimeric_507 -4.38 -1.04 False
CHI chimeric_508 -4.29 -0.311 False
CHI chimeric_509 -2.74 -0.386 True
CHI chimeric_510 -4.56 -0.704 False
CHI chimeric_511 -3.8 4.02 False
CHI chimeric_512 -2.61 -0.357 False
CHI chimeric_513 -4.31 1.93 False
CHI chimeric_514 -3.41 -1.48 False
CHI chimeric_515 -3.24 -0.807 False
CHI chimeric_516 -2.69 -0.837 False
CHI chimeric_517 -2.58 -1.05 False
CHI chimeric_518 -3.35 0.52 False
CHI chimeric_519 -3.86 -0.675 False
CHI chimeric_520 -3.17 -0.506 False
CHI chimeric_521 -4.09 -1.92 False
CHI chimeric_522 -3.5 -0.467 False
CHI chimeric_523 -2.99 -0.98 False
CHI chimeric_524 -3.76 3.77 False
CHI chimeric_525 -4.02 -0.568 False
CHI chimeric_526 -3.28 -0.39 False
CHI chimeric_527 -4.38 1.43 False
CHI chimeric_528 -3.65 -0.849 False
CHI chimeric_529 -3.07 -1.43 False
CHI chimeric_530 -3.34 4.11 False
CHI chimeric_531 -3.42 0.0952 False
CHI chimeric_532 -4.53 -2.11 False
CHI chimeric_533 -3.56 -0.842 False
CHI chimeric_534 -4.7 1.65 False
CHI chimeric_535 -3.48 -1.08 False
CHI chimeric_536 -4.17 -1.9 False
CHI chimeric_537 -4.16 -1.76 False
CHI chimeric_538 -4.69 -1.11 False
CHI chimeric_539 -3.12 4.1 False
CHI chimeric_540 -5.13 -1.73 False
CHI chimeric_541 -3.32 2.04 False
CHI chimeric_542 -4.83 -1.24 False
CHI chimeric_543 -3.8 1.56 False
CHI chimeric_544 -2.85 2.37 False
CHI chimeric_545 -3.65 0.0882 False
CHI chimeric_546 -3.46 -1.19 False
CHI chimeric_547 -3.87 1.69 False
CHI chimeric_548 -3.82 1.55 False
CHI chimeric_549 -3.86 -1.43 False
CHI chimeric_550 -3.95 1.95 False
CHI chimeric_551 -4.15 -0.964 False
CHI chimeric_552 -2.73 -0.383 True
CHI chimeric_553 -3.66 -1.06 False
CHI chimeric_554 -3.77 4.55 False
CHI chimeric_555 -2.99 3.27 False
CHI chimeric_556 -2.69 -0.471 False
CHI chimeric_557 -3.72 -2.12 False
CHI chimeric_558 -5.56 -0.836 False
CHI chimeric_559 -4.94 -2.72 False
CHI chimeric_560 -2.93 -0.938 False
CHI chimeric_561 -4.27 -1.95 False
CHI chimeric_562 -4.08 -1.35 False
CHI chimeric_563 -2.83 -0.0622 False
CHI chimeric_564 -2.41 -0.243 True
CHI chimeric_565 -3.62 -1.46 False
CHI chimeric_566 -3.67 0.343 False
CHI chimeric_567 -5.11 1.31 False
CHI chimeric_568 -4.31 -2.14 False
CHI chimeric_569 -3.73 -0.311 False
CHI chimeric_570 -3.06 -0.685 False
CHI chimeric_571 -2.98 -0.739 False
CHI chimeric_572 -3.83 0.0959 False
CHI chimeric_573 -3.36 -0.974 False
CHI chimeric_574 -3.41 0.278 False
CHI chimeric_575 -3.32 -0.872 False
CHI chimeric_576 -3.94 4.7 False
CHI chimeric_577 -2.42 0.175 False
CHI chimeric_578 -4.11 3.18 False
CHI chimeric_579 -2.66 3.32 False
CHI chimeric_580 -3.97 -1.59 False
CHI chimeric_581 -2.72 -0.779 False
CHI chimeric_582 -4.3 -1.69 False
CHI chimeric_583 -4.54 -1.2 False
CHI chimeric_584 -3.25 -0.504 True
CHI chimeric_585 -4.62 -1.66 False
CHI chimeric_586 -5.17 -1.12 False
CHI chimeric_587 -2.66 -0.681 False
CHI chimeric_588 -3.22 -0.325 False
CHI chimeric_589 -4.64 -1.85 False
CHI chimeric_590 -4.55 1.13 False
CHI chimeric_591 -3.44 4.3 False
CHI chimeric_592 -4.62 -2.14 False
CHI chimeric_593 -3.51 -0.739 False
CHI chimeric_594 -3.31 -0.0598 False
CHI chimeric_595 -3.72 4.41 False
CHI chimeric_596 -3.72 -0.725 False
CHI chimeric_597 -4.8 -0.694 False
CHI chimeric_598 -3.56 1.99 False
CHI chimeric_599 -4.63 -2.16 False
CHI chimeric_600 -2.58 -0.981 False
CHI chimeric_601 -3.44 -0.562 False
CHI chimeric_602 -3.97 -1.88 False
CHI chimeric_603 -2.79 -0.851 False
CHI chimeric_604 -4.63 -1.24 False
CHI chimeric_605 -4.56 -0.856 False
CHI chimeric_606 -4.73 -1.09 False
CHI chimeric_607 -4.32 -1.93 False
CHI chimeric_608 -3.43 -0.985 False
CHI chimeric_609 -4.12 -1.16 False
CHI chimeric_610 -3.58 1.76 False
CHI chimeric_611 -2.93 3.63 False
CHI chimeric_612 -3.61 -0.877 False
CHI chimeric_613 -4.71 1.61 False
CHI chimeric_614 -4.6 -0.837 False
CHI chimeric_615 -2.91 3.67 False
CHI chimeric_616 -3.9 0.24 False
CHI chimeric_617 -3.03 -0.5 False
CHI chimeric_618 -4.94 -2.15 False
CHI chimeric_619 -5.17 -0.0462 False
CHI chimeric_620 -4.02 -2.27 False
CHI chimeric_621 -3.62 2.09 False
CHI chimeric_622 -3.43 2.45 False
CHI chimeric_623 -3.09 -1.07 False
CHI chimeric_624 -2.4 -0.24 True
CHI chimeric_625 -3.75 -0.694 False
CHI chimeric_626 -3.26 -0.125 False
CHI chimeric_627 -3.87 1.86 False
CHI chimeric_628 -2.51 -0.44 True
CHI chimeric_629 -2.8 -0.458 False
CHI chimeric_630 -2.68 0.64 True
CHI chimeric_631 -4.79 -1.56 False
CHI chimeric_632 -3.16 -0.453 False
CHI chimeric_633 -3.39 -0.724 False
CHI chimeric_634 -3.11 -0.34 False
CHI chimeric_635 -3.54 -1.35 True
CHI chimeric_636 -3.92 1.97 False
CHI chimeric_637 -3.43 0.0842 True
CHI chimeric_638 -3.79 -0.914 False
CHI chimeric_639 -4.06 -2.05 False
CHI chimeric_640 -4.39 -2.02 False
CHI chimeric_641 -4.27 -1.28 False
CHI chimeric_642 -4.31 1.67 False
CHI chimeric_643 -3.68 -1.98 False
CHI chimeric_644 -3.8 -0.875 False
CHI chimeric_645 -3.76 3.85 False
CHI chimeric_646 -4.73 -0.944 False
CHI chimeric_647 -3.61 -0.297 False
CHI chimeric_648 -4.18 -0.655 False
CHI chimeric_649 -3.19 -0.657 False
CHI chimeric_650 -3.33 -1.73 False
CHI chimeric_651 -2.24 -0.399 False
CHI chimeric_652 -2.15 -0.303 False
CHI chimeric_653 -3.04 -0.299 False
CHI chimeric_654 -4.47 -1.85 False
CHI chimeric_655 -4.28 -1.97 False
CHI chimeric_656 -4.62 -1.62 False
CHI chimeric_658 -3.61 -0.999 False
CHI chimeric_659 -4.17 -2.22 False
CHI chimeric_660 -4.15 -0.808 False
CHI chimeric_661 -4.21 -2.1 False
CHI chimeric_662 -3.74 -0.625 False
CHI chimeric_663 -2.68 0.182 False
CHI chimeric_664 -4.08 -1.15 False
CHI chimeric_665 -3.99 -2.26 False
CHI chimeric_666 -3.18 -0.801 False
CHI chimeric_667 -3.32 -0.497 False
CHI chimeric_668 -2.04 -0.118 True
CHI chimeric_669 -3.39 3.88 False
CHI chimeric_670 -4.14 1.24 False
CHI chimeric_671 -3.23 0.037 False
CHI chimeric_672 -2.68 0.123 False
CHI chimeric_673 -3.02 0.0384 False
CHI chimeric_674 -4.11 -1.77 False
CHI chimeric_675 -3.15 -0.808 False
CHI chimeric_676 -3.24 0.31 False
CHI chimeric_677 -2.82 -1.19 False
CHI chimeric_678 -2.53 3.05 False
CHI chimeric_679 -3.4 1.93 False
CHI chimeric_680 -3.47 3.97 False
CHI chimeric_681 -2.99 -1.44 False
CHI chimeric_682 -3.63 -0.916 False
CHI chimeric_683 -2.67 -0.39 False
CHI chimeric_684 -3.79 1.84 False
CHI chimeric_686 -3.28 -1.06 False
CHI chimeric_687 -4.2 -1.7 False
CHI chimeric_688 -3.7 -1.3 False
CHI chimeric_689 -4.0 -2.03 False
CHI chimeric_690 -3.18 -0.687 False
CHI chimeric_691 -4.75 1.54 False
CHI chimeric_692 -3.79 -1.28 False
CHI chimeric_693 -4.23 -0.891 False
CHI chimeric_694 -3.59 0.127 False
CHI chimeric_695 -3.36 -0.63 False
CHI chimeric_696 -3.67 -0.356 False
CHI chimeric_697 -4.99 -1.39 False
CHI chimeric_698 -2.94 0.0552 False
CHI chimeric_699 -3.22 -0.955 False
CHI chimeric_700 -3.33 4.05 False
CHI chimeric_701 -3.75 2.08 False
CHI chimeric_702 -3.81 -0.492 False
CHI chimeric_703 -3.33 -1.17 False
CHI chimeric_704 -4.46 1.09 False
CHI chimeric_705 -4.18 -1.22 False
CHI chimeric_706 -4.2 1.89 False
CHI chimeric_707 -3.73 3.99 False
CHI chimeric_708 -3.89 -1.44 False
CHI chimeric_709 -3.1 -0.917 False
CHI chimeric_710 -3.67 2.0 False
CHI chimeric_711 -3.43 -0.637 False
CHI chimeric_712 -3.56 -1.25 False
CHI chimeric_713 -3.33 4.06 False
CHI chimeric_714 -5.62 -0.458 False
CHI chimeric_715 -2.54 -0.123 False
CHI chimeric_716 -4.2 -1.16 False
CHI chimeric_717 -3.47 -0.341 False
CHI chimeric_718 -2.91 -0.0513 False
CHI chimeric_719 -2.41 -0.657 False
CHI chimeric_720 -4.42 -1.73 False
CHI chimeric_721 -4.6 -1.8 False
CHI chimeric_722 -4.83 -1.47 False
CHI chimeric_723 -4.65 -1.88 False
CHI chimeric_724 -3.77 -1.38 False
CHI chimeric_725 -3.24 -0.544 False
CHI chimeric_726 -5.3 -1.25 False
CHI chimeric_727 -4.31 -1.3 False
CHI chimeric_728 -4.61 4.21 False
CHI chimeric_729 -2.67 -0.835 False
CHI chimeric_730 -4.24 -1.79 False
CHI chimeric_731 -3.33 -1.06 False
CHI chimeric_732 -4.55 -1.36 False
CHI chimeric_733 -4.25 1.88 False
CHI chimeric_734 -3.11 1.75 False
CHI chimeric_735 -3.69 -0.127 False
DCA_T=1 dca_f_sequenza_1 -0.2 -0.0494 True
DCA_T=1 dca_f_sequenza_2 -0.239 -0.0923 True
DCA_T=1 dca_f_sequenza_3 -0.129 -0.0766 True
DCA_T=1 dca_f_sequenza_4 -0.153 -0.125 True
DCA_T=1 dca_f_sequenza_5 -0.161 -0.17 True
DCA_T=1 dca_f_sequenza_6 -0.203 -0.152 True
DCA_T=1 dca_f_sequenza_7 -0.133 -0.124 True
DCA_T=1 dca_f_sequenza_8 -0.126 -0.0782 True
DCA_T=1 dca_f_sequenza_9 -0.142 -0.142 True
DCA_T=1 dca_f_sequenza_10 -0.209 -0.141 True
DCA_T=1 dca_f_sequenza_11 -0.143 -0.122 True
DCA_T=1 dca_f_sequenza_12 -0.244 -0.0791 True
DCA_T=1 dca_f_sequenza_13 -0.224 -0.175 True
DCA_T=1 dca_f_sequenza_14 -0.138 -0.126 True
DCA_T=1 dca_f_sequenza_15 -0.14 -0.123 True
DCA_T=1 dca_f_sequenza_16 -0.166 -0.0986 True
DCA_T=1 dca_f_sequenza_18 -0.161 -0.12 True
DCA_T=1 dca_f_sequenza_19 -0.157 -0.129 True
DCA_T=1 dca_f_sequenza_20 -0.205 -0.183 True
DCA_T=1 dca_f_sequenza_21 -0.232 -0.183 True
DCA_T=1 dca_f_sequenza_22 -0.176 -0.136 True
DCA_T=1 dca_f_sequenza_23 -0.124 -0.115 True
DCA_T=1 dca_f_sequenza_24 -0.142 -0.115 True
DCA_T=1 dca_f_sequenza_25 -0.159 -0.126 True
DCA_T=1 dca_f_sequenza_26 -0.126 -0.0962 True
DCA_T=1 dca_f_sequenza_27 -0.155 -0.0729 True
DCA_T=1 dca_f_sequenza_28 -0.166 -0.121 True
DCA_T=1 dca_f_sequenza_29 -0.219 -0.158 True
DCA_T=1 dca_f_sequenza_30 -0.188 -0.169 True
DCA_T=1 dca_f_sequenza_31 -0.192 -0.0677 True
DCA_T=1 dca_f_sequenza_32 -0.162 -0.148 True
DCA_T=1 dca_f_sequenza_33 -0.157 -0.146 True
DCA_T=1 dca_f_sequenza_34 -0.172 -0.0882 True
DCA_T=1 dca_f_sequenza_35 -0.188 -0.153 True
DCA_T=1 dca_f_sequenza_36 -0.214 -0.157 True
DCA_T=1 dca_f_sequenza_37 -0.149 -0.143 True
DCA_T=1 dca_f_sequenza_38 -0.213 -0.13 True
DCA_T=1 dca_f_sequenza_39 -0.307 -0.189 True
DCA_T=1 dca_f_sequenza_40 -0.174 -0.0829 True
DCA_T=1 dca_f_sequenza_41 -0.228 -0.192 True
DCA_T=1 dca_f_sequenza_42 -0.176 -0.152 True
DCA_T=1 dca_f_sequenza_43 -0.181 -0.155 True
DCA_T=1 dca_f_sequenza_44 -0.121 -0.102 True
DCA_T=1 dca_f_sequenza_46 -0.173 -0.154 True
DCA_T=1 dca_f_sequenza_47 -0.129 -0.0905 True
DCA_T=1 dca_f_sequenza_48 -0.24 -0.182 True
DCA_T=1 dca_f_sequenza_49 -0.216 -0.187 True
DCA_T=1 dca_f_sequenza_50 -0.16 -0.141 True
DCA_T=1 dca_f_sequenza_51 -0.198 -0.145 True
DCA_T=1 dca_f_sequenza_52 -0.209 -0.0984 True
DCA_T=1 dca_f_sequenza_53 -0.185 -0.12 True
DCA_T=1 dca_f_sequenza_54 -0.173 -0.104 True
DCA_T=1 dca_f_sequenza_55 -0.31 -0.225 True
DCA_T=1 dca_f_sequenza_56 -0.186 -0.12 True
DCA_T=1 dca_f_sequenza_57 -0.2 -0.189 True
DCA_T=1 dca_f_sequenza_58 -0.176 -0.167 True
DCA_T=1 dca_f_sequenza_59 -0.189 -0.157 True
DCA_T=1 dca_f_sequenza_60 -0.167 -0.134 True
DCA_T=1 dca_f_sequenza_61 -0.142 -0.0711 True
DCA_T=1 dca_f_sequenza_62 -0.149 -0.145 True
DCA_T=1 dca_f_sequenza_63 -0.191 -0.124 True
DCA_T=1 dca_f_sequenza_64 -0.229 -0.196 True
DCA_T=1 dca_f_sequenza_65 -0.183 -0.135 True
DCA_T=1 dca_f_sequenza_66 -0.152 -0.15 True
DCA_T=1 dca_f_sequenza_67 -0.151 -0.153 True
DCA_T=1 dca_f_sequenza_68 -0.193 -0.117 True
DCA_T=1 dca_f_sequenza_69 -0.134 -0.125 True
DCA_T=1 dca_f_sequenza_70 -0.184 -0.0453 True
DCA_T=1 dca_f_sequenza_71 -0.111 -0.105 True
DCA_T=1 dca_f_sequenza_72 -0.15 -0.108 True
DCA_T=1 dca_f_sequenza_73 -0.131 -0.124 True
DCA_T=1 dca_f_sequenza_74 -0.145 -0.119 True
DCA_T=1 dca_f_sequenza_75 -0.127 -0.0987 True
DCA_T=1 dca_f_sequenza_76 -0.171 -0.128 True
DCA_T=1 dca_f_sequenza_77 -0.192 -0.0889 True
DCA_T=1 dca_f_sequenza_78 -0.107 -0.108 True
DCA_T=1 dca_f_sequenza_79 -0.148 -0.132 True
DCA_T=1 dca_f_sequenza_80 -0.123 -0.0933 True
DCA_T=1 dca_f_sequenza_81 -0.209 -0.132 True
DCA_T=1 dca_f_sequenza_82 -0.217 -0.171 True
DCA_T=1 dca_f_sequenza_83 -0.154 -0.0856 True
DCA_T=1 dca_f_sequenza_84 -0.196 -0.121 True
DCA_T=1 dca_f_sequenza_85 -0.118 -0.118 True
DCA_T=1 dca_f_sequenza_87 -0.159 -0.145 True
DCA_T=1 dca_f_sequenza_88 -0.206 -0.137 True
DCA_T=1 dca_f_sequenza_89 -0.238 -0.188 True
DCA_T=1 dca_f_sequenza_90 -0.164 -0.11 True
DCA_T=1 dca_f_sequenza_91 -0.221 -0.181 True
DCA_T=1 dca_f_sequenza_92 -0.198 -0.151 True
DCA_T=1 dca_f_sequenza_93 -0.188 -0.139 True
DCA_T=1 dca_f_sequenza_94 -0.111 -0.105 True
DCA_T=1 dca_f_sequenza_95 -0.153 -0.125 True
DCA_T=1 dca_f_sequenza_96 -0.15 -0.0811 True
DCA_T=1 dca_f_sequenza_97 -0.112 -0.104 True
DCA_T=1 dca_f_sequenza_99 -0.203 -0.152 True
DCA_T=1 dca_f_sequenza_100 -0.218 -0.159 True
DCA_T=1 dca_f_sequenza_101 -0.183 -0.17 True
DCA_T=1 dca_f_sequenza_102 -0.164 -0.121 True
DCA_T=1 dca_f_sequenza_103 -0.149 -0.126 True
DCA_T=1 dca_f_sequenza_104 -0.177 -0.112 True
DCA_T=1 dca_f_sequenza_106 -0.191 -0.0557 True
DCA_T=1 dca_f_sequenza_107 -0.182 -0.0998 True
DCA_T=1 dca_f_sequenza_108 -0.194 -0.143 True
DCA_T=1 dca_f_sequenza_109 -0.215 -0.12 True
DCA_T=1 dca_f_sequenza_110 -0.154 -0.156 True
DCA_T=1 dca_f_sequenza_111 -0.184 -0.143 True
DCA_T=1 dca_f_sequenza_112 -0.18 -0.0809 True
DCA_T=1 dca_f_sequenza_113 -0.124 -0.115 True
DCA_T=1 dca_f_sequenza_114 -0.17 -0.164 True
DCA_T=1 dca_f_sequenza_115 -0.16 -0.132 True
DCA_T=1 dca_f_sequenza_116 -0.201 -0.162 True
DCA_T=1 dca_f_sequenza_117 -0.135 -0.0738 True
DCA_T=1 dca_f_sequenza_118 -0.205 -0.158 True
DCA_T=1 dca_f_sequenza_119 -0.14 -0.129 True
DCA_T=1 dca_f_sequenza_120 -0.121 -0.109 True
DCA_T=1 dca_f_sequenza_121 -0.126 -0.0643 True
DCA_T=1 dca_f_sequenza_122 -0.169 -0.155 True
DCA_T=1 dca_f_sequenza_123 -0.191 -0.0885 True
DCA_T=1 dca_f_sequenza_124 -0.268 -0.263 True
DCA_T=1 dca_f_sequenza_125 -0.152 -0.119 True
DCA_T=1 dca_f_sequenza_126 -0.145 -0.12 True
DCA_T=1 dca_f_sequenza_128 -0.136 -0.119 True
DCA_T=1 dca_f_sequenza_129 -0.167 -0.115 True
DCA_T=1 dca_f_sequenza_130 -0.151 -0.124 True
DCA_T=1 dca_f_sequenza_131 -0.189 -0.149 True
DCA_T=1 dca_f_sequenza_132 -0.16 -0.13 True
DCA_T=1 dca_f_sequenza_133 -0.167 -0.0809 True
DCA_T=1 dca_f_sequenza_135 -0.135 -0.111 True
DCA_T=1 dca_f_sequenza_136 -0.215 -0.0842 True
DCA_T=1 dca_f_sequenza_137 -0.144 -0.129 True
DCA_T=1 dca_f_sequenza_138 -0.191 -0.159 True
DCA_T=1 dca_f_sequenza_139 -0.23 -0.195 True
DCA_T=1 dca_f_sequenza_140 -0.241 -0.152 True
DCA_T=1 dca_f_sequenza_141 -0.181 -0.0937 True
DCA_T=1 dca_f_sequenza_142 -0.157 -0.117 True
DCA_T=1 dca_f_sequenza_143 -0.187 -0.141 True
DCA_T=1 dca_f_sequenza_144 -0.137 -0.114 True
DCA_T=1 dca_f_sequenza_145 -0.122 -0.103 True
DCA_T=1 dca_f_sequenza_146 -0.167 -0.0836 True
DCA_T=1 dca_f_sequenza_147 -0.179 -0.108 True
DCA_T=1 dca_f_sequenza_148 -0.161 0.042 True
DCA_T=1 dca_f_sequenza_149 -0.151 -0.113 True
DCA_T=1 dca_f_sequenza_150 -0.182 -0.0818 True
DCA_T=1 dca_f_sequenza_151 -0.372 -0.223 True
DCA_T=1 dca_f_sequenza_152 -0.28 -0.139 True
DCA_T=1 dca_f_sequenza_153 -0.254 -0.196 True
DCA_T=1 dca_f_sequenza_154 -0.369 -0.226 True
DCA_T=1 dca_f_sequenza_155 -0.266 -0.235 True
DCA_T=1 dca_f_sequenza_156 -0.22 -0.099 True
DCA_T=1 dca_f_sequenza_157 -0.302 -0.214 True
DCA_T=1 dca_f_sequenza_158 -0.308 -0.206 True
DCA_T=1 dca_f_sequenza_159 -0.611 0.421 True
DCA_T=1 dca_f_sequenza_160 -0.315 -0.209 True
DCA_T=1 dca_f_sequenza_161 -0.422 -0.27 True
DCA_T=1 dca_f_sequenza_162 -0.339 -0.259 True
DCA_T=1 dca_f_sequenza_163 -0.258 -0.0878 True
DCA_T=1 dca_f_sequenza_164 -0.286 -0.14 True
DCA_T=1 dca_f_sequenza_165 -0.31 -0.242 True
DCA_T=1 dca_f_sequenza_166 -0.332 -0.205 True
DCA_T=1 dca_f_sequenza_167 -0.306 -0.202 True
DCA_T=1 dca_f_sequenza_168 -0.25 -0.0519 True
DCA_T=1 dca_f_sequenza_169 -0.206 -0.147 True
DCA_T=1 dca_f_sequenza_170 -0.333 -0.154 True
DCA_T=1 dca_f_sequenza_171 -0.314 -0.241 True
DCA_T=1 dca_f_sequenza_172 -0.415 -0.109 True
DCA_T=1 dca_f_sequenza_173 -0.293 -0.178 True
DCA_T=1 dca_f_sequenza_174 -0.297 -0.245 True
DCA_T=1 dca_f_sequenza_175 -0.271 -0.143 True
DCA_T=1 dca_f_sequenza_176 -0.268 -0.125 True
DCA_T=1 dca_f_sequenza_177 -0.384 -0.173 True
DCA_T=1 dca_f_sequenza_178 -0.332 -0.243 True
DCA_T=1 dca_f_sequenza_179 -0.336 -0.245 True
DCA_T=1 dca_f_sequenza_180 -0.277 -0.226 True
DCA_T=1 dca_f_sequenza_181 -0.405 -0.0958 True
DCA_T=1 dca_f_sequenza_182 -0.344 0.0227 True
DCA_T=1 dca_f_sequenza_183 -0.286 -0.144 True
DCA_T=1 dca_f_sequenza_184 -0.389 -0.282 True
DCA_T=1 dca_f_sequenza_185 -0.26 -0.128 True
DCA_T=1 dca_f_sequenza_186 -0.313 -0.219 False
DCA_T=1 dca_f_sequenza_187 -0.321 -0.216 True
DCA_T=1 dca_f_sequenza_188 -0.295 -0.239 True
DCA_T=1 dca_f_sequenza_189 -0.337 -0.143 True
DCA_T=1 dca_f_sequenza_190 -0.228 -0.0876 True
DCA_T=1 dca_f_sequenza_191 -0.309 -0.225 True
DCA_T=1 dca_f_sequenza_192 -0.385 -0.0751 True
DCA_T=1 dca_f_sequenza_193 -0.286 -0.218 True
DCA_T=1 dca_f_sequenza_194 -0.36 -0.268 True
DCA_T=1 dca_f_sequenza_195 -0.318 -0.14 True
DCA_T=1 dca_f_sequenza_196 -0.348 -0.224 True
DCA_T=1 dca_f_sequenza_197 -0.397 -0.178 True
DCA_T=1 dca_f_sequenza_198 -0.299 -0.203 True
DCA_T=1 dca_f_sequenza_199 -0.32 -0.111 True
DCA_T=1 dca_f_sequenza_200 -0.359 -0.306 True
DCA_T=1 dca_f_sequenza_201 -0.282 -0.192 True
DCA_T=1 dca_f_sequenza_202 -0.335 -0.275 True
DCA_T=1 dca_f_sequenza_203 -0.175 -0.0843 True
DCA_T=1 dca_f_sequenza_204 -0.491 -0.286 True
DCA_T=1 dca_f_sequenza_205 -0.281 -0.221 True
DCA_T=1 dca_f_sequenza_206 -0.351 -0.235 True
DCA_T=1 dca_f_sequenza_207 -0.227 -0.152 True
DCA_T=1 dca_f_sequenza_208 -0.216 -0.18 True
DCA_T=1 dca_f_sequenza_209 -0.393 -0.25 True
DCA_T=1 dca_f_sequenza_210 -0.316 -0.195 True
DCA_T=1 dca_f_sequenza_211 -0.252 -0.141 True
DCA_T=1 dca_f_sequenza_212 -0.291 -0.251 True
DCA_T=1 dca_f_sequenza_213 -0.325 -0.236 True
DCA_T=1 dca_f_sequenza_214 -0.224 -0.131 True
DCA_T=1 dca_f_sequenza_215 -0.315 -0.204 True
DCA_T=1 dca_f_sequenza_216 -0.237 -0.152 True
DCA_T=1 dca_f_sequenza_217 -0.306 -0.199 True
DCA_T=1 dca_f_sequenza_218 -0.331 -0.175 True
DCA_T=1 dca_f_sequenza_219 -0.299 -0.205 True
DCA_T=1 dca_f_sequenza_220 -0.385 -0.276 True
DCA_T=1 dca_f_sequenza_221 -0.339 -0.217 True
DCA_T=1 dca_f_sequenza_222 -0.317 -0.19 True
DCA_T=1 dca_f_sequenza_223 -0.275 -0.146 True
DCA_T=1 dca_f_sequenza_224 -0.266 -0.202 True
DCA_T=1 dca_f_sequenza_225 -0.313 -0.189 True
DCA_T=1 dca_f_sequenza_226 -0.305 -0.223 False
DCA_T=1 dca_f_sequenza_227 -0.381 -0.355 True
DCA_T=1 dca_f_sequenza_228 -0.281 -0.21 True
DCA_T=1 dca_f_sequenza_229 -0.479 -0.163 True
DCA_T=1 dca_f_sequenza_230 -0.369 -0.263 True
DCA_T=1 dca_f_sequenza_231 -0.347 -0.271 True
DCA_T=1 dca_f_sequenza_232 -0.328 -0.211 True
DCA_T=1 dca_f_sequenza_233 -0.367 -0.127 True
DCA_T=1 dca_f_sequenza_234 -0.271 -0.0591 True
DCA_T=1 dca_f_sequenza_235 -0.293 -0.212 True
DCA_T=1 dca_f_sequenza_236 -0.412 -0.27 True
DCA_T=1 dca_f_sequenza_237 -0.284 -0.094 True
DCA_T=1 dca_f_sequenza_238 -0.541 -0.156 True
DCA_T=1 dca_f_sequenza_239 -0.298 -0.0381 True
DCA_T=1 dca_f_sequenza_240 -0.313 -0.239 True
DCA_T=1 dca_f_sequenza_241 -0.358 -0.251 True
DCA_T=1 dca_f_sequenza_242 -0.371 -0.186 True
DCA_T=1 dca_f_sequenza_243 -0.378 -0.266 True
DCA_T=1 dca_f_sequenza_244 -0.452 -0.164 True
DCA_T=1 dca_f_sequenza_245 -0.279 -0.187 True
DCA_T=1 dca_f_sequenza_246 -0.232 -0.173 True
DCA_T=1 dca_f_sequenza_247 -0.425 -0.358 True
DCA_T=1 dca_f_sequenza_248 -0.488 -0.224 True
DCA_T=1 dca_f_sequenza_249 -0.489 -0.146 True
DCA_T=1 dca_f_sequenza_250 -0.257 -0.197 True
DCA_T=1 dca_f_sequenza_251 -0.384 -0.262 True
DCA_T=1 dca_f_sequenza_252 -0.194 -0.147 True
DCA_T=1 dca_f_sequenza_253 -0.362 -0.234 True
DCA_T=1 dca_f_sequenza_254 -0.244 -0.129 True
DCA_T=1 dca_f_sequenza_255 -0.303 -0.235 True
DCA_T=1 dca_f_sequenza_256 -0.267 -0.228 True
DCA_T=1 dca_f_sequenza_257 -0.356 -0.336 True
DCA_T=1 dca_f_sequenza_258 -0.359 -0.128 True
DCA_T=1 dca_f_sequenza_259 -0.377 -0.199 True
DCA_T=1 dca_f_sequenza_260 -0.304 -0.0191 True
DCA_T=1 dca_f_sequenza_261 -0.331 -0.235 True
DCA_T=1 dca_f_sequenza_262 -0.344 -0.213 True
DCA_T=1 dca_f_sequenza_263 -0.361 -0.231 True
DCA_T=1 dca_f_sequenza_264 -0.283 -0.205 True
DCA_T=1 dca_f_sequenza_265 -0.376 -0.208 True
DCA_T=1 dca_f_sequenza_266 -0.41 -0.251 True
DCA_T=1 dca_f_sequenza_267 -0.275 -0.182 True
DCA_T=1 dca_f_sequenza_268 -0.359 -0.165 True
DCA_T=1 dca_f_sequenza_269 -0.333 -0.221 True
DCA_T=1 dca_f_sequenza_270 -0.278 -0.152 True
DCA_T=1 dca_f_sequenza_271 -0.302 -0.237 True
DCA_T=1 dca_f_sequenza_272 -0.267 -0.15 True
DCA_T=1 dca_f_sequenza_273 -0.347 -0.177 True
DCA_T=1 dca_f_sequenza_274 -0.291 -0.143 True
DCA_T=1 dca_f_sequenza_275 -0.269 -0.132 True
DCA_T=1 dca_f_sequenza_276 -0.357 -0.187 True
DCA_T=1 dca_f_sequenza_277 -0.231 -0.164 True
DCA_T=1 dca_f_sequenza_278 -0.239 -0.0862 True
DCA_T=1 dca_f_sequenza_279 -0.342 -0.255 True
DCA_T=1 dca_f_sequenza_280 -0.29 -0.255 True
DCA_T=1 dca_f_sequenza_281 -0.369 -0.222 True
DCA_T=1 dca_f_sequenza_282 -0.299 -0.191 True
DCA_T=1 dca_f_sequenza_283 -0.246 -0.163 True
DCA_T=1 dca_f_sequenza_284 -0.262 -0.175 True
DCA_T=1 dca_f_sequenza_285 -0.3 -0.122 True
DCA_T=1 dca_f_sequenza_286 -0.277 -0.189 True
DCA_T=1 dca_f_sequenza_287 -0.425 -0.316 True
DCA_T=1 dca_f_sequenza_288 -0.29 -0.258 True
DCA_T=1 dca_f_sequenza_289 -0.379 -0.162 True
DCA_T=1 dca_f_sequenza_290 -0.236 -0.192 True
DCA_T=1 dca_f_sequenza_291 -0.258 -0.144 True
DCA_T=1 dca_f_sequenza_292 -0.287 -0.0973 True
DCA_T=1 dca_f_sequenza_293 -0.403 -0.2 True
DCA_T=1 dca_f_sequenza_294 -0.238 -0.0811 False
DCA_T=1 dca_f_sequenza_295 -0.309 -0.0603 True
DCA_T=1 dca_f_sequenza_296 -0.276 -0.222 True
DCA_T=1 dca_f_sequenza_297 -0.31 0.0311 True
DCA_T=1 dca_f_sequenza_298 -0.252 -0.0535 True
DCA_T=1 dca_f_sequenza_299 -0.342 -0.315 True
DCA_T=1 dca_f_sequenza_300 -0.495 -0.123 True
DCA_T=1 dca_f_sequenza_301 -0.461 -0.225 True
DCA_T=1 dca_f_sequenza_302 -0.686 -0.408 True
DCA_T=1 dca_f_sequenza_303 -0.477 -0.315 True
DCA_T=1 dca_f_sequenza_304 -0.406 -0.286 True
DCA_T=1 dca_f_sequenza_305 -0.46 -0.29 True
DCA_T=1 dca_f_sequenza_306 -0.408 -0.284 True
DCA_T=1 dca_f_sequenza_307 -0.527 -0.281 True
DCA_T=1 dca_f_sequenza_308 -0.547 -0.164 True
DCA_T=1 dca_f_sequenza_309 -0.633 0.0755 True
DCA_T=1 dca_f_sequenza_310 -0.429 -0.28 True
DCA_T=1 dca_f_sequenza_311 -0.709 -0.0614 True
DCA_T=1 dca_f_sequenza_312 -0.38 -0.204 True
DCA_T=1 dca_f_sequenza_313 -0.35 -0.27 True
DCA_T=1 dca_f_sequenza_314 -0.52 -0.362 True
DCA_T=1 dca_f_sequenza_315 -0.489 -0.308 True
DCA_T=1 dca_f_sequenza_316 -0.501 -0.176 True
DCA_T=1 dca_f_sequenza_317 -0.494 -0.137 True
DCA_T=1 dca_f_sequenza_318 -0.605 -0.0618 True
DCA_T=1 dca_f_sequenza_319 -0.542 -0.302 True
DCA_T=1 dca_f_sequenza_320 -0.481 -0.131 False
DCA_T=1 dca_f_sequenza_321 -0.5 -0.171 True
DCA_T=1 dca_f_sequenza_322 -0.491 -0.257 True
DCA_T=1 dca_f_sequenza_323 -0.403 -0.281 True
DCA_T=1 dca_f_sequenza_324 -0.38 -0.236 True
DCA_T=1 dca_f_sequenza_325 -0.475 -0.339 True
DCA_T=1 dca_f_sequenza_326 -0.599 -0.0442 True
DCA_T=1 dca_f_sequenza_327 -0.489 -0.0944 True
DCA_T=1 dca_f_sequenza_328 -0.412 -0.0977 True
DCA_T=1 dca_f_sequenza_329 -0.437 -0.214 True
DCA_T=1 dca_f_sequenza_330 -0.376 -0.273 False
DCA_T=1 dca_f_sequenza_331 -0.421 -0.259 True
DCA_T=1 dca_f_sequenza_332 -0.448 -0.322 False
DCA_T=1 dca_f_sequenza_333 -0.538 0.0678 True
DCA_T=1 dca_f_sequenza_334 -0.504 -0.354 True
DCA_T=1 dca_f_sequenza_335 -0.598 -0.161 True
DCA_T=1 dca_f_sequenza_336 -0.491 -0.136 True
DCA_T=1 dca_f_sequenza_337 -0.418 -0.33 True
DCA_T=1 dca_f_sequenza_338 -0.482 -0.000348 True
DCA_T=1 dca_f_sequenza_339 -0.464 -0.305 True
DCA_T=1 dca_f_sequenza_340 -0.429 -0.244 False
DCA_T=1 dca_f_sequenza_341 -0.459 -0.271 True
DCA_T=1 dca_f_sequenza_342 -0.441 -0.107 True
DCA_T=1 dca_f_sequenza_343 -0.366 -0.285 False
DCA_T=1 dca_f_sequenza_344 -0.636 -0.461 True
DCA_T=1 dca_f_sequenza_345 -0.38 -0.241 True
DCA_T=1 dca_f_sequenza_346 -0.413 -0.336 True
DCA_T=1 dca_f_sequenza_347 -0.474 -0.267 True
DCA_T=1 dca_f_sequenza_348 -0.587 -0.259 True
DCA_T=1 dca_f_sequenza_349 -0.354 -0.173 True
DCA_T=1 dca_f_sequenza_350 -0.719 -0.0667 True
DCA_T=1 dca_f_sequenza_351 -0.412 -0.26 False
DCA_T=1 dca_f_sequenza_352 -0.514 -0.361 True
DCA_T=1 dca_f_sequenza_353 -0.634 -0.321 True
DCA_T=1 dca_f_sequenza_354 -0.377 -0.244 False
DCA_T=1 dca_f_sequenza_355 -0.549 -0.272 True
DCA_T=1 dca_f_sequenza_356 -0.426 -0.115 True
DCA_T=1 dca_f_sequenza_357 -0.759 -0.0225 True
DCA_T=1 dca_f_sequenza_358 -0.678 -0.139 True
DCA_T=1 dca_f_sequenza_359 -0.523 -0.0929 True
DCA_T=1 dca_f_sequenza_360 -0.416 -0.232 True
DCA_T=1 dca_f_sequenza_361 -0.547 0.00923 True
DCA_T=1 dca_f_sequenza_362 -0.624 -0.31 True
DCA_T=1 dca_f_sequenza_363 -0.373 -0.128 False
DCA_T=1 dca_f_sequenza_364 -0.403 -0.116 True
DCA_T=1 dca_f_sequenza_365 -0.439 -0.37 True
DCA_T=1 dca_f_sequenza_366 -0.477 -0.311 True
DCA_T=1 dca_f_sequenza_367 -0.557 -0.229 True
DCA_T=1 dca_f_sequenza_368 -0.698 -0.361 True
DCA_T=1 dca_f_sequenza_369 -0.495 -0.258 True
DCA_T=1 dca_f_sequenza_370 -0.429 -0.266 True
DCA_T=1 dca_f_sequenza_371 -0.389 -0.221 True
DCA_T=1 dca_f_sequenza_372 -0.401 -0.239 True
DCA_T=1 dca_f_sequenza_373 -0.475 -0.281 True
DCA_T=1 dca_f_sequenza_374 -0.462 -0.325 True
DCA_T=1 dca_f_sequenza_375 -0.622 -0.34 True
DCA_T=1 dca_f_sequenza_376 -0.493 -0.277 True
DCA_T=1 dca_f_sequenza_377 -0.42 -0.159 True
DCA_T=1 dca_f_sequenza_378 -0.44 -0.267 False
DCA_T=1 dca_f_sequenza_379 -0.443 0.034 True
DCA_T=1 dca_f_sequenza_380 -0.515 0.00269 False
DCA_T=1 dca_f_sequenza_381 -0.593 -0.289 True
DCA_T=1 dca_f_sequenza_382 -0.443 -0.312 False
DCA_T=1 dca_f_sequenza_383 -0.426 -0.31 True
DCA_T=1 dca_f_sequenza_384 -0.386 -0.113 True
DCA_T=1 dca_f_sequenza_385 -0.533 -0.348 False
DCA_T=1 dca_f_sequenza_386 -0.394 -0.285 True
DCA_T=1 dca_f_sequenza_387 -0.384 -0.139 True
DCA_T=1 dca_f_sequenza_388 -0.348 -0.188 True
DCA_T=1 dca_f_sequenza_389 -0.568 -0.405 True
DCA_T=1 dca_f_sequenza_390 -0.365 -0.0843 True
DCA_T=1 dca_f_sequenza_391 -0.469 -0.129 True
DCA_T=1 dca_f_sequenza_392 -0.494 -0.236 True
DCA_T=1 dca_f_sequenza_393 -0.423 -0.188 True
DCA_T=1 dca_f_sequenza_394 -0.572 -0.119 True
DCA_T=1 dca_f_sequenza_395 -0.625 -0.405 True
DCA_T=1 dca_f_sequenza_396 -0.505 -0.121 True
DCA_T=1 dca_f_sequenza_397 -0.326 -0.0979 False
DCA_T=1 dca_f_sequenza_398 -0.5 -0.309 True
DCA_T=1 dca_f_sequenza_399 -0.476 -0.332 True
DCA_T=1 dca_f_sequenza_400 -0.498 -0.402 True
DCA_T=1 dca_f_sequenza_401 -0.676 0.346 True
DCA_T=1 dca_f_sequenza_402 -0.723 -0.407 True
DCA_T=1 dca_f_sequenza_403 -0.336 -0.296 True
DCA_T=1 dca_f_sequenza_404 -0.407 -0.128 True
DCA_T=1 dca_f_sequenza_405 -0.583 0.367 False
DCA_T=1 dca_f_sequenza_406 -0.428 -0.201 True
DCA_T=1 dca_f_sequenza_407 -0.464 -0.241 True
DCA_T=1 dca_f_sequenza_408 -0.427 -0.276 True
DCA_T=1 dca_f_sequenza_409 -0.47 -0.32 True
DCA_T=1 dca_f_sequenza_410 -0.737 0.151 True
DCA_T=1 dca_f_sequenza_411 -0.502 -0.295 True
DCA_T=1 dca_f_sequenza_412 -0.5 -0.0982 True
DCA_T=1 dca_f_sequenza_413 -0.36 -0.0757 True
DCA_T=1 dca_f_sequenza_414 -0.427 -0.267 True
DCA_T=1 dca_f_sequenza_415 -0.462 -0.218 True
DCA_T=1 dca_f_sequenza_416 -0.509 -0.293 False
DCA_T=1 dca_f_sequenza_417 -0.636 -0.48 True
DCA_T=1 dca_f_sequenza_418 -0.455 -0.291 True
DCA_T=1 dca_f_sequenza_419 -0.512 -0.336 True
DCA_T=1 dca_f_sequenza_420 -0.74 0.297 True
DCA_T=1 dca_f_sequenza_421 -0.414 -0.345 True
DCA_T=1 dca_f_sequenza_422 -0.487 -0.151 True
DCA_T=1 dca_f_sequenza_423 -0.497 -0.245 True
DCA_T=1 dca_f_sequenza_424 -0.472 -0.0872 True
DCA_T=1 dca_f_sequenza_425 -0.422 -0.23 True
DCA_T=1 dca_f_sequenza_426 -0.454 -0.268 True
DCA_T=1 dca_f_sequenza_427 -0.359 -0.178 True
DCA_T=1 dca_f_sequenza_428 -0.469 -0.0584 True
DCA_T=1 dca_f_sequenza_429 -0.397 -0.319 True
DCA_T=1 dca_f_sequenza_430 -0.511 -0.363 True
DCA_T=1 dca_f_sequenza_431 -0.553 -0.079 True
DCA_T=1 dca_f_sequenza_432 -0.569 -0.392 False
DCA_T=1 dca_f_sequenza_433 -0.388 -0.267 True
DCA_T=1 dca_f_sequenza_434 -0.329 -0.128 True
DCA_T=1 dca_f_sequenza_435 -0.436 -0.302 True
DCA_T=1 dca_f_sequenza_436 -0.515 -0.42 True
DCA_T=1 dca_f_sequenza_437 -0.426 -0.29 False
DCA_T=1 dca_f_sequenza_438 -0.684 -0.14 True
DCA_T=1 dca_f_sequenza_439 -0.353 -0.19 True
DCA_T=1 dca_f_sequenza_440 -0.556 -0.256 True
DCA_T=1 dca_f_sequenza_441 -0.4 -0.241 False
DCA_T=1 dca_f_sequenza_442 -0.479 -0.145 False
DCA_T=1 dca_f_sequenza_443 -0.467 -0.165 True
DCA_T=1 dca_f_sequenza_444 -0.655 -0.25 True
DCA_T=1 dca_f_sequenza_445 -0.583 -0.351 True
DCA_T=1 dca_f_sequenza_446 -0.49 -0.238 True
DCA_T=1 dca_f_sequenza_447 -0.482 -0.193 True
DCA_T=1 dca_f_sequenza_448 -0.44 -0.0698 True
DCA_T=1 dca_f_sequenza_449 -0.404 -0.244 True
DCA_T=1 dca_f_sequenza_450 -0.708 -0.166 True
DCA_T=1 dca_f_sequenza_451 -0.786 0.144 False
DCA_T=1 dca_f_sequenza_452 -0.629 -0.143 False
DCA_T=1 dca_f_sequenza_453 -0.551 -0.311 True
DCA_T=1 dca_f_sequenza_454 -0.927 0.106 False
DCA_T=1 dca_f_sequenza_455 -0.677 -0.415 True
DCA_T=1 dca_f_sequenza_456 -0.592 -0.323 True
DCA_T=1 dca_f_sequenza_457 -0.833 -0.0654 True
DCA_T=1 dca_f_sequenza_458 -0.702 -0.186 True
DCA_T=1 dca_f_sequenza_459 -0.535 -0.327 True
DCA_T=1 dca_f_sequenza_460 -0.921 0.184 True
DCA_T=1 dca_f_sequenza_461 -0.656 -0.167 True
DCA_T=1 dca_f_sequenza_462 -0.627 -0.383 True
DCA_T=1 dca_f_sequenza_463 -0.532 -0.349 True
DCA_T=1 dca_f_sequenza_464 -0.614 -0.394 True
DCA_T=1 dca_f_sequenza_465 -0.783 -0.318 True
DCA_T=1 dca_f_sequenza_466 -0.616 -0.309 True
DCA_T=1 dca_f_sequenza_467 -0.584 -0.131 True
DCA_T=1 dca_f_sequenza_468 -0.573 -0.268 True
DCA_T=1 dca_f_sequenza_469 -0.567 -0.321 True
DCA_T=1 dca_f_sequenza_470 -0.621 0.147 True
DCA_T=1 dca_f_sequenza_471 -0.852 0.191 True
DCA_T=1 dca_f_sequenza_472 -0.733 -0.041 False
DCA_T=1 dca_f_sequenza_473 -0.833 -0.356 False
DCA_T=1 dca_f_sequenza_474 -0.592 -0.367 True
DCA_T=1 dca_f_sequenza_475 -0.632 -0.473 True
DCA_T=1 dca_f_sequenza_476 -0.617 -0.345 True
DCA_T=1 dca_f_sequenza_477 -0.8 0.416 False
DCA_T=1 dca_f_sequenza_478 -0.507 -0.203 True
DCA_T=1 dca_f_sequenza_479 -0.707 -0.163 True
DCA_T=1 dca_f_sequenza_480 -0.615 -0.528 True
DCA_T=1 dca_f_sequenza_481 -0.515 -0.312 False
DCA_T=1 dca_f_sequenza_482 -0.73 -0.378 True
DCA_T=1 dca_f_sequenza_483 -0.652 -0.414 False
DCA_T=1 dca_f_sequenza_484 -0.799 -0.344 True
DCA_T=1 dca_f_sequenza_485 -0.689 -0.238 True
DCA_T=1 dca_f_sequenza_486 -0.595 -0.351 False
DCA_T=1 dca_f_sequenza_487 -1.1 0.491 True
DCA_T=1 dca_f_sequenza_488 -0.726 -0.296 False
DCA_T=1 dca_f_sequenza_489 -0.621 -0.164 True
DCA_T=1 dca_f_sequenza_490 -0.738 -0.252 False
DCA_T=1 dca_f_sequenza_491 -0.711 -0.435 True
DCA_T=1 dca_f_sequenza_492 -0.782 -0.327 True
DCA_T=1 dca_f_sequenza_493 -0.773 -0.0367 True
DCA_T=1 dca_f_sequenza_494 -0.942 0.167 True
DCA_T=1 dca_f_sequenza_495 -0.814 -0.12 False
DCA_T=1 dca_f_sequenza_496 -0.601 -0.302 True
DCA_T=1 dca_f_sequenza_497 -0.656 -0.158 True
DCA_T=1 dca_f_sequenza_498 -0.748 -0.277 True
DCA_T=1 dca_f_sequenza_499 -0.678 -0.33 False
DCA_T=1 dca_f_sequenza_500 -0.611 -0.275 True
DCA_T=1 dca_f_sequenza_501 -0.799 -0.00997 True
DCA_T=1 dca_f_sequenza_502 -0.617 -0.217 True
DCA_T=1 dca_f_sequenza_503 -0.741 -0.273 True
DCA_T=1 dca_f_sequenza_504 -0.971 0.142 True
DCA_T=1 dca_f_sequenza_505 -0.581 -0.0943 True
DCA_T=1 dca_f_sequenza_506 -0.878 -0.206 True
DCA_T=1 dca_f_sequenza_507 -0.515 -0.123 False
DCA_T=1 dca_f_sequenza_508 -0.867 -0.413 True
DCA_T=1 dca_f_sequenza_509 -0.697 -0.215 True
DCA_T=1 dca_f_sequenza_510 -0.648 -0.303 True
DCA_T=1 dca_f_sequenza_511 -0.905 0.156 True
DCA_T=1 dca_f_sequenza_512 -0.837 -0.429 True
DCA_T=1 dca_f_sequenza_513 -0.572 -0.221 False
DCA_T=1 dca_f_sequenza_514 -0.503 -0.034 False
DCA_T=1 dca_f_sequenza_515 -0.659 -0.376 True
DCA_T=1 dca_f_sequenza_516 -0.69 -0.313 True
DCA_T=1 dca_f_sequenza_517 -0.903 0.427 True
DCA_T=1 dca_f_sequenza_518 -0.688 -0.181 True
DCA_T=1 dca_f_sequenza_519 -0.481 -0.227 True
DCA_T=1 dca_f_sequenza_520 -0.606 -0.0646 False
DCA_T=1 dca_f_sequenza_521 -0.711 -0.291 True
DCA_T=1 dca_f_sequenza_522 -0.552 -0.374 True
DCA_T=1 dca_f_sequenza_523 -0.571 -0.308 True
DCA_T=1 dca_f_sequenza_524 -0.72 -0.521 True
DCA_T=1 dca_f_sequenza_525 -1.0 0.476 True
DCA_T=1 dca_f_sequenza_526 -0.668 -0.0621 False
DCA_T=1 dca_f_sequenza_527 -0.574 -0.191 True
DCA_T=1 dca_f_sequenza_528 -0.611 -0.151 True
DCA_T=1 dca_f_sequenza_529 -0.685 -0.132 False
DCA_T=1 dca_f_sequenza_530 -0.546 -0.229 True
DCA_T=1 dca_f_sequenza_531 -0.532 -0.186 False
DCA_T=1 dca_f_sequenza_532 -0.66 -0.216 True
DCA_T=1 dca_f_sequenza_533 -0.761 0.301 True
DCA_T=1 dca_f_sequenza_534 -0.713 -0.474 True
DCA_T=1 dca_f_sequenza_535 -0.661 -0.444 True
DCA_T=1 dca_f_sequenza_536 -0.53 -0.291 True
DCA_T=1 dca_f_sequenza_537 -0.628 -0.439 True
DCA_T=1 dca_f_sequenza_538 -0.51 -0.247 False
DCA_T=1 dca_f_sequenza_539 -0.631 -0.2 True
DCA_T=1 dca_f_sequenza_540 -0.715 -0.068 True
DCA_T=1 dca_f_sequenza_541 -0.527 -0.252 False
DCA_T=1 dca_f_sequenza_542 -0.629 -0.41 True
DCA_T=1 dca_f_sequenza_543 -0.555 -0.241 True
DCA_T=1 dca_f_sequenza_544 -0.601 -0.343 True
DCA_T=1 dca_f_sequenza_545 -0.847 -0.0256 True
DCA_T=1 dca_f_sequenza_546 -0.73 -0.0873 True
DCA_T=1 dca_f_sequenza_547 -0.75 -0.256 True
DCA_T=1 dca_f_sequenza_548 -0.643 -0.317 False
DCA_T=1 dca_f_sequenza_549 -0.752 -0.277 True
DCA_T=1 dca_f_sequenza_550 -0.582 -0.298 True
DCA_T=1 dca_f_sequenza_551 -0.704 -0.21 True
DCA_T=1 dca_f_sequenza_552 -0.664 -0.213 True
DCA_T=1 dca_f_sequenza_553 -0.592 -0.306 True
DCA_T=1 dca_f_sequenza_554 -0.68 -0.435 True
DCA_T=1 dca_f_sequenza_555 -0.642 -0.321 True
DCA_T=1 dca_f_sequenza_556 -0.794 -0.0655 True
DCA_T=1 dca_f_sequenza_557 -0.917 0.457 True
DCA_T=1 dca_f_sequenza_558 -0.581 -0.182 True
DCA_T=1 dca_f_sequenza_559 -0.738 -0.494 True
DCA_T=1 dca_f_sequenza_560 -0.671 -0.178 True
DCA_T=1 dca_f_sequenza_561 -0.595 -0.325 True
DCA_T=1 dca_f_sequenza_562 -0.679 -0.421 True
DCA_T=1 dca_f_sequenza_563 -0.763 -0.452 True
DCA_T=1 dca_f_sequenza_564 -0.625 0.0235 False
DCA_T=1 dca_f_sequenza_565 -0.459 -0.24 True
DCA_T=1 dca_f_sequenza_566 -0.515 -0.313 True
DCA_T=1 dca_f_sequenza_567 -0.6 -0.351 True
DCA_T=1 dca_f_sequenza_568 -0.572 -0.131 True
DCA_T=1 dca_f_sequenza_569 -0.667 -0.443 True
DCA_T=1 dca_f_sequenza_570 -0.7 -0.306 True
DCA_T=1 dca_f_sequenza_571 -0.71 -0.409 False
DCA_T=1 dca_f_sequenza_572 -0.561 -0.143 True
DCA_T=1 dca_f_sequenza_573 -0.566 -0.326 True
DCA_T=1 dca_f_sequenza_574 -0.542 -0.136 True
DCA_T=1 dca_f_sequenza_575 -0.846 -0.114 False
DCA_T=1 dca_f_sequenza_576 -0.632 -0.383 False
DCA_T=1 dca_f_sequenza_577 -0.718 -0.381 True
DCA_T=1 dca_f_sequenza_578 -0.693 -0.2 True
DCA_T=1 dca_f_sequenza_579 -0.63 -0.412 True
DCA_T=1 dca_f_sequenza_580 -0.601 -0.339 False
DCA_T=1 dca_f_sequenza_581 -0.778 -0.362 True
DCA_T=1 dca_f_sequenza_582 -0.673 -0.234 True
DCA_T=1 dca_f_sequenza_583 -0.542 -0.293 False
DCA_T=1 dca_f_sequenza_584 -0.699 -0.398 True
DCA_T=1 dca_f_sequenza_585 -0.481 -0.273 True
DCA_T=1 dca_f_sequenza_586 -0.54 -0.274 True
DCA_T=1 dca_f_sequenza_587 -0.59 -0.174 False
DCA_T=1 dca_f_sequenza_588 -0.585 -0.0377 True
DCA_T=1 dca_f_sequenza_589 -0.739 -0.217 True
DCA_T=1 dca_f_sequenza_590 -0.78 -0.0877 True
DCA_T=1 dca_f_sequenza_591 -0.637 -0.322 True
DCA_T=1 dca_f_sequenza_592 -0.638 -0.113 False
DCA_T=1 dca_f_sequenza_593 -0.685 -0.299 True
DCA_T=1 dca_f_sequenza_594 -0.516 -0.385 True
DCA_T=1 dca_f_sequenza_595 -0.491 -0.289 True
DCA_T=1 dca_f_sequenza_596 -0.839 -0.318 True
DCA_T=1 dca_f_sequenza_597 -0.75 -0.201 True
DCA_T=1 dca_f_sequenza_598 -0.664 -0.283 False
DCA_T=1 dca_f_sequenza_599 -0.589 -0.277 True
DCA_T=1 dca_f_sequenza_600 -0.66 -0.448 True
DCA_T=1 dca_f_sequenza_601 -0.767 -0.255 True
DCA_T=1 dca_f_sequenza_602 -0.663 -0.331 False
DCA_T=1 dca_f_sequenza_603 -0.803 -0.0132 True
DCA_T=1 dca_f_sequenza_604 -0.95 -0.369 True
DCA_T=1 dca_f_sequenza_605 -1.04 0.604 True
DCA_T=1 dca_f_sequenza_606 -0.666 -0.265 False
DCA_T=1 dca_f_sequenza_607 -0.904 -0.497 False
DCA_T=1 dca_f_sequenza_608 -0.896 -0.0269 True
DCA_T=1 dca_f_sequenza_609 -0.771 -0.228 True
DCA_T=1 dca_f_sequenza_610 -0.891 -0.104 True
DCA_T=1 dca_f_sequenza_611 -0.881 -0.265 False
DCA_T=1 dca_f_sequenza_612 -0.759 -0.263 True
DCA_T=1 dca_f_sequenza_613 -0.75 -0.469 True
DCA_T=1 dca_f_sequenza_614 -0.731 -0.394 False
DCA_T=1 dca_f_sequenza_615 -0.739 -0.362 False
DCA_T=1 dca_f_sequenza_616 -0.739 -0.32 True
DCA_T=1 dca_f_sequenza_617 -0.783 -0.465 True
DCA_T=1 dca_f_sequenza_618 -0.906 -0.239 True
DCA_T=1 dca_f_sequenza_619 -0.772 -0.382 False
DCA_T=1 dca_f_sequenza_620 -0.674 -0.376 True
DCA_T=1 dca_f_sequenza_621 -0.642 -0.404 True
DCA_T=1 dca_f_sequenza_622 -0.763 -0.137 True
DCA_T=1 dca_f_sequenza_623 -0.79 -0.327 False
DCA_T=1 dca_f_sequenza_624 -0.804 -0.315 False
DCA_T=1 dca_f_sequenza_625 -0.662 -0.367 False
DCA_T=1 dca_f_sequenza_626 -0.856 0.698 False
DCA_T=1 dca_f_sequenza_627 -0.693 -0.292 True
DCA_T=1 dca_f_sequenza_628 -0.788 -0.427 True
DCA_T=1 dca_f_sequenza_629 -0.696 -0.455 False
DCA_T=1 dca_f_sequenza_630 -1.11 -0.208 True
DCA_T=1 dca_f_sequenza_631 -0.919 -0.427 False
DCA_T=1 dca_f_sequenza_632 -0.641 -0.16 True
DCA_T=1 dca_f_sequenza_633 -0.654 -0.208 True
DCA_T=1 dca_f_sequenza_634 -0.835 -0.538 True
DCA_T=1 dca_f_sequenza_635 -0.753 -0.169 True
DCA_T=1 dca_f_sequenza_636 -0.814 -0.371 False
DCA_T=1 dca_f_sequenza_637 -0.862 -0.486 True
DCA_T=1 dca_f_sequenza_638 -0.841 -0.255 False
DCA_T=1 dca_f_sequenza_639 -0.741 -0.328 False
DCA_T=1 dca_f_sequenza_640 -0.931 -0.294 True
DCA_T=1 dca_f_sequenza_641 -0.744 -0.229 False
DCA_T=1 dca_f_sequenza_642 -0.627 -0.0947 False
DCA_T=1 dca_f_sequenza_643 -0.681 -0.413 False
DCA_T=1 dca_f_sequenza_644 -0.792 -0.157 False
DCA_T=1 dca_f_sequenza_645 -0.703 -0.334 True
DCA_T=1 dca_f_sequenza_646 -0.8 -0.278 False
DCA_T=1 dca_f_sequenza_647 -1.23 0.295 False
DCA_T=1 dca_f_sequenza_648 -0.764 -0.199 True
DCA_T=1 dca_f_sequenza_649 -1.03 -0.63 True
DCA_T=1 dca_f_sequenza_650 -0.725 -0.424 True
DCA_T=1 dca_f_sequenza_651 -0.746 -0.328 False
DCA_T=1 dca_f_sequenza_652 -0.735 -0.115 False
DCA_T=1 dca_f_sequenza_653 -0.704 -0.475 True
DCA_T=1 dca_f_sequenza_654 -0.763 -0.215 False
DCA_T=1 dca_f_sequenza_655 -0.817 -0.396 True
DCA_T=1 dca_f_sequenza_656 -1.0 0.12 False
DCA_T=1 dca_f_sequenza_657 -1.02 -0.491 True
DCA_T=1 dca_f_sequenza_658 -0.843 -0.347 True
DCA_T=1 dca_f_sequenza_659 -0.802 -0.315 True
DCA_T=1 dca_f_sequenza_660 -1.09 0.247 True
DCA_T=1 dca_f_sequenza_661 -0.774 -0.159 False
DCA_T=1 dca_f_sequenza_662 -0.911 -0.324 False
DCA_T=1 dca_f_sequenza_663 -1.01 -0.578 True
DCA_T=1 dca_f_sequenza_664 -0.677 -0.341 False
DCA_T=1 dca_f_sequenza_665 -0.801 -0.239 True
DCA_T=1 dca_f_sequenza_666 -0.779 -0.299 False
DCA_T=1 dca_f_sequenza_667 -0.894 -0.181 True
DCA_T=1 dca_f_sequenza_668 -0.7 -0.305 False
DCA_T=1 dca_f_sequenza_669 -0.814 -0.325 True
DCA_T=1 dca_f_sequenza_670 -0.903 -0.0418 True
DCA_T=1 dca_f_sequenza_671 -0.7 -0.152 True
DCA_T=1 dca_f_sequenza_672 -0.831 -0.385 True
DCA_T=1 dca_f_sequenza_673 -0.778 0.0157 True
DCA_T=1 dca_f_sequenza_674 -0.739 0.0324 True
DCA_T=1 dca_f_sequenza_675 -0.619 -0.34 False
DCA_T=1 dca_f_sequenza_676 -0.887 -0.51 False
DCA_T=1 dca_f_sequenza_677 -0.737 -0.46 True
DCA_T=1 dca_f_sequenza_678 -0.615 -0.222 True
DCA_T=1 dca_f_sequenza_679 -0.922 0.391 False
DCA_T=1 dca_f_sequenza_680 -0.816 -0.256 False
DCA_T=1 dca_f_sequenza_681 -0.732 -0.413 True
DCA_T=1 dca_f_sequenza_682 -0.811 -0.549 True
DCA_T=1 dca_f_sequenza_683 -0.914 -0.313 True
DCA_T=1 dca_f_sequenza_684 -0.683 -0.349 False
DCA_T=1 dca_f_sequenza_685 -0.794 -0.357 True
DCA_T=1 dca_f_sequenza_686 -0.66 -0.314 False
DCA_T=1 dca_f_sequenza_687 -0.817 -0.0843 True
DCA_T=1 dca_f_sequenza_688 -0.63 -0.247 False
DCA_T=1 dca_f_sequenza_689 -0.88 -0.35 True
DCA_T=1 dca_f_sequenza_690 -0.871 -0.381 False
DCA_T=1 dca_f_sequenza_691 -0.599 -0.373 False
DCA_T=1 dca_f_sequenza_692 -0.843 -0.446 False
DCA_T=1 dca_f_sequenza_693 -0.761 -0.368 True
DCA_T=1 dca_f_sequenza_694 -0.773 -0.384 True
DCA_T=1 dca_f_sequenza_695 -0.916 -0.281 False
DCA_T=1 dca_f_sequenza_696 -0.882 -0.201 True
DCA_T=1 dca_f_sequenza_697 -0.824 -0.334 True
DCA_T=1 dca_f_sequenza_698 -1.02 -0.595 True
DCA_T=1 dca_f_sequenza_699 -0.785 0.0207 False
DCA_T=1 dca_f_sequenza_700 -0.648 -0.369 False
DCA_T=1 dca_f_sequenza_701 -0.833 -0.162 False
DCA_T=1 dca_f_sequenza_702 -0.674 -0.296 False
DCA_T=1 dca_f_sequenza_703 -0.92 -0.173 False
DCA_T=1 dca_f_sequenza_704 -0.911 -0.327 False
DCA_T=1 dca_f_sequenza_705 -0.739 -0.256 False
DCA_T=1 dca_f_sequenza_706 -1.08 -0.0134 True
DCA_T=1 dca_f_sequenza_707 -0.965 -0.0896 True
DCA_T=1 dca_f_sequenza_708 -0.722 -0.378 False
DCA_T=1 dca_f_sequenza_709 -0.74 -0.251 True
DCA_T=1 dca_f_sequenza_710 -0.731 -0.474 False
DCA_T=1 dca_f_sequenza_711 -1.01 -0.213 True
DCA_T=1 dca_f_sequenza_712 -1.33 0.526 False
DCA_T=1 dca_f_sequenza_713 -1.15 -0.115 False
DCA_T=1 dca_f_sequenza_714 -0.641 -0.281 True
DCA_T=1 dca_f_sequenza_715 -0.653 -0.38 False
DCA_T=1 dca_f_sequenza_716 -0.67 -0.238 True
DCA_T=1 dca_f_sequenza_717 -0.716 -0.218 False
DCA_T=1 dca_f_sequenza_718 -0.78 -0.456 False
DCA_T=1 dca_f_sequenza_719 -0.913 -0.489 True
DCA_T=1 dca_f_sequenza_720 -0.823 -0.34 False
DCA_T=1 dca_f_sequenza_721 -0.797 -0.351 False
DCA_T=1 dca_f_sequenza_722 -0.709 -0.201 False
DCA_T=1 dca_f_sequenza_723 -0.874 -0.0737 False
DCA_T=1 dca_f_sequenza_724 -1.02 0.247 True
DCA_T=1 dca_f_sequenza_725 -0.965 -0.565 False
DCA_T=1 dca_f_sequenza_726 -0.875 -0.362 False
DCA_T=1 dca_f_sequenza_727 -0.878 0.113 False
DCA_T=1 dca_f_sequenza_728 -0.702 -0.138 False
DCA_T=1 dca_f_sequenza_729 -0.847 -0.197 False
DCA_T=1 dca_f_sequenza_730 -0.737 -0.418 False
DCA_T=1 dca_f_sequenza_731 -0.835 -0.34 False
DCA_T=1 dca_f_sequenza_732 -0.953 -0.32 True
DCA_T=1 dca_f_sequenza_733 -0.836 -0.322 False
DCA_T=1 dca_f_sequenza_734 -1.01 -0.42 False
DCA_T=1 dca_f_sequenza_735 -0.788 -0.304 False
DCA_T=1 dca_f_sequenza_736 -0.698 -0.181 False
DCA_T=1 dca_f_sequenza_737 -0.949 -0.241 True
DCA_T=1 dca_f_sequenza_738 -0.874 -0.223 True
DCA_T=1 dca_f_sequenza_739 -0.768 -0.48 True
DCA_T=1 dca_f_sequenza_740 -0.618 -0.288 False
DCA_T=1 dca_f_sequenza_741 -0.858 -0.348 False
DCA_T=1 dca_f_sequenza_742 -0.849 -0.107 True
DCA_T=1 dca_f_sequenza_743 -1.02 -0.648 True
DCA_T=1 dca_f_sequenza_744 -0.659 -0.363 False
DCA_T=1 dca_f_sequenza_745 -0.751 -0.348 True
DCA_T=1 dca_f_sequenza_746 -0.832 -0.294 True
DCA_T=1 dca_f_sequenza_747 -0.848 -0.271 False
DCA_T=1 dca_f_sequenza_748 -1.13 0.0778 False
DCA_T=1 dca_f_sequenza_749 -0.864 -0.216 True
DCA_T=1 dca_f_sequenza_750 -0.864 -0.385 True
DCA_T=1 dca_f_sequenza_751 -0.937 -0.138 False
DCA_T=1 dca_f_sequenza_752 -0.962 -0.501 False
DCA_T=1 dca_f_sequenza_753 -1.55 0.344 True
DCA_T=1 dca_f_sequenza_754 -0.962 -0.228 True
DCA_T=1 dca_f_sequenza_755 -0.887 -0.283 False
DCA_T=1 dca_f_sequenza_756 -0.975 -0.119 False
DCA_T=1 dca_f_sequenza_757 -1.05 -0.469 False
DCA_T=1 dca_f_sequenza_758 -0.947 -0.0969 False
DCA_T=1 dca_f_sequenza_759 -1.1 -0.378 True
DCA_T=1 dca_f_sequenza_760 -0.982 -0.231 False
DCA_T=1 dca_f_sequenza_761 -1.28 -0.209 True
DCA_T=1 dca_f_sequenza_762 -1.21 -0.333 True
DCA_T=1 dca_f_sequenza_763 -1.48 -0.07 True
DCA_T=1 dca_f_sequenza_764 -1.01 -0.0244 False
DCA_T=1 dca_f_sequenza_765 -1.12 -0.274 True
DCA_T=1 dca_f_sequenza_766 -1.15 -0.322 True
DCA_T=1 dca_f_sequenza_767 -1.19 -0.206 False
DCA_T=1 dca_f_sequenza_768 -0.972 -0.145 False
DCA_T=1 dca_f_sequenza_769 -1.1 -0.264 False
DCA_T=1 dca_f_sequenza_770 -0.737 -0.282 False
DCA_T=1 dca_f_sequenza_771 -1.08 -0.467 True
DCA_T=1 dca_f_sequenza_772 -1.09 -0.299 True
DCA_T=1 dca_f_sequenza_773 -1.05 -0.501 True
DCA_T=1 dca_f_sequenza_774 -1.2 -0.0198 False
DCA_T=1 dca_f_sequenza_775 -0.835 -0.523 True
DCA_T=1 dca_f_sequenza_776 -0.896 -0.481 False
DCA_T=1 dca_f_sequenza_777 -1.04 -0.605 True
DCA_T=1 dca_f_sequenza_778 -1.01 -0.592 True
DCA_T=1 dca_f_sequenza_779 -0.874 -0.178 False
DCA_T=1 dca_f_sequenza_780 -1.28 0.0428 True
DCA_T=1 dca_f_sequenza_781 -0.763 0.0177 False
DCA_T=1 dca_f_sequenza_782 -0.87 -0.342 False
DCA_T=1 dca_f_sequenza_783 -1.06 -0.116 False
DCA_T=1 dca_f_sequenza_784 -0.762 -0.358 False
DCA_T=1 dca_f_sequenza_785 -1.09 -0.154 False
DCA_T=1 dca_f_sequenza_786 -1.17 0.0702 True
DCA_T=1 dca_f_sequenza_787 -1.05 -0.314 False
DCA_T=1 dca_f_sequenza_788 -0.976 -0.299 False
DCA_T=1 dca_f_sequenza_789 -1.12 -0.0978 True
DCA_T=1 dca_f_sequenza_790 -1.02 -0.2 False
DCA_T=1 dca_f_sequenza_791 -1.2 -0.328 True
DCA_T=1 dca_f_sequenza_792 -1.01 -0.34 False
DCA_T=1 dca_f_sequenza_793 -0.865 -0.488 False
DCA_T=1 dca_f_sequenza_794 -1.08 -0.301 True
DCA_T=1 dca_f_sequenza_795 -1.12 -0.705 True
DCA_T=1 dca_f_sequenza_796 -0.903 -0.569 True
DCA_T=1 dca_f_sequenza_797 -1.29 -0.0734 True
DCA_T=1 dca_f_sequenza_798 -1.23 0.328 False
DCA_T=1 dca_f_sequenza_799 -1.27 -0.229 True
DCA_T=1 dca_f_sequenza_800 -0.771 -0.306 False
DCA_T=1 dca_f_sequenza_801 -0.952 -0.256 True
DCA_T=1 dca_f_sequenza_802 -1.07 -0.355 True
DCA_T=1 dca_f_sequenza_803 -0.901 -0.194 True
DCA_T=1 dca_f_sequenza_804 -1.43 0.322 False
DCA_T=1 dca_f_sequenza_805 -1.26 -0.00896 False
DCA_T=1 dca_f_sequenza_806 -0.95 -0.349 False
DCA_T=1 dca_f_sequenza_807 -1.09 -0.488 True
DCA_T=1 dca_f_sequenza_808 -1.16 0.187 False
DCA_T=1 dca_f_sequenza_809 -0.946 -0.375 False
DCA_T=1 dca_f_sequenza_810 -1.04 -0.42 True
DCA_T=1 dca_f_sequenza_811 -0.798 -0.275 False
DCA_T=1 dca_f_sequenza_812 -0.812 -0.5 False
DCA_T=1 dca_f_sequenza_813 -0.708 -0.343 False
DCA_T=1 dca_f_sequenza_814 -0.939 -0.3 False
DCA_T=1 dca_f_sequenza_815 -1.27 -0.0734 True
DCA_T=1 dca_f_sequenza_816 -1.1 -0.625 True
DCA_T=1 dca_f_sequenza_817 -0.778 -0.35 False
DCA_T=1 dca_f_sequenza_818 -1.11 -0.82 True
DCA_T=1 dca_f_sequenza_819 -0.971 -0.264 True
DCA_T=1 dca_f_sequenza_820 -1.27 0.193 False
DCA_T=1 dca_f_sequenza_821 -0.907 -0.212 False
DCA_T=1 dca_f_sequenza_822 -1.16 -0.469 True
DCA_T=1 dca_f_sequenza_823 -1.05 -0.357 False
DCA_T=1 dca_f_sequenza_824 -1.63 -0.774 True
DCA_T=1 dca_f_sequenza_825 -1.19 -0.0281 True
DCA_T=1 dca_f_sequenza_826 -0.877 -0.406 False
DCA_T=1 dca_f_sequenza_827 -0.953 -0.517 False
DCA_T=1 dca_f_sequenza_828 -0.875 -0.41 True
DCA_T=1 dca_f_sequenza_829 -1.44 0.129 False
DCA_T=1 dca_f_sequenza_830 -0.963 -0.214 False
DCA_T=1 dca_f_sequenza_831 -1.0 -0.315 True
DCA_T=1 dca_f_sequenza_832 -1.11 -0.309 False
DCA_T=1 dca_f_sequenza_833 -1.01 -0.142 False
DCA_T=1 dca_f_sequenza_834 -0.822 -0.17 True
DCA_T=1 dca_f_sequenza_835 -0.874 -0.466 True
DCA_T=1 dca_f_sequenza_836 -0.679 -0.0188 False
DCA_T=1 dca_f_sequenza_837 -1.14 -0.252 True
DCA_T=1 dca_f_sequenza_838 -0.924 -0.355 False
DCA_T=1 dca_f_sequenza_839 -1.39 0.014 True
DCA_T=1 dca_f_sequenza_840 -1.01 -0.135 False
DCA_T=1 dca_f_sequenza_841 -0.902 -0.126 False
DCA_T=1 dca_f_sequenza_842 -0.928 -0.348 False
DCA_T=1 dca_f_sequenza_843 -1.18 -0.306 False
DCA_T=1 dca_f_sequenza_844 -0.849 -0.332 True
DCA_T=1 dca_f_sequenza_845 -1.09 0.102 True
DCA_T=1 dca_f_sequenza_846 -1.27 0.252 False
DCA_T=1 dca_f_sequenza_847 -0.888 -0.216 False
DCA_T=1 dca_f_sequenza_848 -0.968 -0.0152 False
DCA_T=1 dca_f_sequenza_849 -1.33 0.307 True
DCA_T=1 dca_f_sequenza_850 -1.29 0.0814 False
DCA_T=1 dca_f_sequenza_851 -1.07 -0.214 False
DCA_T=1 dca_f_sequenza_852 -1.19 -0.423 True
DCA_T=1 dca_f_sequenza_853 -1.28 0.357 False
DCA_T=1 dca_f_sequenza_854 -0.907 -0.168 True
DCA_T=1 dca_f_sequenza_855 -0.968 -0.395 True
DCA_T=1 dca_f_sequenza_856 -0.859 -0.386 False
DCA_T=1 dca_f_sequenza_857 -0.903 -0.34 True
DCA_T=1 dca_f_sequenza_858 -1.05 -0.0918 False
DCA_T=1 dca_f_sequenza_859 -1.14 0.23 False
DCA_T=1 dca_f_sequenza_860 -0.889 -0.388 False
DCA_T=1 dca_f_sequenza_861 -0.868 -0.222 False
DCA_T=1 dca_f_sequenza_862 -1.01 -0.369 False
DCA_T=1 dca_f_sequenza_863 -0.914 -0.181 True
DCA_T=1 dca_f_sequenza_864 -1.12 -0.407 True
DCA_T=1 dca_f_sequenza_865 -1.18 -0.606 False
DCA_T=1 dca_f_sequenza_866 -1.26 -0.304 True
DCA_T=1 dca_f_sequenza_867 -1.39 -0.116 False
DCA_T=1 dca_f_sequenza_868 -1.41 -0.161 True
DCA_T=1 dca_f_sequenza_869 -0.868 -0.453 False
DCA_T=1 dca_f_sequenza_870 -1.21 -0.33 True
DCA_T=1 dca_f_sequenza_871 -1.29 0.247 True
DCA_T=1 dca_f_sequenza_872 -0.966 -0.196 False
DCA_T=1 dca_f_sequenza_873 -1.08 -0.474 True
DCA_T=1 dca_f_sequenza_874 -1.05 -0.549 True
DCA_T=1 dca_f_sequenza_875 -0.952 -0.218 True
DCA_T=1 dca_f_sequenza_876 -0.952 -0.174 True
DCA_T=1 dca_f_sequenza_877 -1.1 -0.329 True
DCA_T=1 dca_f_sequenza_878 -0.834 -0.426 True
DCA_T=1 dca_f_sequenza_879 -1.11 -0.261 False
DCA_T=1 dca_f_sequenza_880 -0.999 -0.386 False
DCA_T=1 dca_f_sequenza_881 -0.961 -0.137 True
DCA_T=1 dca_f_sequenza_882 -1.23 -0.181 True
DCA_T=1 dca_f_sequenza_883 -0.951 -0.164 False
DCA_T=1 dca_f_sequenza_884 -0.983 0.0261 False
DCA_T=1 dca_f_sequenza_885 -0.943 -0.161 True
DCA_T=1 dca_f_sequenza_886 -0.852 -0.384 False
DCA_T=1 dca_f_sequenza_887 -0.853 -0.198 False
DCA_T=1 dca_f_sequenza_888 -0.829 -0.335 True
DCA_T=1 dca_f_sequenza_889 -0.945 -0.356 False
DCA_T=1 dca_f_sequenza_890 -1.3 -0.158 True
DCA_T=1 dca_f_sequenza_891 -1.1 -0.383 False
DCA_T=1 dca_f_sequenza_892 -0.915 -0.253 False
DCA_T=1 dca_f_sequenza_893 -1.29 -0.232 False
DCA_T=1 dca_f_sequenza_894 -1.11 -0.409 False
DCA_T=1 dca_f_sequenza_895 -1.04 -0.475 False
DCA_T=1 dca_f_sequenza_896 -0.883 -0.37 False
DCA_T=1 dca_f_sequenza_897 -1.01 -0.229 False
DCA_T=1 dca_f_sequenza_898 -1.01 -0.103 False
DCA_T=1 dca_f_sequenza_899 -0.786 -0.466 False
DCA_T=1 dca_f_sequenza_900 -1.02 -0.127 False
DCA_T=1 dca_f_sequenza_901 -1.08 -0.347 False
DCA_T=1 dca_f_sequenza_902 -1.31 -0.209 False
DCA_T=1 dca_f_sequenza_903 -1.21 -0.513 False
DCA_T=1 dca_f_sequenza_904 -1.33 -0.121 True
DCA_T=1 dca_f_sequenza_905 -1.15 0.245 False
DCA_T=1 dca_f_sequenza_906 -1.51 -0.128 False
DCA_T=1 dca_f_sequenza_907 -1.25 -0.248 True
DCA_T=1 dca_f_sequenza_908 -1.12 -0.268 True
DCA_T=1 dca_f_sequenza_909 -1.11 -0.315 True
DCA_T=1 dca_f_sequenza_910 -1.07 -0.487 False
DCA_T=1 dca_f_sequenza_911 -1.47 0.57 True
DCA_T=1 dca_f_sequenza_912 -1.31 -0.292 False
DCA_T=1 dca_f_sequenza_913 -1.43 -0.502 False
DCA_T=1 dca_f_sequenza_914 -1.98 0.233 False
DCA_T=1 dca_f_sequenza_915 -1.1 -0.205 False
DCA_T=1 dca_f_sequenza_916 -1.15 -0.025 True
DCA_T=1 dca_f_sequenza_917 -1.37 0.362 False
DCA_T=1 dca_f_sequenza_918 -1.14 0.169 False
DCA_T=1 dca_f_sequenza_919 -0.992 -0.423 True
DCA_T=1 dca_f_sequenza_920 -1.55 0.0227 True
DCA_T=1 dca_f_sequenza_921 -1.59 -0.211 False
DCA_T=1 dca_f_sequenza_922 -1.24 -0.137 False
DCA_T=1 dca_f_sequenza_923 -1.1 -0.292 False
DCA_T=1 dca_f_sequenza_924 -0.926 -0.319 False
DCA_T=1 dca_f_sequenza_925 -1.4 0.437 False
DCA_T=1 dca_f_sequenza_926 -1.58 0.146 False
DCA_T=1 dca_f_sequenza_927 -1.11 -0.28 True
DCA_T=1 dca_f_sequenza_928 -0.938 -0.527 False
DCA_T=1 dca_f_sequenza_929 -1.39 -0.277 False
DCA_T=1 dca_f_sequenza_930 -1.04 -0.523 True
DCA_T=1 dca_f_sequenza_931 -0.881 -0.438 False
DCA_T=1 dca_f_sequenza_932 -0.929 -0.371 False
DCA_T=1 dca_f_sequenza_933 -1.71 -0.148 False
DCA_T=1 dca_f_sequenza_934 -1.29 -0.484 False
DCA_T=1 dca_f_sequenza_935 -1.11 0.305 False
DCA_T=1 dca_f_sequenza_936 -0.963 -0.566 False
DCA_T=1 dca_f_sequenza_937 -1.22 -0.548 False
DCA_T=1 dca_f_sequenza_938 -1.09 -0.461 False
DCA_T=1 dca_f_sequenza_939 -1.35 -0.204 False
DCA_T=1 dca_f_sequenza_940 -1.15 -0.255 True
DCA_T=1 dca_f_sequenza_941 -1.05 -0.513 False
DCA_T=1 dca_f_sequenza_942 -1.25 -0.395 False
DCA_T=1 dca_f_sequenza_943 -0.983 -0.479 False
DCA_T=1 dca_f_sequenza_944 -1.25 -0.649 False
DCA_T=1 dca_f_sequenza_945 -1.12 -0.221 True
DCA_T=1 dca_f_sequenza_946 -1.46 0.315 False
DCA_T=1 dca_f_sequenza_947 -1.31 -0.00728 True
DCA_T=1 dca_f_sequenza_948 -1.21 -0.378 True
DCA_T=1 dca_f_sequenza_949 -0.974 -0.485 False
DCA_T=1 dca_f_sequenza_950 -1.42 -0.553 True
DCA_T=1 dca_f_sequenza_951 -1.22 -0.319 False
DCA_T=1 dca_f_sequenza_952 -1.17 -0.473 True
DCA_T=1 dca_f_sequenza_953 -1.29 0.144 False
DCA_T=1 dca_f_sequenza_954 -1.06 -0.509 False
DCA_T=1 dca_f_sequenza_955 -1.28 -0.65 True
DCA_T=1 dca_f_sequenza_956 -1.09 -0.434 False
DCA_T=1 dca_f_sequenza_957 -1.28 -0.251 True
DCA_T=1 dca_f_sequenza_958 -1.09 -0.175 False
DCA_T=1 dca_f_sequenza_959 -1.03 -0.514 True
DCA_T=1 dca_f_sequenza_960 -1.26 -0.3 False
DCA_T=1 dca_f_sequenza_961 -1.03 -0.291 False
DCA_T=1 dca_f_sequenza_962 -1.44 -0.0627 True
DCA_T=1 dca_f_sequenza_963 -1.35 0.179 True
DCA_T=1 dca_f_sequenza_964 -1.41 0.338 False
DCA_T=1 dca_f_sequenza_965 -1.25 -0.294 False
DCA_T=1 dca_f_sequenza_966 -1.07 -0.361 False
DCA_T=1 dca_f_sequenza_967 -1.38 -0.249 False
DCA_T=1 dca_f_sequenza_968 -1.12 -0.305 False
DCA_T=1 dca_f_sequenza_969 -0.958 -0.122 True
DCA_T=1 dca_f_sequenza_970 -1.08 -0.42 False
DCA_T=1 dca_f_sequenza_971 -1.04 -0.596 False
DCA_T=1 dca_f_sequenza_972 -1.21 0.215 False
DCA_T=1 dca_f_sequenza_973 -1.21 -0.254 False
DCA_T=1 dca_f_sequenza_974 -1.34 -0.794 False
DCA_T=1 dca_f_sequenza_975 -1.42 -0.266 False
DCA_T=1 dca_f_sequenza_976 -1.3 -0.514 False
DCA_T=1 dca_f_sequenza_977 -1.27 -0.177 False
DCA_T=1 dca_f_sequenza_978 -1.18 -0.414 False
DCA_T=1 dca_f_sequenza_979 -1.02 -0.392 False
DCA_T=1 dca_f_sequenza_980 -1.27 -0.0724 False
DCA_T=1 dca_f_sequenza_981 -1.41 -0.78 True
DCA_T=1 dca_f_sequenza_982 -1.37 -0.185 False
DCA_T=1 dca_f_sequenza_983 -1.11 -0.449 False
DCA_T=1 dca_f_sequenza_984 -1.31 -0.194 False
DCA_T=1 dca_f_sequenza_985 -1.14 -0.611 False
DCA_T=1 dca_f_sequenza_986 -1.28 -0.39 False
DCA_T=1 dca_f_sequenza_987 -1.88 0.32 False
DCA_T=1 dca_f_sequenza_988 -1.31 -0.627 False
DCA_T=1 dca_f_sequenza_989 -1.35 -0.539 False
DCA_T=1 dca_f_sequenza_990 -1.13 -0.00621 False
DCA_T=1 dca_f_sequenza_991 -1.2 -0.34 False
DCA_T=1 dca_f_sequenza_992 -1.39 -0.8 False
DCA_T=1 dca_f_sequenza_993 -1.23 -0.166 False
DCA_T=1 dca_f_sequenza_994 -0.863 -0.535 False
DCA_T=1 dca_f_sequenza_995 -1.03 -0.381 True
DCA_T=1 dca_f_sequenza_996 -1.25 -0.354 True
DCA_T=1 dca_f_sequenza_997 -1.09 -0.233 False
DCA_T=1 dca_f_sequenza_998 -0.813 -0.339 False
DCA_T=1 dca_f_sequenza_999 -1.28 -0.0976 False
DCA_T=1 dca_f_sequenza_1000 -1.1 -0.338 True
DCA_T=1 dca_f_sequenza_1001 -1.51 -0.392 True
DCA_T=1 dca_f_sequenza_1002 -1.01 -0.403 False
DCA_T=1 dca_f_sequenza_1003 -1.36 0.106 False
DCA_T=1 dca_f_sequenza_1004 -1.03 -0.162 False
DCA_T=1 dca_f_sequenza_1005 -1.07 -0.237 False
DCA_T=1 dca_f_sequenza_1006 -1.34 -0.239 False
DCA_T=1 dca_f_sequenza_1007 -1.17 -0.292 True
DCA_T=1 dca_f_sequenza_1008 -1.18 -0.717 False
DCA_T=1 dca_f_sequenza_1009 -1.15 -0.249 False
DCA_T=1 dca_f_sequenza_1010 -1.08 -0.219 True
DCA_T=1 dca_f_sequenza_1011 -1.4 0.189 False
DCA_T=1 dca_f_sequenza_1012 -1.49 -0.0376 False
DCA_T=1 dca_f_sequenza_1013 -0.939 -0.206 False
DCA_T=1 dca_f_sequenza_1014 -1.2 -0.171 False
DCA_T=1 dca_f_sequenza_1015 -0.983 -0.593 False
DCA_T=1 dca_f_sequenza_1016 -1.18 -0.273 False
DCA_T=1 dca_f_sequenza_1017 -1.29 -0.124 True
DCA_T=1 dca_f_sequenza_1018 -0.99 -0.395 True
DCA_T=1 dca_f_sequenza_1019 -1.49 -0.0247 True
DCA_T=1 dca_f_sequenza_1020 -1.05 -0.57 True
DCA_T=1 dca_f_sequenza_1021 -1.11 -0.35 True
DCA_T=1 dca_f_sequenza_1022 -1.2 -0.288 True
DCA_T=1 dca_f_sequenza_1023 -1.14 -0.202 False
DCA_T=1 dca_f_sequenza_1024 -0.924 -0.408 False
DCA_T=1 dca_f_sequenza_1025 -1.34 -0.456 True
DCA_T=1 dca_f_sequenza_1026 -1.01 -0.49 False
DCA_T=1 dca_f_sequenza_1027 -1.19 -0.151 False
DCA_T=1 dca_f_sequenza_1028 -1.4 0.101 False
DCA_T=1 dca_f_sequenza_1029 -2.07 0.166 False
DCA_T=1 dca_f_sequenza_1030 -1.26 -0.48 True
DCA_T=1 dca_f_sequenza_1031 -1.18 -0.0736 True
DCA_T=1 dca_f_sequenza_1032 -1.08 -0.381 False
DCA_T=1 dca_f_sequenza_1033 -0.978 -0.343 False
DCA_T=1 dca_f_sequenza_1034 -1.23 -0.0617 False
DCA_T=1 dca_f_sequenza_1035 -1.59 0.202 False
DCA_T=1 dca_f_sequenza_1036 -0.866 -0.207 False
DCA_T=1 dca_f_sequenza_1037 -1.13 -0.0638 False
DCA_T=1 dca_f_sequenza_1038 -1.27 0.0865 True
DCA_T=1 dca_f_sequenza_1039 -1.31 0.0247 False
DCA_T=1 dca_f_sequenza_1040 -1.04 -0.0585 False
DCA_T=1 dca_f_sequenza_1041 -0.984 -0.474 False
DCA_T=1 dca_f_sequenza_1042 -1.66 -0.337 True
DCA_T=1 dca_f_sequenza_1043 -1.38 -0.621 True
DCA_T=1 dca_f_sequenza_1044 -1.13 -0.565 False
DCA_T=1 dca_f_sequenza_1045 -1.23 0.0314 False
DCA_T=1 dca_f_sequenza_1046 -1.59 0.181 False
DCA_T=1 dca_f_sequenza_1047 -1.14 -0.359 False
DCA_T=1 dca_f_sequenza_1048 -1.27 -0.079 True
DCA_T=1 dca_f_sequenza_1049 -1.32 0.339 True
DCA_T=1 dca_f_sequenza_1050 -1.09 -0.188 False
DCA_T=1 dca_f_sequenza_1051 -1.5 0.105 False
DCA_T=1 dca_f_sequenza_1052 -1.62 -0.0855 False
DCA_T=1 dca_f_sequenza_1053 -1.24 -0.12 False
DCA_T=1 dca_f_sequenza_1054 -1.47 -0.504 False
DCA_T=1 dca_f_sequenza_1055 -1.43 0.0464 False
DCA_T=1 dca_f_sequenza_1056 -1.35 -0.642 False
DCA_T=1 dca_f_sequenza_1057 -1.35 -0.479 False
DCA_T=1 dca_f_sequenza_1058 -1.43 -0.518 False
DCA_T=1 dca_f_sequenza_1059 -1.25 -0.436 False
DCA_T=1 dca_f_sequenza_1060 -2.2 -0.153 False
DCA_T=1 dca_f_sequenza_1061 -1.38 -0.16 False
DCA_T=1 dca_f_sequenza_1062 -1.4 0.0371 True
DCA_T=1 dca_f_sequenza_1063 -1.6 -0.435 False
DCA_T=1 dca_f_sequenza_1064 -1.33 -0.0989 False
DCA_T=1 dca_f_sequenza_1065 -1.28 -0.697 True
DCA_T=1 dca_f_sequenza_1066 -1.45 -0.0613 False
DCA_T=1 dca_f_sequenza_1067 -1.4 0.156 False
DCA_T=1 dca_f_sequenza_1068 -1.52 -0.32 False
DCA_T=1 dca_f_sequenza_1069 -1.47 -0.511 False
DCA_T=1 dca_f_sequenza_1070 -1.65 -0.48 False
DCA_T=1 dca_f_sequenza_1071 -1.51 -0.198 False
DCA_T=1 dca_f_sequenza_1072 -1.76 0.0758 False
DCA_T=1 dca_f_sequenza_1073 -1.38 -0.523 False
DCA_T=1 dca_f_sequenza_1074 -1.33 -0.657 False
DCA_T=1 dca_f_sequenza_1075 -1.74 -0.389 False
DCA_T=1 dca_f_sequenza_1076 -1.48 -0.263 False
DCA_T=1 dca_f_sequenza_1077 -1.21 -0.466 True
DCA_T=1 dca_f_sequenza_1078 -2.33 0.468 False
DCA_T=1 dca_f_sequenza_1079 -1.63 0.11 False
DCA_T=1 dca_f_sequenza_1080 -1.58 -0.514 False
DCA_T=1 dca_f_sequenza_1081 -1.23 -0.597 False
DCA_T=1 dca_f_sequenza_1082 -1.27 0.0239 False
DCA_T=1 dca_f_sequenza_1083 -1.41 -0.34 False
DCA_T=1 dca_f_sequenza_1084 -1.51 0.536 False
DCA_T=1 dca_f_sequenza_1085 -1.45 -0.25 False
DCA_T=1 dca_f_sequenza_1086 -1.6 -0.264 True
DCA_T=1 dca_f_sequenza_1087 -1.25 -0.323 False
DCA_T=1 dca_f_sequenza_1088 -1.43 -0.303 True
DCA_T=1 dca_f_sequenza_1089 -2.51 0.272 False
DCA_T=1 dca_f_sequenza_1090 -1.56 -0.0917 False
DCA_T=1 dca_f_sequenza_1091 -1.2 -0.508 False
DCA_T=1 dca_f_sequenza_1092 -1.46 -0.398 False
DCA_T=1 dca_f_sequenza_1093 -1.41 -0.335 False
DCA_T=1 dca_f_sequenza_1094 -1.52 -0.33 False
DCA_T=1 dca_f_sequenza_1095 -1.5 -0.307 False
DCA_T=1 dca_f_sequenza_1096 -1.5 -0.518 False
DCA_T=1 dca_f_sequenza_1097 -1.56 0.256 False
DCA_T=1 dca_f_sequenza_1098 -1.4 -0.201 False
DCA_T=1 dca_f_sequenza_1099 -2.12 -0.0402 False
DCA_T=1 dca_f_sequenza_1100 -1.74 -0.422 False
DCA_T=1 dca_f_sequenza_1101 -1.32 -0.41 False
DCA_T=1 dca_f_sequenza_1102 -1.24 -0.476 True
DCA_T=1 dca_f_sequenza_1103 -1.51 -0.45 False
DCA_T=1 dca_f_sequenza_1104 -1.4 -0.666 False
DCA_T=1 dca_f_sequenza_1105 -1.25 -0.375 False
DCA_T=1 dca_f_sequenza_1106 -1.41 -0.133 False
DCA_T=1 dca_f_sequenza_1107 -1.52 -0.223 False
DCA_T=1 dca_f_sequenza_1108 -1.34 -0.194 False
DCA_T=1 dca_f_sequenza_1109 -1.4 -0.154 False
DCA_T=1 dca_f_sequenza_1110 -1.92 0.573 True
DCA_T=1 dca_f_sequenza_1111 -1.51 -0.329 False
DCA_T=1 dca_f_sequenza_1112 -2.06 0.113 True
DCA_T=1 dca_f_sequenza_1113 -1.62 -0.328 False
DCA_T=1 dca_f_sequenza_1114 -1.19 -0.406 False
DCA_T=1 dca_f_sequenza_1115 -1.36 -0.253 False
DCA_T=1 dca_f_sequenza_1116 -1.33 -0.345 False
DCA_T=1 dca_f_sequenza_1117 -1.45 -0.668 False
DCA_T=1 dca_f_sequenza_1118 -1.4 -0.259 False
DCA_T=1 dca_f_sequenza_1119 -2.0 -0.234 False
DCA_T=1 dca_f_sequenza_1120 -1.77 -0.148 True
DCA_T=1 dca_f_sequenza_1121 -1.43 -0.297 False
DCA_T=1 dca_f_sequenza_1122 -1.37 -0.326 False
DCA_T=1 dca_f_sequenza_1123 -1.46 -0.431 False
DCA_T=1 dca_f_sequenza_1124 -1.47 -0.221 False
DCA_T=1 dca_f_sequenza_1125 -1.63 0.262 False
DCA_T=1 dca_f_sequenza_1126 -1.76 -0.437 False
DCA_T=1 dca_f_sequenza_1127 -1.91 0.551 False
DCA_T=1 dca_f_sequenza_1128 -2.28 0.217 False
DCA_T=1 dca_f_sequenza_1129 -1.65 -0.295 False
DCA_T=1 dca_f_sequenza_1130 -1.51 -0.37 False
DCA_T=1 dca_f_sequenza_1131 -1.71 -0.0744 True
DCA_T=1 dca_f_sequenza_1132 -1.92 0.349 False
DCA_T=1 dca_f_sequenza_1133 -1.5 -0.164 False
DCA_T=1 dca_f_sequenza_1134 -1.54 -0.102 False
DCA_T=1 dca_f_sequenza_1135 -1.65 -0.185 True
DCA_T=1 dca_f_sequenza_1136 -1.24 -0.695 True
DCA_T=1 dca_f_sequenza_1137 -1.46 -0.0486 False
DCA_T=1 dca_f_sequenza_1138 -1.24 -0.182 False
DCA_T=1 dca_f_sequenza_1139 -1.67 -0.544 False
DCA_T=1 dca_f_sequenza_1140 -1.44 -0.188 False
DCA_T=1 dca_f_sequenza_1141 -1.4 0.0132 True
DCA_T=1 dca_f_sequenza_1142 -1.32 -0.451 False
DCA_T=1 dca_f_sequenza_1143 -1.6 -0.262 False
DCA_T=1 dca_f_sequenza_1144 -1.2 -0.619 True
DCA_T=1 dca_f_sequenza_1145 -2.34 0.535 True
DCA_T=1 dca_f_sequenza_1146 -1.49 -0.58 True
DCA_T=1 dca_f_sequenza_1147 -1.53 -0.482 False
DCA_T=1 dca_f_sequenza_1148 -1.47 -0.44 False
DCA_T=1 dca_f_sequenza_1149 -1.62 -0.657 False
DCA_T=1 dca_f_sequenza_1150 -1.99 -0.671 False
DCA_T=1 dca_f_sequenza_1151 -1.55 -0.583 False
DCA_T=1 dca_f_sequenza_1152 -1.37 -0.334 False
DCA_T=1 dca_f_sequenza_1153 -1.84 0.31 True
DCA_T=1 dca_f_sequenza_1154 -1.77 0.312 False
DCA_T=1 dca_f_sequenza_1155 -1.46 0.251 True
DCA_T=1 dca_f_sequenza_1156 -1.38 -0.234 True
DCA_T=1 dca_f_sequenza_1157 -1.39 -0.687 False
DCA_T=1 dca_f_sequenza_1158 -2.0 -0.142 True
DCA_T=1 dca_f_sequenza_1159 -1.33 -0.358 True
DCA_T=1 dca_f_sequenza_1160 -1.76 0.235 True
DCA_T=1 dca_f_sequenza_1161 -2.11 -0.153 False
DCA_T=1 dca_f_sequenza_1162 -1.2 -0.415 True
DCA_T=1 dca_f_sequenza_1163 -1.46 0.00311 False
DCA_T=1 dca_f_sequenza_1164 -1.16 -0.568 False
DCA_T=1 dca_f_sequenza_1165 -1.5 0.106 False
DCA_T=1 dca_f_sequenza_1166 -1.23 -0.411 False
DCA_T=1 dca_f_sequenza_1167 -1.65 -0.579 True
DCA_T=1 dca_f_sequenza_1168 -1.75 0.0912 False
DCA_T=1 dca_f_sequenza_1169 -1.51 -0.247 False
DCA_T=1 dca_f_sequenza_1170 -1.33 -0.534 True
DCA_T=1 dca_f_sequenza_1171 -1.51 -0.135 False
DCA_T=1 dca_f_sequenza_1172 -1.44 -0.465 True
DCA_T=1 dca_f_sequenza_1173 -1.44 -0.402 False
DCA_T=1 dca_f_sequenza_1174 -1.11 -0.583 False
DCA_T=1 dca_f_sequenza_1175 -1.14 -0.299 False
DCA_T=1 dca_f_sequenza_1176 -1.21 -0.371 False
DCA_T=1 dca_f_sequenza_1177 -1.63 0.251 False
DCA_T=1 dca_f_sequenza_1178 -1.44 -0.232 False
DCA_T=1 dca_f_sequenza_1179 -1.38 -0.188 True
DCA_T=1 dca_f_sequenza_1180 -1.47 -0.532 False
DCA_T=1 dca_f_sequenza_1181 -1.37 -0.617 False
DCA_T=1 dca_f_sequenza_1182 -1.3 -0.429 False
DCA_T=1 dca_f_sequenza_1183 -1.28 -0.273 True
DCA_T=1 dca_f_sequenza_1184 -1.73 0.144 False
DCA_T=1 dca_f_sequenza_1185 -1.43 -0.67 False
DCA_T=1 dca_f_sequenza_1186 -1.51 -0.0907 False
DCA_T=1 dca_f_sequenza_1187 -1.66 0.173 False
DCA_T=1 dca_f_sequenza_1188 -1.65 -0.612 True
DCA_T=1 dca_f_sequenza_1189 -1.34 -0.492 False
DCA_T=1 dca_f_sequenza_1190 -1.32 -0.125 False
DCA_T=1 dca_f_sequenza_1191 -1.65 -0.626 False
DCA_T=1 dca_f_sequenza_1192 -1.49 -0.345 False
DCA_T=1 dca_f_sequenza_1193 -1.16 -0.409 False
DCA_T=1 dca_f_sequenza_1194 -2.43 -0.267 False
DCA_T=1 dca_f_sequenza_1195 -1.37 -0.0953 False
DCA_T=1 dca_f_sequenza_1196 -1.9 0.168 False
DCA_T=1 dca_f_sequenza_1197 -2.2 0.0678 False
DCA_T=1 dca_f_sequenza_1198 -1.59 -0.22 False
DCA_T=1 dca_f_sequenza_1199 -1.37 -0.176 False
DCA_T=1 dca_f_sequenza_1200 -2.39 -0.0205 False
DCA_T=1 dca_f_sequenza_1201 -1.59 -0.421 False
DCA_T=1 dca_f_sequenza_1202 -1.37 -0.252 False
DCA_T=1 dca_f_sequenza_1203 -2.55 0.225 False
DCA_T=1 dca_f_sequenza_1204 -1.65 0.339 False
DCA_T=1 dca_f_sequenza_1205 -1.95 0.548 False
DCA_T=1 dca_f_sequenza_1206 -1.73 0.408 False
DCA_T=1 dca_f_sequenza_1207 -1.76 -0.613 False
DCA_T=1 dca_f_sequenza_1208 -1.89 -0.143 False
DCA_T=1 dca_f_sequenza_1209 -2.24 0.199 False
DCA_T=1 dca_f_sequenza_1210 -1.7 -0.63 False
DCA_T=1 dca_f_sequenza_1211 -1.96 -0.99 False
DCA_T=1 dca_f_sequenza_1212 -2.51 0.392 False
DCA_T=1 dca_f_sequenza_1213 -1.82 -0.583 False
DCA_T=1 dca_f_sequenza_1214 -2.62 0.217 False
DCA_T=1 dca_f_sequenza_1215 -1.45 -0.153 True
DCA_T=1 dca_f_sequenza_1216 -1.54 -0.35 True
DCA_T=1 dca_f_sequenza_1217 -1.47 -0.43 False
DCA_T=1 dca_f_sequenza_1218 -1.41 -0.725 False
DCA_T=1 dca_f_sequenza_1219 -1.43 -0.178 False
DCA_T=1 dca_f_sequenza_1220 -2.36 -0.171 False
DCA_T=1 dca_f_sequenza_1221 -2.25 0.216 True
DCA_T=1 dca_f_sequenza_1222 -2.32 0.0703 False
DCA_T=1 dca_f_sequenza_1223 -1.37 -0.418 False
DCA_T=1 dca_f_sequenza_1224 -1.56 -0.0191 False
DCA_T=1 dca_f_sequenza_1225 -1.55 -0.131 False
DCA_T=1 dca_f_sequenza_1226 -1.41 -0.334 False
DCA_T=1 dca_f_sequenza_1227 -1.54 -0.417 True
DCA_T=1 dca_f_sequenza_1228 -1.93 0.158 False
DCA_T=1 dca_f_sequenza_1229 -1.53 -0.436 False
DCA_T=1 dca_f_sequenza_1230 -1.5 -0.352 False
DCA_T=1 dca_f_sequenza_1231 -1.68 0.667 False
DCA_T=1 dca_f_sequenza_1232 -1.87 0.344 False
DCA_T=1 dca_f_sequenza_1233 -1.49 -0.218 False
DCA_T=1 dca_f_sequenza_1234 -1.74 -0.106 True
DCA_T=1 dca_f_sequenza_1235 -1.36 -0.0265 False
DCA_T=1 dca_f_sequenza_1236 -1.58 -0.514 False
DCA_T=1 dca_f_sequenza_1237 -1.68 -0.381 False
DCA_T=1 dca_f_sequenza_1238 -1.45 -0.603 False
DCA_T=1 dca_f_sequenza_1239 -1.61 -0.0949 False
DCA_T=1 dca_f_sequenza_1240 -1.5 -0.39 False
DCA_T=1 dca_f_sequenza_1241 -1.64 -0.0562 False
DCA_T=1 dca_f_sequenza_1242 -1.54 -0.196 False
DCA_T=1 dca_f_sequenza_1243 -1.58 -0.302 False
DCA_T=1 dca_f_sequenza_1244 -1.85 -0.483 False
DCA_T=1 dca_f_sequenza_1245 -1.69 -0.308 False
DCA_T=1 dca_f_sequenza_1246 -1.94 -0.0562 False
DCA_T=1 dca_f_sequenza_1247 -1.75 -0.244 False
DCA_T=1 dca_f_sequenza_1248 -1.36 -0.2 False
DCA_T=1 dca_f_sequenza_1249 -1.69 -0.185 False
DCA_T=1 dca_f_sequenza_1250 -1.56 -0.175 False
DCA_T=1 dca_f_sequenza_1251 -1.73 -0.166 True
DCA_T=1 dca_f_sequenza_1252 -1.66 -1.04 False
DCA_T=1 dca_f_sequenza_1253 -1.52 0.0121 False
DCA_T=1 dca_f_sequenza_1254 -1.95 0.101 False
DCA_T=1 dca_f_sequenza_1255 -2.39 0.253 False
DCA_T=1 dca_f_sequenza_1256 -1.64 -0.361 False
DCA_T=1 dca_f_sequenza_1258 -1.34 -0.426 False
DCA_T=1 dca_f_sequenza_1259 -2.17 -0.451 False
DCA_T=1 dca_f_sequenza_1260 -2.02 0.228 False
DCA_T=1 dca_f_sequenza_1261 -1.74 -0.592 False
DCA_T=1 dca_f_sequenza_1262 -2.02 -0.804 False
DCA_T=1 dca_f_sequenza_1263 -1.66 -0.875 False
DCA_T=1 dca_f_sequenza_1264 -1.51 -0.522 False
DCA_T=1 dca_f_sequenza_1265 -1.76 -0.529 False
DCA_T=1 dca_f_sequenza_1266 -1.91 0.126 False
DCA_T=1 dca_f_sequenza_1267 -1.64 -0.187 False
DCA_T=1 dca_f_sequenza_1268 -1.6 -0.387 False
DCA_T=1 dca_f_sequenza_1269 -1.67 0.055 False
DCA_T=1 dca_f_sequenza_1270 -1.62 -0.153 False
DCA_T=1 dca_f_sequenza_1271 -1.58 -0.734 False
DCA_T=1 dca_f_sequenza_1272 -1.38 -0.313 False
DCA_T=1 dca_f_sequenza_1273 -1.44 -0.0598 False
DCA_T=1 dca_f_sequenza_1274 -1.97 -0.413 False
DCA_T=1 dca_f_sequenza_1275 -1.51 -0.0229 False
DCA_T=1 dca_f_sequenza_1276 -1.58 -0.238 False
DCA_T=1 dca_f_sequenza_1277 -1.35 -0.294 False
DCA_T=1 dca_f_sequenza_1278 -1.66 -0.355 False
DCA_T=1 dca_f_sequenza_1279 -1.46 -0.111 False
DCA_T=1 dca_f_sequenza_1280 -1.59 -0.374 False
DCA_T=1 dca_f_sequenza_1281 -1.49 -0.364 False
DCA_T=1 dca_f_sequenza_1282 -1.63 -0.278 False
DCA_T=1 dca_f_sequenza_1283 -1.78 -0.276 False
DCA_T=1 dca_f_sequenza_1284 -1.71 0.33 False
DCA_T=1 dca_f_sequenza_1285 -1.55 -0.054 False
DCA_T=1 dca_f_sequenza_1286 -1.9 -0.758 True
DCA_T=1 dca_f_sequenza_1287 -1.27 -0.347 False
DCA_T=1 dca_f_sequenza_1288 -1.81 0.137 False
DCA_T=1 dca_f_sequenza_1289 -1.55 -0.529 False
DCA_T=1 dca_f_sequenza_1290 -1.93 0.479 False
DCA_T=1 dca_f_sequenza_1291 -1.75 -0.0663 False
DCA_T=1 dca_f_sequenza_1292 -1.94 0.326 False
DCA_T=1 dca_f_sequenza_1293 -1.24 -0.468 False
DCA_T=1 dca_f_sequenza_1294 -1.95 0.643 False
DCA_T=1 dca_f_sequenza_1295 -1.44 0.0463 False
DCA_T=1 dca_f_sequenza_1296 -1.58 -0.545 False
DCA_T=1 dca_f_sequenza_1297 -1.55 -0.42 False
DCA_T=1 dca_f_sequenza_1298 -1.94 -0.192 False
DCA_T=1 dca_f_sequenza_1299 -2.58 0.0754 False
DCA_T=1 dca_f_sequenza_1300 -2.78 0.299 False
DCA_T=1 dca_f_sequenza_1301 -1.38 0.116 False
DCA_T=1 dca_f_sequenza_1302 -1.41 -0.229 False
DCA_T=1 dca_f_sequenza_1303 -1.5 -0.065 False
DCA_T=1 dca_f_sequenza_1304 -1.61 0.0854 False
DCA_T=1 dca_f_sequenza_1305 -1.4 -0.43 False
DCA_T=1 dca_f_sequenza_1306 -1.44 -0.239 False
DCA_T=1 dca_f_sequenza_1307 -1.31 -0.667 False
DCA_T=1 dca_f_sequenza_1308 -1.71 0.294 False
DCA_T=1 dca_f_sequenza_1309 -1.65 0.159 False
DCA_T=1 dca_f_sequenza_1310 -2.05 0.097 False
DCA_T=1 dca_f_sequenza_1311 -1.73 -0.318 False
DCA_T=1 dca_f_sequenza_1312 -1.48 -0.674 False
DCA_T=1 dca_f_sequenza_1313 -1.43 -0.787 False
DCA_T=1 dca_f_sequenza_1314 -2.11 -0.532 False
DCA_T=1 dca_f_sequenza_1315 -1.54 -0.175 False
DCA_T=1 dca_f_sequenza_1316 -1.76 -0.17 False
DCA_T=1 dca_f_sequenza_1317 -1.82 -0.131 False
DCA_T=1 dca_f_sequenza_1318 -2.1 0.286 False
DCA_T=1 dca_f_sequenza_1319 -1.81 0.0394 False
DCA_T=1 dca_f_sequenza_1320 -1.55 -0.213 False
DCA_T=1 dca_f_sequenza_1321 -1.58 -0.182 False
DCA_T=1 dca_f_sequenza_1322 -1.52 -0.167 False
DCA_T=1 dca_f_sequenza_1323 -1.64 -0.18 False
DCA_T=1 dca_f_sequenza_1324 -1.87 -0.88 False
DCA_T=1 dca_f_sequenza_1325 -2.94 -0.154 False
DCA_T=1 dca_f_sequenza_1326 -1.59 -0.0384 False
DCA_T=1 dca_f_sequenza_1327 -1.49 -0.306 False
DCA_T=1 dca_f_sequenza_1328 -2.14 -0.875 True
DCA_T=1 dca_f_sequenza_1329 -1.78 -0.18 False
DCA_T=1 dca_f_sequenza_1330 -1.61 -0.563 False
DCA_T=1 dca_f_sequenza_1331 -1.51 -0.64 False
DCA_T=1 dca_f_sequenza_1332 -1.38 -0.61 False
DCA_T=1 dca_f_sequenza_1333 -1.48 -0.727 False
DCA_T=1 dca_f_sequenza_1334 -2.38 -0.0953 False
DCA_T=1 dca_f_sequenza_1335 -2.47 -0.568 False
DCA_T=1 dca_f_sequenza_1336 -1.52 -0.393 False
DCA_T=1 dca_f_sequenza_1337 -1.45 -0.878 True
DCA_T=1 dca_f_sequenza_1338 -1.63 -0.164 True
DCA_T=1 dca_f_sequenza_1339 -1.5 -0.0572 False
DCA_T=1 dca_f_sequenza_1340 -1.69 -0.689 False
DCA_T=1 dca_f_sequenza_1341 -1.67 -0.319 False
DCA_T=1 dca_f_sequenza_1342 -1.74 -0.108 False
DCA_T=1 dca_f_sequenza_1343 -2.47 -0.103 False
DCA_T=1 dca_f_sequenza_1344 -2.5 0.289 False
DCA_T=1 dca_f_sequenza_1345 -1.8 -0.516 False
DCA_T=1 dca_f_sequenza_1346 -1.58 -0.106 False
DCA_T=1 dca_f_sequenza_1347 -1.75 0.483 False
DCA_T=1 dca_f_sequenza_1348 -1.39 -0.701 False
DCA_T=1 dca_f_sequenza_1349 -1.49 -0.0199 False
DCA_T=1 dca_f_sequenza_1350 -2.47 0.142 False
DCA_T=1 dca_f_sequenza_1351 -1.93 0.0215 False
DCA_T=1 dca_f_sequenza_1352 -2.47 0.309 False
DCA_T=1 dca_f_sequenza_1353 -2.98 0.566 False
DCA_T=1 dca_f_sequenza_1354 -2.03 -0.282 False
DCA_T=1 dca_f_sequenza_1355 -1.72 -0.356 False
DCA_T=1 dca_f_sequenza_1356 -1.95 -0.347 False
DCA_T=1 dca_f_sequenza_1357 -2.18 0.813 False
DCA_T=1 dca_f_sequenza_1358 -1.55 -0.585 True
DCA_T=1 dca_f_sequenza_1359 -2.08 0.269 False
DCA_T=1 dca_f_sequenza_1360 -1.6 -0.216 False
DCA_T=1 dca_f_sequenza_1361 -1.97 -0.95 False
DCA_T=1 dca_f_sequenza_1362 -2.05 -0.571 False
DCA_T=1 dca_f_sequenza_1364 -2.05 -0.636 False
DCA_T=1 dca_f_sequenza_1365 -2.07 -0.495 True
DCA_T=1 dca_f_sequenza_1366 -1.6 -0.557 False
DCA_T=1 dca_f_sequenza_1367 -2.6 -0.0327 False
DCA_T=1 dca_f_sequenza_1368 -2.08 -0.973 False
DCA_T=1 dca_f_sequenza_1369 -2.1 -0.484 False
DCA_T=1 dca_f_sequenza_1370 -2.14 -0.3 False
DCA_T=1 dca_f_sequenza_1371 -2.36 0.267 False
DCA_T=1 dca_f_sequenza_1372 -2.06 -0.159 False
DCA_T=1 dca_f_sequenza_1373 -2.65 -0.864 False
DCA_T=1 dca_f_sequenza_1374 -2.17 0.000845 False
DCA_T=1 dca_f_sequenza_1375 -2.69 0.179 False
DCA_T=1 dca_f_sequenza_1376 -3.15 0.351 False
DCA_T=1 dca_f_sequenza_1377 -1.87 0.398 False
DCA_T=1 dca_f_sequenza_1378 -2.03 -0.985 False
DCA_T=1 dca_f_sequenza_1379 -1.7 0.122 True
DCA_T=1 dca_f_sequenza_1380 -1.98 0.11 False
DCA_T=1 dca_f_sequenza_1381 -1.64 -0.66 False
DCA_T=1 dca_f_sequenza_1382 -2.61 0.38 False
DCA_T=1 dca_f_sequenza_1383 -2.41 0.446 False
DCA_T=1 dca_f_sequenza_1384 -1.69 -0.798 False
DCA_T=1 dca_f_sequenza_1385 -1.77 -0.481 False
DCA_T=1 dca_f_sequenza_1386 -2.38 0.104 False
DCA_T=1 dca_f_sequenza_1387 -1.82 -0.286 False
DCA_T=1 dca_f_sequenza_1388 -1.68 -0.522 False
DCA_T=1 dca_f_sequenza_1389 -2.97 -0.0616 False
DCA_T=1 dca_f_sequenza_1390 -2.39 -0.534 True
DCA_T=1 dca_f_sequenza_1391 -2.81 0.517 False
DCA_T=1 dca_f_sequenza_1392 -1.56 -0.572 False
DCA_T=1 dca_f_sequenza_1393 -2.43 -0.703 False
DCA_T=1 dca_f_sequenza_1394 -1.66 -0.182 False
DCA_T=1 dca_f_sequenza_1395 -3.07 0.233 False
DCA_T=1 dca_f_sequenza_1396 -1.97 -0.16 False
DCA_T=1 dca_f_sequenza_1397 -2.79 0.0137 False
DCA_T=1 dca_f_sequenza_1398 -2.0 0.276 False
DCA_T=1 dca_f_sequenza_1399 -1.82 -0.00863 False
DCA_T=1 dca_f_sequenza_1400 -1.68 -0.369 False
DCA_T=1 dca_f_sequenza_1401 -1.91 -0.691 False
DCA_T=1 dca_f_sequenza_1402 -1.48 -0.428 False
DCA_T=1 dca_f_sequenza_1403 -3.16 0.391 False
DCA_T=1 dca_f_sequenza_1404 -1.71 -0.598 False
DCA_T=1 dca_f_sequenza_1405 -2.07 -0.00986 False
DCA_T=1 dca_f_sequenza_1406 -1.99 0.317 False
DCA_T=1 dca_f_sequenza_1407 -2.19 -0.216 False
DCA_T=1 dca_f_sequenza_1408 -2.01 -0.552 False
DCA_T=1 dca_f_sequenza_1409 -2.73 0.29 False
DCA_T=1 dca_f_sequenza_1410 -1.82 -0.155 False
DCA_T=1 dca_f_sequenza_1411 -1.98 0.0211 False
DCA_T=1 dca_f_sequenza_1412 -1.77 -0.32 False
DCA_T=1 dca_f_sequenza_1413 -1.77 -0.48 False
DCA_T=1 dca_f_sequenza_1414 -3.12 -0.464 False
DCA_T=1 dca_f_sequenza_1415 -2.43 0.128 False
DCA_T=1 dca_f_sequenza_1416 -2.35 0.0463 False
DCA_T=1 dca_f_sequenza_1417 -1.89 -0.601 False
DCA_T=1 dca_f_sequenza_1418 -2.91 0.254 False
DCA_T=1 dca_f_sequenza_1419 -2.14 -0.763 False
DCA_T=1 dca_f_sequenza_1420 -1.46 -0.919 False
DCA_T=1 dca_f_sequenza_1421 -1.52 -0.386 False
DCA_T=1 dca_f_sequenza_1422 -2.76 -0.133 False
DCA_T=1 dca_f_sequenza_1423 -1.63 -0.432 False
DCA_T=1 dca_f_sequenza_1424 -1.63 -0.91 False
DCA_T=1 dca_f_sequenza_1425 -1.9 -0.121 False
DCA_T=1 dca_f_sequenza_1426 -1.92 -0.283 False
DCA_T=1 dca_f_sequenza_1427 -2.46 -0.209 False
DCA_T=1 dca_f_sequenza_1428 -2.13 -0.287 False
DCA_T=1 dca_f_sequenza_1429 -2.41 0.0809 False
DCA_T=1 dca_f_sequenza_1430 -2.79 0.345 False
DCA_T=1 dca_f_sequenza_1431 -1.65 -0.314 False
DCA_T=1 dca_f_sequenza_1432 -1.95 -0.228 False
DCA_T=1 dca_f_sequenza_1433 -2.61 0.119 False
DCA_T=1 dca_f_sequenza_1434 -2.07 0.138 False
DCA_T=1 dca_f_sequenza_1435 -1.82 0.444 False
DCA_T=1 dca_f_sequenza_1436 -1.86 -0.449 False
DCA_T=1 dca_f_sequenza_1437 -1.57 -0.106 False
DCA_T=1 dca_f_sequenza_1438 -1.73 -0.665 False
DCA_T=1 dca_f_sequenza_1439 -1.7 0.00789 False
DCA_T=1 dca_f_sequenza_1440 -2.79 0.142 False
DCA_T=1 dca_f_sequenza_1441 -1.51 -0.532 False
DCA_T=1 dca_f_sequenza_1442 -2.24 0.859 False
DCA_T=1 dca_f_sequenza_1443 -1.75 -0.269 False
DCA_T=1 dca_f_sequenza_1444 -1.79 -0.422 False
DCA_T=1 dca_f_sequenza_1445 -1.58 -0.216 False
DCA_T=1 dca_f_sequenza_1446 -2.52 -0.627 False
DCA_T=1 dca_f_sequenza_1447 -2.72 0.223 False
DCA_T=1 dca_f_sequenza_1448 -2.91 0.316 False
DCA_T=1 dca_f_sequenza_1449 -1.82 -0.0367 False
DCA_T=1 dca_f_sequenza_1450 -1.69 -0.704 False
DCA_T=1 dca_f_sequenza_1451 -1.93 0.291 False
DCA_T=1 dca_f_sequenza_1452 -1.86 -0.794 False
DCA_T=1 dca_f_sequenza_1453 -2.79 -0.0587 False
DCA_T=1 dca_f_sequenza_1454 -1.5 -0.104 False
DCA_T=1 dca_f_sequenza_1455 -2.07 -0.309 False
DCA_T=1 dca_f_sequenza_1456 -2.07 0.0704 False
DCA_T=1 dca_f_sequenza_1457 -1.78 -0.632 False
DCA_T=1 dca_f_sequenza_1458 -2.27 0.329 False
DCA_T=1 dca_f_sequenza_1459 -2.09 -0.573 False
DCA_T=1 dca_f_sequenza_1460 -2.15 0.245 False
DCA_T=1 dca_f_sequenza_1461 -2.02 -0.237 False
DCA_T=1 dca_f_sequenza_1462 -1.65 -0.752 False
DCA_T=1 dca_f_sequenza_1463 -1.6 -0.132 False
DCA_T=1 dca_f_sequenza_1464 -1.91 -0.229 False
DCA_T=1 dca_f_sequenza_1465 -2.55 -0.313 False
DCA_T=1 dca_f_sequenza_1466 -2.02 -0.72 False
DCA_T=1 dca_f_sequenza_1467 -2.3 -0.895 False
DCA_T=1 dca_f_sequenza_1468 -2.12 0.147 False
DCA_T=1 dca_f_sequenza_1469 -2.05 -0.0702 False
DCA_T=1 dca_f_sequenza_1470 -2.09 -0.448 False
DCA_T=1 dca_f_sequenza_1471 -1.93 0.289 False
DCA_T=1 dca_f_sequenza_1472 -1.81 -0.662 False
DCA_T=1 dca_f_sequenza_1473 -1.51 -0.558 False
DCA_T=1 dca_f_sequenza_1474 -2.0 -0.646 False
DCA_T=1 dca_f_sequenza_1475 -1.84 -0.424 False
DCA_T=1 dca_f_sequenza_1476 -1.94 0.341 False
DCA_T=1 dca_f_sequenza_1477 -2.26 -0.177 False
DCA_T=1 dca_f_sequenza_1478 -2.01 -0.0032 False
DCA_T=1 dca_f_sequenza_1479 -1.8 -0.218 False
DCA_T=1 dca_f_sequenza_1480 -2.1 1.0 False
DCA_T=1 dca_f_sequenza_1481 -1.78 -0.0706 False
DCA_T=1 dca_f_sequenza_1482 -1.61 -0.457 False
DCA_T=1 dca_f_sequenza_1483 -2.95 0.808 False
DCA_T=1 dca_f_sequenza_1484 -1.65 -0.481 False
DCA_T=1 dca_f_sequenza_1485 -1.63 -0.449 False
DCA_T=1 dca_f_sequenza_1486 -1.9 0.168 False
DCA_T=1 dca_f_sequenza_1487 -1.79 -0.162 False
DCA_T=1 dca_f_sequenza_1488 -1.82 -0.477 False
DCA_T=1 dca_f_sequenza_1489 -2.86 0.351 False
DCA_T=1 dca_f_sequenza_1490 -3.23 -0.026 False
DCA_T=1 dca_f_sequenza_1491 -1.6 -0.254 False
DCA_T=1 dca_f_sequenza_1492 -1.83 0.258 False
DCA_T=1 dca_f_sequenza_1493 -2.17 -0.244 True
DCA_T=1 dca_f_sequenza_1494 -2.05 0.0222 False
DCA_T=1 dca_f_sequenza_1495 -3.06 0.513 False
DCA_T=1 dca_f_sequenza_1496 -2.97 0.448 False
DCA_T=1 dca_f_sequenza_1497 -1.56 -0.383 False
DCA_T=1 dca_f_sequenza_1498 -1.77 -0.583 False
DCA_T=1 dca_f_sequenza_1499 -2.08 0.295 False
DCA_T=1 dca_f_sequenza_1500 -2.07 -0.433 False
DCA_T=1 dca_f_mutations_1 -2.75 -0.211 False
DCA_T=1 dca_f_mutations_2 -2.54 0.439 False
DCA_T=1 dca_f_mutations_3 -1.82 0.0824 False
DCA_T=1 dca_f_mutations_4 -3.22 1.09 False
DCA_T=1 dca_f_mutations_5 -2.07 -0.0226 False
DCA_T=1 dca_f_mutations_6 -1.69 -0.777 False
DCA_T=1 dca_f_mutations_7 -2.39 -0.297 True
DCA_T=1 dca_f_mutations_8 -2.89 -0.0717 False
DCA_T=1 dca_f_mutations_9 -2.7 -0.0869 False
DCA_T=1 dca_f_mutations_10 -3.18 0.46 False
DCA_T=1 dca_f_mutations_11 -1.95 -0.474 False
DCA_T=1 dca_f_mutations_12 -1.83 -0.281 False
DCA_T=1 dca_f_mutations_13 -2.84 -0.0396 False
DCA_T=1 dca_f_mutations_14 -2.97 0.392 False
DCA_T=1 dca_f_mutations_15 -2.8 0.0862 False
DCA_T=1 dca_f_mutations_16 -2.9 0.0146 False
DCA_T=1 dca_f_mutations_17 -3.08 0.25 False
DCA_T=1 dca_f_mutations_18 -2.06 -0.556 False
DCA_T=1 dca_f_mutations_19 -2.59 0.266 False
DCA_T=1 dca_f_mutations_20 -2.79 -0.0416 False
DCA_T=1 dca_f_mutations_21 -2.03 -0.514 False
DCA_T=1 dca_f_mutations_22 -2.94 0.0457 False
DCA_T=1 dca_f_mutations_23 -2.88 0.485 False
DCA_T=1 dca_f_mutations_24 -2.25 -0.663 False
DCA_T=1 dca_f_mutations_25 -3.0 -0.841 False
DCA_T=1 dca_f_mutations_26 -2.11 -0.273 False
DCA_T=1 dca_f_mutations_27 -2.74 -0.373 False
DCA_T=1 dca_f_mutations_28 -2.36 -0.454 False
DCA_T=1 dca_f_mutations_29 -1.73 -0.242 False
DCA_T=1 dca_f_mutations_30 -2.04 -0.00564 False
DCA_T=1 dca_f_mutations_31 -1.75 -0.564 False
DCA_T=1 dca_f_mutations_32 -2.02 -0.208 False
DCA_T=1 dca_f_mutations_33 -2.16 -0.389 False
DCA_T=1 dca_f_mutations_34 -2.1 -0.566 False
DCA_T=1 dca_f_mutations_35 -2.0 -0.39 False
DCA_T=1 dca_f_mutations_36 -2.08 -0.391 False
DCA_T=1 dca_f_mutations_37 -2.1 -0.382 False
DCA_T=1 dca_f_mutations_38 -2.43 -0.227 False
DCA_T=1 dca_f_mutations_39 -3.63 0.358 False
DCA_T=1 dca_f_mutations_40 -3.01 0.379 False
DCA_T=1 dca_f_mutations_41 -1.64 -0.681 False
DCA_T=1 dca_f_mutations_42 -2.24 -0.574 False
DCA_T=1 dca_f_mutations_43 -3.22 -0.39 False
DCA_T=1 dca_f_mutations_44 -1.7 -0.445 True
DCA_T=1 dca_f_mutations_45 -2.29 -0.392 False
DCA_T=1 dca_f_mutations_46 -2.97 0.258 False
DCA_T=1 dca_f_mutations_47 -2.68 -0.127 False
DCA_T=1 dca_f_mutations_48 -2.05 -0.711 False
DCA_T=1 dca_f_mutations_49 -1.99 -0.443 False
DCA_T=1 dca_f_mutations_50 -3.07 0.252 False
DCA_T=1 dca_f_mutations_51 -2.82 -0.409 False
DCA_T=1 dca_f_mutations_52 -3.24 0.601 False
DCA_T=1 dca_f_mutations_53 -1.92 -0.572 False
DCA_T=1 dca_f_mutations_54 -3.0 0.706 False
DCA_T=1 dca_f_mutations_55 -2.22 -0.307 False
DCA_T=1 dca_f_mutations_56 -2.0 -0.491 False
DCA_T=1 dca_f_mutations_57 -1.91 -0.119 False
DCA_T=1 dca_f_mutations_58 -2.11 -0.719 False
DCA_T=1 dca_f_mutations_59 -1.91 -0.133 False
DCA_T=1 dca_f_mutations_60 -1.9 -0.284 False
DCA_T=1 dca_f_mutations_61 -2.64 -0.237 False
DCA_T=1 dca_f_mutations_62 -2.31 -0.14 False
DCA_T=1 dca_f_mutations_63 -2.24 -0.159 False
DCA_T=1 dca_f_mutations_64 -3.15 0.697 False
DCA_T=1 dca_f_mutations_65 -2.9 -0.00836 False
DCA_T=1 dca_f_mutations_66 -2.25 0.372 False
DCA_T=1 dca_f_mutations_67 -2.04 0.24 False
DCA_T=1 dca_f_mutations_68 -2.64 0.0557 False
DCA_T=1 dca_f_mutations_69 -2.59 -0.186 False
DCA_T=1 dca_f_mutations_70 -2.03 -0.446 False
DCA_T=1 dca_f_mutations_71 -2.91 0.496 False
DCA_T=1 dca_f_mutations_72 -2.24 -0.0468 False
DCA_T=1 dca_f_mutations_73 -1.92 -0.587 False
DCA_T=1 dca_f_mutations_74 -1.92 -0.492 False
DCA_T=1 dca_f_mutations_75 -2.76 -0.147 False
DCA_T=1 dca_f_mutations_76 -2.0 -0.464 False
DCA_T=1 dca_f_mutations_77 -1.85 0.057 False
DCA_T=1 dca_f_mutations_78 -2.79 -0.144 False
DCA_T=1 dca_f_mutations_79 -2.17 -0.337 False
DCA_T=1 dca_f_mutations_80 -2.1 -0.387 False
DCA_T=1 dca_f_mutations_81 -3.09 0.00161 False
DCA_T=1 dca_f_mutations_82 -2.27 -0.242 False
DCA_T=1 dca_f_mutations_83 -2.44 -0.78 False
DCA_T=1 dca_f_mutations_84 -2.09 0.185 False
DCA_T=1 dca_f_mutations_85 -2.1 -0.18 False
DCA_T=1 dca_f_mutations_86 -2.68 0.173 False
DCA_T=1 dca_f_mutations_87 -2.61 0.617 False
DCA_T=1 dca_f_mutations_88 -3.17 0.459 False
DCA_T=1 dca_f_mutations_89 -2.35 0.376 False
DCA_T=1 dca_f_mutations_90 -1.71 -0.292 False
DCA_T=1 dca_f_mutations_91 -2.03 -0.384 False
DCA_T=1 dca_f_mutations_92 -2.13 -0.483 False
DCA_T=1 dca_f_mutations_93 -1.97 0.0442 False
DCA_T=1 dca_f_mutations_94 -1.82 -0.959 False
DCA_T=1 dca_f_mutations_95 -2.04 -0.548 False
DCA_T=1 dca_f_mutations_96 -3.12 -0.0963 False
DCA_T=1 dca_f_mutations_97 -3.49 0.278 False
DCA_T=1 dca_f_mutations_98 -1.82 -0.653 False
DCA_T=1 dca_f_mutations_99 -2.15 -0.156 False
DCA_T=1 dca_f_mutations_100 -2.0 -0.813 False
DCA_T=1 dca_f_mutations_101 -2.04 -0.0728 False
DCA_T=1 dca_f_mutations_102 -2.54 0.283 False
DCA_T=1 dca_f_mutations_103 -2.05 0.0178 False
DCA_T=1 dca_f_mutations_104 -3.35 0.397 False
DCA_T=1 dca_f_mutations_105 -2.63 -0.644 False
DCA_T=1 dca_f_mutations_106 -1.96 -0.18 False
DCA_T=1 dca_f_mutations_107 -2.8 0.156 False
DCA_T=1 dca_f_mutations_108 -1.85 -0.337 False
DCA_T=1 dca_f_mutations_109 -2.17 0.318 False
DCA_T=1 dca_f_mutations_110 -2.58 -0.519 False
DCA_T=1 dca_f_mutations_111 -1.82 -0.733 False
DCA_T=1 dca_f_mutations_112 -1.9 0.336 False
DCA_T=1 dca_f_mutations_113 -1.93 -0.653 False
DCA_T=1 dca_f_mutations_114 -1.97 -0.825 False
DCA_T=1 dca_f_mutations_115 -3.27 0.868 False
DCA_T=1 dca_f_mutations_116 -2.34 -0.636 False
DCA_T=1 dca_f_mutations_117 -2.72 -0.115 False
DCA_T=1 dca_f_mutations_118 -1.91 -0.372 False
DCA_T=1 dca_f_mutations_119 -2.72 0.493 False
DCA_T=1 dca_f_mutations_120 -2.59 1.19 False
DCA_T=1 dca_f_mutations_121 -2.83 -0.597 False
DCA_T=1 dca_f_mutations_122 -2.96 -0.995 False
DCA_T=1 dca_f_mutations_123 -1.95 -0.0246 False
DCA_T=1 dca_f_mutations_124 -2.17 -0.37 False
DCA_T=1 dca_f_mutations_125 -2.3 0.132 False
DCA_T=1 dca_f_mutations_126 -2.96 -0.576 False
DCA_T=1 dca_f_mutations_127 -1.77 -0.336 False
DCA_T=1 dca_f_mutations_128 -2.97 -0.0204 False
DCA_T=1 dca_f_mutations_129 -2.56 -0.381 True
DCA_T=1 dca_f_mutations_130 -2.46 0.281 False
DCA_T=1 dca_f_mutations_131 -3.02 -0.307 False
DCA_T=1 dca_f_mutations_132 -2.29 -0.365 False
DCA_T=1 dca_f_mutations_133 -2.04 -0.138 False
DCA_T=1 dca_f_mutations_134 -2.24 -0.775 False
DCA_T=1 dca_f_mutations_135 -1.92 -0.478 False
DCA_T=1 dca_f_mutations_136 -2.06 -0.474 False
DCA_T=1 dca_f_mutations_137 -2.47 -0.626 False
DCA_T=1 dca_f_mutations_138 -2.03 -0.484 False
DCA_T=1 dca_f_mutations_139 -2.95 0.617 False
DCA_T=1 dca_f_mutations_140 -1.6 -0.339 False
DCA_T=1 dca_f_mutations_141 -2.14 -0.0772 False
DCA_T=1 dca_f_mutations_142 -2.7 -0.411 False
DCA_T=1 dca_f_mutations_143 -2.69 -0.0274 False
DCA_T=1 dca_f_mutations_144 -2.44 -0.441 False
DCA_T=1 dca_f_mutations_145 -2.68 -0.609 False
DCA_T=1 dca_f_mutations_146 -2.13 -0.0122 False
DCA_T=1 dca_f_mutations_147 -1.76 -0.447 False
DCA_T=1 dca_f_mutations_148 -2.72 -0.804 False
DCA_T=1 dca_f_mutations_149 -3.07 0.0523 False
DCA_T=1 dca_f_mutations_150 -2.0 -0.568 False
DCA_T=1 dca_f_mutations_151 -2.09 -0.527 False
DCA_T=1 dca_f_mutations_152 -3.83 0.478 False
DCA_T=1 dca_f_mutations_153 -3.02 -0.47 False
DCA_T=1 dca_f_mutations_154 -3.29 -0.418 False
DCA_T=1 dca_f_mutations_155 -2.14 0.134 False
DCA_T=1 dca_f_mutations_156 -3.09 -0.159 False
DCA_T=1 dca_f_mutations_157 -3.0 -0.0643 False
DCA_T=1 dca_f_mutations_158 -2.11 -0.772 False
DCA_T=1 dca_f_mutations_159 -2.09 -0.68 False
DCA_T=1 dca_f_mutations_160 -2.95 0.3 False
DCA_T=1 dca_f_mutations_161 -3.81 0.226 False
DCA_T=1 dca_f_mutations_162 -2.39 0.0823 False
DCA_T=1 dca_f_mutations_163 -3.45 -0.0822 False
DCA_T=1 dca_f_mutations_164 -2.35 -0.397 False
DCA_T=1 dca_f_mutations_165 -1.76 -0.371 False
DCA_T=1 dca_f_mutations_166 -2.84 -0.176 False
DCA_T=1 dca_f_mutations_168 -3.22 0.173 False
DCA_T=1 dca_f_mutations_169 -3.31 0.64 False
DCA_T=1 dca_f_mutations_170 -3.21 0.186 False
DCA_T=1 dca_f_mutations_171 -2.0 -0.415 False
DCA_T=1 dca_f_mutations_172 -3.0 0.215 False
DCA_T=1 dca_f_mutations_173 -3.35 -0.654 False
DCA_T=1 dca_f_mutations_174 -3.17 0.452 False
DCA_T=1 dca_f_mutations_175 -3.29 -0.292 False
DCA_T=1 dca_f_mutations_176 -2.64 -0.4 False
DCA_T=1 dca_f_mutations_177 -3.39 0.647 False
DCA_T=1 dca_f_mutations_178 -3.7 -0.504 False
DCA_T=1 dca_f_mutations_179 -3.15 0.557 False
DCA_T=1 dca_f_mutations_180 -2.7 -0.939 False
DCA_T=1 dca_f_mutations_181 -3.01 0.135 False
DCA_T=1 dca_f_mutations_182 -3.06 0.0358 False
DCA_T=1 dca_f_mutations_183 -2.08 -0.264 False
DCA_T=1 dca_f_mutations_184 -2.52 -0.814 False
DCA_T=1 dca_f_mutations_185 -3.0 -0.79 False
DCA_T=1 dca_f_mutations_186 -2.99 0.273 False
DCA_T=1 dca_f_mutations_187 -2.79 0.374 False
DCA_T=1 dca_f_mutations_188 -2.53 -0.137 False
DCA_T=1 dca_f_mutations_189 -3.17 -0.55 False
DCA_T=1 dca_f_mutations_190 -2.83 -0.207 False
DCA_T=1 dca_f_mutations_191 -2.15 0.163 False
DCA_T=1 dca_f_mutations_192 -3.47 0.0175 False
DCA_T=1 dca_f_mutations_193 -2.31 -0.204 False
DCA_T=1 dca_f_mutations_194 -2.34 -0.266 False
DCA_T=1 dca_f_mutations_195 -3.31 1.12 False
DCA_T=1 dca_f_mutations_196 -3.62 0.865 False
DCA_T=1 dca_f_mutations_197 -2.87 -0.696 False
DCA_T=1 dca_f_mutations_198 -3.38 0.391 False
DCA_T=1 dca_f_mutations_199 -3.07 -0.705 False
DCA_T=1 dca_f_mutations_200 -2.88 -0.296 False
DCA_T=1 dca_f_mutations_201 -2.05 -0.481 False
DCA_T=1 dca_f_mutations_202 -3.21 0.162 False
DCA_T=1 dca_f_mutations_203 -2.83 0.152 False
DCA_T=1 dca_f_mutations_204 -2.32 -0.439 False
DCA_T=1 dca_f_mutations_205 -3.02 -0.512 False
DCA_T=1 dca_f_mutations_206 -3.59 0.251 False
DCA_T=1 dca_f_mutations_207 -3.27 -0.963 False
DCA_T=1 dca_f_mutations_208 -1.86 -0.869 False
DCA_T=1 dca_f_mutations_209 -2.17 -0.829 False
DCA_T=1 dca_f_mutations_210 -3.37 -0.391 False
DCA_T=1 dca_f_mutations_211 -3.18 0.0128 False
DCA_T=1 dca_f_mutations_212 -2.97 -0.48 False
DCA_T=1 dca_f_mutations_213 -2.52 -0.582 True
DCA_T=1 dca_f_mutations_214 -2.27 0.396 False
DCA_T=1 dca_f_mutations_215 -3.04 -0.0237 False
DCA_T=1 dca_f_mutations_216 -2.23 -0.387 False
DCA_T=1 dca_f_mutations_217 -3.38 0.504 False
DCA_T=1 dca_f_mutations_218 -3.45 -0.0925 False
DCA_T=1 dca_f_mutations_219 -3.13 0.239 False
DCA_T=1 dca_f_mutations_220 -1.77 -0.589 False
DCA_T=1 dca_f_mutations_221 -2.16 -0.497 False
DCA_T=1 dca_f_mutations_222 -2.86 0.619 False
DCA_T=1 dca_f_mutations_223 -3.02 0.193 False
DCA_T=1 dca_f_mutations_224 -3.4 -0.545 False
DCA_T=1 dca_f_mutations_225 -2.88 -0.189 False
DCA_T=1 dca_f_mutations_226 -2.68 -0.66 False
DCA_T=1 dca_f_mutations_227 -2.46 -0.917 False
DCA_T=1 dca_f_mutations_228 -2.05 -0.758 False
DCA_T=1 dca_f_mutations_229 -2.52 0.0621 False
DCA_T=1 dca_f_mutations_230 -3.55 0.82 False
DCA_T=1 dca_f_mutations_231 -2.75 0.0783 False
DCA_T=1 dca_f_mutations_232 -2.82 -1.01 False
DCA_T=1 dca_f_mutations_233 -3.32 0.353 False
DCA_T=1 dca_f_mutations_234 -3.34 0.122 False
DCA_T=1 dca_f_mutations_235 -3.15 -0.211 False
DCA_T=1 dca_f_mutations_236 -2.51 0.224 False
DCA_T=1 dca_f_mutations_237 -3.0 0.31 False
DCA_T=1 dca_f_mutations_238 -2.92 0.0665 True
DCA_T=1 dca_f_mutations_239 -2.08 -0.299 False
DCA_T=1 dca_f_mutations_240 -1.87 0.0553 False
DCA_T=1 dca_f_mutations_241 -2.9 0.0878 False
DCA_T=1 dca_f_mutations_242 -3.2 0.189 False
DCA_T=1 dca_f_mutations_243 -3.26 0.286 False
DCA_T=1 dca_f_mutations_244 -3.2 -0.303 False
DCA_T=1 dca_f_mutations_245 -3.44 -0.0109 False
DCA_T=1 dca_f_mutations_246 -2.94 0.762 False
DCA_T=1 dca_f_mutations_247 -2.07 0.556 False
DCA_T=1 dca_f_mutations_248 -3.58 0.878 False
DCA_T=1 dca_f_mutations_249 -2.14 -0.649 False
DCA_T=1 dca_f_mutations_250 -2.84 -0.122 False
DCA_T=1 dca_f_mutations_251 -3.19 0.264 False
DCA_T=1 dca_f_mutations_252 -3.56 -0.857 False
DCA_T=1 dca_f_mutations_253 -3.58 -0.206 False
DCA_T=1 dca_f_mutations_254 -3.37 0.783 False
DCA_T=1 dca_f_mutations_255 -2.35 -0.327 False
DCA_T=1 dca_f_mutations_256 -2.66 -0.411 False
DCA_T=1 dca_f_mutations_257 -3.44 0.665 False
DCA_T=1 dca_f_mutations_258 -2.76 -0.0755 False
DCA_T=1 dca_f_mutations_259 -3.86 -0.879 False
DCA_T=1 dca_f_mutations_260 -3.45 0.0838 False
DCA_T=1 dca_f_mutations_261 -3.3 -0.0912 True
DCA_T=1 dca_f_mutations_262 -2.96 0.362 False
DCA_T=1 dca_f_mutations_263 -2.84 -0.409 False
DCA_T=1 dca_f_mutations_264 -3.2 0.879 False
DCA_T=1 dca_f_mutations_265 -2.95 -0.0374 False
DCA_T=1 dca_f_mutations_266 -2.42 0.447 False
DCA_T=1 dca_f_mutations_267 -3.8 0.907 False
DCA_T=1 dca_f_mutations_268 -2.77 0.136 False
DCA_T=1 dca_f_mutations_269 -1.95 -0.645 False
DCA_T=1 dca_f_mutations_270 -3.45 0.271 False
DCA_T=1 dca_f_mutations_271 -2.43 -0.611 False
DCA_T=1 dca_f_mutations_272 -2.35 -0.0129 False
DCA_T=1 dca_f_mutations_273 -2.04 -0.172 False
DCA_T=1 dca_f_mutations_274 -2.86 0.113 False
DCA_T=1 dca_f_mutations_275 -2.9 0.104 False
DCA_T=1 dca_f_mutations_276 -3.02 0.218 False
DCA_T=1 dca_f_mutations_277 -2.56 -0.596 False
DCA_T=1 dca_f_mutations_278 -2.8 0.211 False
DCA_T=1 dca_f_mutations_279 -2.38 -0.759 False
DCA_T=1 dca_f_mutations_280 -2.94 -0.0327 False
DCA_T=1 dca_f_mutations_281 -2.16 -0.314 False
DCA_T=1 dca_f_mutations_282 -3.21 0.186 False
DCA_T=1 dca_f_mutations_283 -2.96 0.194 False
DCA_T=1 dca_f_mutations_284 -3.35 1.05 False
DCA_T=1 dca_f_mutations_285 -3.11 -0.0845 False
DCA_T=1 dca_f_mutations_286 -3.12 0.243 False
DCA_T=1 dca_f_mutations_287 -3.02 -0.0937 False
DCA_T=1 dca_f_mutations_288 -2.83 0.124 False
DCA_T=1 dca_f_mutations_289 -3.32 0.423 False
DCA_T=1 dca_f_mutations_290 -2.78 0.385 False
DCA_T=1 dca_f_mutations_291 -3.09 0.502 False
DCA_T=1 dca_f_mutations_292 -3.12 -0.217 False
DCA_T=1 dca_f_mutations_293 -3.14 0.432 False
DCA_T=1 dca_f_mutations_294 -2.33 -0.43 False
DCA_T=1 dca_f_mutations_295 -2.63 -0.494 False
DCA_T=1 dca_f_mutations_296 -2.88 0.0483 False
DCA_T=1 dca_f_mutations_297 -2.71 -0.529 False
DCA_T=1 dca_f_mutations_298 -3.75 -0.873 False
DCA_T=1 dca_f_mutations_299 -2.65 -0.0669 False
DCA_T=1 dca_f_mutations_300 -2.72 -0.111 False
DCA_T=1 dca_f_mutations_301 -3.02 -0.134 False
DCA_T=1 dca_f_mutations_302 -3.45 0.0193 False
DCA_T=1 dca_f_mutations_303 -3.49 -0.717 False
DCA_T=1 dca_f_mutations_304 -2.29 -0.19 False
DCA_T=1 dca_f_mutations_305 -3.42 -1.1 False
DCA_T=1 dca_f_mutations_306 -3.05 -0.0668 False
DCA_T=1 dca_f_mutations_307 -2.8 0.154 False
DCA_T=1 dca_f_mutations_308 -2.97 -0.6 False
DCA_T=1 dca_f_mutations_309 -3.11 0.246 False
DCA_T=1 dca_f_mutations_310 -2.54 -0.495 False
DCA_T=1 dca_f_mutations_311 -3.3 -0.621 False
DCA_T=1 dca_f_mutations_312 -3.25 0.325 False
DCA_T=1 dca_f_mutations_313 -3.67 -1.05 False
DCA_T=1 dca_f_mutations_314 -3.11 -0.0158 False
DCA_T=1 dca_f_mutations_315 -3.95 0.327 False
DCA_T=1 dca_f_mutations_316 -3.27 0.727 False
DCA_T=1 dca_f_mutations_317 -3.3 -0.0162 False
DCA_T=1 dca_f_mutations_318 -3.19 -0.523 False
DCA_T=1 dca_f_mutations_319 -3.39 -1.43 False
DCA_T=1 dca_f_mutations_320 -3.44 -1.44 False
DCA_T=1 dca_f_mutations_321 -3.49 -0.126 False
DCA_T=1 dca_f_mutations_322 -3.18 -0.031 False
DCA_T=1 dca_f_mutations_323 -3.65 -0.168 False
DCA_T=1 dca_f_mutations_324 -3.26 0.429 False
DCA_T=1 dca_f_mutations_325 -3.48 0.0661 False
DCA_T=1 dca_f_mutations_326 -3.01 0.413 False
DCA_T=1 dca_f_mutations_327 -3.59 -0.708 False
DCA_T=1 dca_f_mutations_329 -3.17 -0.0411 False
DCA_T=1 dca_f_mutations_330 -3.14 0.691 False
DCA_T=1 dca_f_mutations_331 -3.34 0.0589 False
DCA_T=1 dca_f_mutations_332 -2.19 -0.237 False
DCA_T=1 dca_f_mutations_333 -3.5 -1.16 False
DCA_T=1 dca_f_mutations_334 -3.6 0.537 False
DCA_T=1 dca_f_mutations_335 -3.16 -0.513 False
DCA_T=1 dca_f_mutations_336 -3.94 -0.163 False
DCA_T=1 dca_f_mutations_337 -3.57 0.466 False
DCA_T=1 dca_f_mutations_338 -3.38 -0.358 False
DCA_T=1 dca_f_mutations_340 -3.35 -1.51 False
DCA_T=1 dca_f_mutations_341 -3.49 1.09 False
DCA_T=1 dca_f_mutations_342 -3.33 -0.0509 False
DCA_T=1 dca_f_mutations_343 -3.85 -0.811 False
DCA_T=1 dca_f_mutations_344 -3.36 0.215 False
DCA_T=1 dca_f_mutations_345 -3.25 0.0753 False
DCA_T=1 dca_f_mutations_346 -3.37 0.24 False
DCA_T=1 dca_f_mutations_347 -3.24 0.315 False
DCA_T=1 dca_f_mutations_348 -3.39 0.2 False
DCA_T=1 dca_f_mutations_349 -3.27 0.123 False
DCA_T=1 dca_f_mutations_350 -3.17 0.178 False
DCA_T=1 dca_f_mutations_351 -3.39 -0.0282 False
DCA_T=1 dca_f_mutations_352 -2.34 -0.831 False
DCA_T=1 dca_f_mutations_353 -3.31 -0.379 False
DCA_T=1 dca_f_mutations_354 -3.06 0.253 False
DCA_T=1 dca_f_mutations_355 -3.69 -0.185 False
DCA_T=1 dca_f_mutations_356 -3.53 -0.319 False
DCA_T=1 dca_f_mutations_357 -3.73 -0.0108 False
DCA_T=1 dca_f_mutations_358 -3.56 -0.718 False
DCA_T=1 dca_f_mutations_359 -3.4 0.0228 False
DCA_T=1 dca_f_mutations_360 -2.08 -0.465 False
DCA_T=1 dca_f_mutations_361 -3.5 0.302 False
DCA_T=1 dca_f_mutations_362 -3.31 0.238 False
DCA_T=1 dca_f_mutations_363 -3.42 -0.00241 False
DCA_T=1 dca_f_mutations_364 -3.73 0.0367 False
DCA_T=1 dca_f_mutations_366 -3.62 -0.302 False
DCA_T=1 dca_f_mutations_367 -2.5 -0.496 False
DCA_T=1 dca_f_mutations_368 -3.4 0.0234 False
DCA_T=1 dca_f_mutations_369 -3.86 0.224 False
DCA_T=1 dca_f_mutations_370 -3.41 -0.245 False
DCA_T=1 dca_f_mutations_371 -3.32 -0.153 False
DCA_T=1 dca_f_mutations_372 -2.83 -0.751 False
DCA_T=1 dca_f_mutations_373 -2.84 0.0123 False
DCA_T=1 dca_f_mutations_374 -3.96 -0.808 False
DCA_T=1 dca_f_mutations_375 -3.27 -0.948 False
DCA_T=1 dca_f_mutations_376 -2.78 0.0121 False
DCA_T=1 dca_f_mutations_377 -3.19 0.366 False
DCA_T=1 dca_f_mutations_378 -3.42 0.134 False
DCA_T=1 dca_f_mutations_379 -2.45 -0.807 False
DCA_T=1 dca_f_mutations_380 -3.41 0.221 False
DCA_T=1 dca_f_mutations_381 -3.27 -0.0251 False
DCA_T=1 dca_f_mutations_382 -3.09 -0.675 False
DCA_T=1 dca_f_mutations_383 -3.16 -0.582 False
DCA_T=1 dca_f_mutations_384 -3.51 0.186 False
DCA_T=1 dca_f_mutations_385 -3.56 0.506 False
DCA_T=1 dca_f_mutations_386 -2.91 -0.932 False
DCA_T=1 dca_f_mutations_387 -3.71 0.819 False
DCA_T=1 dca_f_mutations_388 -2.77 -0.549 False
DCA_T=1 dca_f_mutations_389 -2.73 -0.0806 False
DCA_T=1 dca_f_mutations_390 -2.4 -0.0995 False
DCA_T=1 dca_f_mutations_391 -3.28 0.264 False
DCA_T=1 dca_f_mutations_392 -3.7 0.574 False
DCA_T=1 dca_f_mutations_393 -3.37 0.159 False
DCA_T=1 dca_f_mutations_394 -3.44 -0.322 False
DCA_T=1 dca_f_mutations_395 -2.56 0.389 False
DCA_T=1 dca_f_mutations_396 -3.12 0.0941 False
DCA_T=1 dca_f_mutations_397 -2.85 -0.604 False
DCA_T=1 dca_f_mutations_398 -3.45 -0.774 False
DCA_T=1 dca_f_mutations_400 -2.98 0.312 False
DCA_T=1 dca_f_mutations_401 -3.19 0.279 False
DCA_T=1 dca_f_mutations_402 -3.27 -0.119 False
DCA_T=1 dca_f_mutations_403 -3.59 0.143 False
DCA_T=1 dca_f_mutations_404 -3.75 -0.325 False
DCA_T=1 dca_f_mutations_405 -2.71 0.522 False
DCA_T=1 dca_f_mutations_406 -3.0 0.612 False
DCA_T=1 dca_f_mutations_407 -2.31 -0.315 False
DCA_T=1 dca_f_mutations_408 -3.79 0.169 False
DCA_T=1 dca_f_mutations_409 -3.25 -0.676 False
DCA_T=1 dca_f_mutations_410 -3.23 0.286 False
DCA_T=1 dca_f_mutations_411 -2.8 -0.478 False
DCA_T=1 dca_f_mutations_412 -3.29 0.193 False
DCA_T=1 dca_f_mutations_413 -3.38 0.0299 False
DCA_T=1 dca_f_mutations_414 -2.98 -0.582 False
DCA_T=1 dca_f_mutations_415 -3.85 -0.685 False
DCA_T=1 dca_f_mutations_416 -3.89 0.647 False
DCA_T=1 dca_f_mutations_417 -3.31 -0.413 False
DCA_T=1 dca_f_mutations_418 -2.89 -0.694 False
DCA_T=1 dca_f_mutations_419 -3.27 0.109 False
DCA_T=1 dca_f_mutations_420 -2.19 -0.433 False
DCA_T=1 dca_f_mutations_421 -3.79 -0.396 False
DCA_T=1 dca_f_mutations_422 -3.43 0.102 False
DCA_T=1 dca_f_mutations_423 -3.56 -0.357 False
DCA_T=1 dca_f_mutations_424 -3.4 0.184 False
DCA_T=1 dca_f_mutations_425 -3.17 0.177 False
DCA_T=1 dca_f_mutations_426 -3.66 -1.35 False
DCA_T=1 dca_f_mutations_427 -3.73 -0.385 False
DCA_T=1 dca_f_mutations_428 -3.34 0.244 False
DCA_T=1 dca_f_mutations_429 -3.37 0.455 False
DCA_T=1 dca_f_mutations_430 -3.1 0.152 False
DCA_T=1 dca_f_mutations_431 -2.64 -0.458 False
DCA_T=1 dca_f_mutations_432 -3.09 -0.767 False
DCA_T=1 dca_f_mutations_433 -2.39 0.149 False
DCA_T=1 dca_f_mutations_434 -3.75 0.0516 False
DCA_T=1 dca_f_mutations_435 -2.85 -1.01 False
DCA_T=1 dca_f_mutations_436 -2.22 -0.433 False
DCA_T=1 dca_f_mutations_437 -3.5 -0.996 False
DCA_T=1 dca_f_mutations_438 -3.15 0.236 False
DCA_T=1 dca_f_mutations_439 -3.32 0.42 False
DCA_T=1 dca_f_mutations_440 -3.17 0.128 False
DCA_T=1 dca_f_mutations_441 -3.44 -0.967 False
DCA_T=1 dca_f_mutations_442 -3.89 0.66 False
DCA_T=1 dca_f_mutations_443 -3.48 0.494 False
DCA_T=1 dca_f_mutations_444 -3.54 -0.729 False
DCA_T=1 dca_f_mutations_445 -2.51 -0.255 False
DCA_T=1 dca_f_mutations_446 -3.27 -0.264 False
DCA_T=1 dca_f_mutations_447 -2.63 -0.113 False
DCA_T=1 dca_f_mutations_449 -2.97 -0.603 False
DCA_T=1 dca_f_mutations_451 -3.21 -1.03 False
DCA_T=1 dca_f_mutations_452 -2.8 -0.502 False
DCA_T=1 dca_f_mutations_453 -3.51 -0.864 False
DCA_T=1 dca_f_mutations_454 -2.62 -0.555 False
DCA_T=1 dca_f_mutations_455 -4.05 -0.986 False
DCA_T=1 dca_f_mutations_456 -3.28 0.144 False
DCA_T=1 dca_f_mutations_457 -3.47 0.18 False
DCA_T=1 dca_f_mutations_458 -3.14 0.416 False
DCA_T=1 dca_f_mutations_459 -3.39 0.0581 False
DCA_T=1 dca_f_mutations_460 -3.44 0.655 False
DCA_T=1 dca_f_mutations_461 -3.11 -0.82 False
DCA_T=1 dca_f_mutations_462 -2.33 -0.907 False
DCA_T=1 dca_f_mutations_463 -3.55 0.148 False
DCA_T=1 dca_f_mutations_464 -3.22 -0.123 False
DCA_T=1 dca_f_mutations_465 -3.3 -0.622 False
DCA_T=1 dca_f_mutations_466 -3.09 0.894 False
DCA_T=1 dca_f_mutations_467 -3.29 -0.999 False
DCA_T=1 dca_f_mutations_468 -3.21 -0.181 False
DCA_T=1 dca_f_mutations_469 -2.59 -0.195 False
DCA_T=1 dca_f_mutations_471 -3.14 0.101 False
DCA_T=1 dca_f_mutations_472 -3.75 -0.805 False
DCA_T=1 dca_f_mutations_473 -3.74 -1.46 False
DCA_T=1 dca_f_mutations_474 -3.62 -1.37 False
DCA_T=1 dca_f_mutations_475 -3.18 -0.945 False
DCA_T=1 dca_f_mutations_476 -3.62 0.475 False
DCA_T=1 dca_f_mutations_477 -3.8 0.0778 False
DCA_T=1 dca_f_mutations_478 -3.13 -0.298 False
DCA_T=1 dca_f_mutations_479 -3.33 -0.102 False
DCA_T=1 dca_f_mutations_480 -2.99 -0.394 False
DCA_T=1 dca_f_mutations_481 -3.91 -0.667 False
DCA_T=1 dca_f_mutations_482 -3.73 0.244 False
DCA_T=1 dca_f_mutations_483 -3.5 -1.15 False
DCA_T=1 dca_f_mutations_484 -3.96 -1.75 False
DCA_T=1 dca_f_mutations_485 -3.83 -0.985 False
DCA_T=1 dca_f_mutations_486 -3.71 1.17 False
DCA_T=1 dca_f_mutations_487 -3.86 -0.238 False
DCA_T=1 dca_f_mutations_488 -3.6 -0.159 False
DCA_T=1 dca_f_mutations_489 -3.86 0.024 False
DCA_T=1 dca_f_mutations_490 -3.72 -0.213 False
DCA_T=1 dca_f_mutations_491 -3.86 -0.186 False
DCA_T=1 dca_f_mutations_492 -3.7 -0.616 False
DCA_T=1 dca_f_mutations_493 -4.12 -0.676 False
DCA_T=1 dca_f_mutations_494 -3.62 0.334 False
DCA_T=1 dca_f_mutations_495 -3.87 -0.596 False
DCA_T=1 dca_f_mutations_496 -3.7 0.138 False
DCA_T=1 dca_f_mutations_497 -3.6 0.0258 False
DCA_T=1 dca_f_mutations_498 -3.54 0.492 False
DCA_T=1 dca_f_mutations_499 -3.66 0.0494 False
DCA_T=1 dca_f_mutations_500 -3.37 0.486 False
DCA_T=1 dca_f_mutations_501 -3.78 0.0354 False
DCA_T=1 dca_f_mutations_502 -4.2 0.356 False
DCA_T=1 dca_f_mutations_503 -3.37 -1.23 False
DCA_T=1 dca_f_mutations_504 -3.58 -0.675 False
DCA_T=1 dca_f_mutations_505 -3.32 -0.483 False
DCA_T=1 dca_f_mutations_506 -3.7 -0.358 False
DCA_T=1 dca_f_mutations_507 -3.93 0.526 False
DCA_T=1 dca_f_mutations_508 -3.67 0.184 False
DCA_T=1 dca_f_mutations_509 -3.39 -0.0613 False
DCA_T=1 dca_f_mutations_510 -3.68 0.175 False
DCA_T=1 dca_f_mutations_511 -3.8 0.459 False
DCA_T=1 dca_f_mutations_512 -3.45 0.468 False
DCA_T=1 dca_f_mutations_513 -3.89 0.478 False
DCA_T=1 dca_f_mutations_514 -3.56 -0.554 False
DCA_T=1 dca_f_mutations_515 -3.34 -1.69 False
DCA_T=1 dca_f_mutations_516 -3.76 0.977 False
DCA_T=1 dca_f_mutations_517 -3.66 -0.767 False
DCA_T=1 dca_f_mutations_518 -4.11 1.14 False
DCA_T=1 dca_f_mutations_519 -3.04 -0.0126 False
DCA_T=1 dca_f_mutations_520 -3.45 0.172 False
DCA_T=1 dca_f_mutations_521 -3.28 -0.0064 False
DCA_T=1 dca_f_mutations_522 -3.48 -1.33 False
DCA_T=1 dca_f_mutations_523 -3.71 -0.208 False
DCA_T=1 dca_f_mutations_525 -2.51 -0.547 False
DCA_T=1 dca_f_mutations_526 -3.44 -1.43 False
DCA_T=1 dca_f_mutations_527 -4.2 -0.65 False
DCA_T=1 dca_f_mutations_528 -3.72 -1.29 False
DCA_T=1 dca_f_mutations_529 -3.48 -1.1 False
DCA_T=1 dca_f_mutations_530 -2.43 -0.499 False
DCA_T=1 dca_f_mutations_531 -3.95 0.659 False
DCA_T=1 dca_f_mutations_532 -3.49 0.0236 False
DCA_T=1 dca_f_mutations_533 -4.01 -0.336 False
DCA_T=1 dca_f_mutations_534 -4.14 0.871 False
DCA_T=1 dca_f_mutations_535 -4.15 0.323 False
DCA_T=1 dca_f_mutations_536 -3.89 0.109 False
DCA_T=1 dca_f_mutations_537 -3.93 0.68 False
DCA_T=1 dca_f_mutations_538 -3.41 -0.00414 False
DCA_T=1 dca_f_mutations_539 -3.75 -1.01 False
DCA_T=1 dca_f_mutations_540 -3.39 0.225 False
DCA_T=1 dca_f_mutations_541 -3.68 -0.0667 False
DCA_T=1 dca_f_mutations_542 -3.85 0.899 False
DCA_T=1 dca_f_mutations_543 -3.47 -0.803 False
DCA_T=1 dca_f_mutations_544 -3.55 -0.469 False
DCA_T=1 dca_f_mutations_545 -2.7 -0.218 False
DCA_T=1 dca_f_mutations_546 -3.33 -0.891 False
DCA_T=1 dca_f_mutations_548 -4.15 -0.258 False
DCA_T=1 dca_f_mutations_549 -3.76 0.512 False
DCA_T=1 dca_f_mutations_550 -3.75 0.027 False
DCA_T=1 dca_f_mutations_551 -4.03 -0.854 False
DCA_T=1 dca_f_mutations_552 -3.86 -0.204 False
DCA_T=1 dca_f_mutations_553 -3.73 0.0276 False
DCA_T=1 dca_f_mutations_554 -3.66 -0.867 False
DCA_T=1 dca_f_mutations_556 -3.8 -0.0196 False
DCA_T=1 dca_f_mutations_557 -4.11 -0.669 False
DCA_T=1 dca_f_mutations_558 -3.13 -0.91 False
DCA_T=1 dca_f_mutations_559 -3.97 -0.803 False
DCA_T=1 dca_f_mutations_560 -3.72 -0.382 False
DCA_T=1 dca_f_mutations_561 -3.26 -0.335 False
DCA_T=1 dca_f_mutations_562 -3.44 0.397 False
DCA_T=1 dca_f_mutations_563 -3.95 0.453 False
DCA_T=1 dca_f_mutations_564 -3.55 -0.48 False
DCA_T=1 dca_f_mutations_565 -2.38 -0.318 False
DCA_T=1 dca_f_mutations_566 -3.93 -0.624 False
DCA_T=1 dca_f_mutations_567 -4.29 0.139 False
DCA_T=1 dca_f_mutations_568 -3.58 0.612 False
DCA_T=1 dca_f_mutations_569 -4.0 -0.67 False
DCA_T=1 dca_f_mutations_570 -3.88 0.0708 False
DCA_T=1 dca_f_mutations_571 -3.41 0.516 False
DCA_T=1 dca_f_mutations_572 -3.05 0.474 False
DCA_T=1 dca_f_mutations_573 -2.32 -0.159 False
DCA_T=1 dca_f_mutations_574 -3.67 0.348 False
DCA_T=1 dca_f_mutations_575 -3.58 0.289 False
DCA_T=1 dca_f_mutations_576 -3.26 -1.44 False
DCA_T=1 dca_f_mutations_577 -3.15 -0.388 False
DCA_T=1 dca_f_mutations_578 -4.01 -0.711 False
DCA_T=1 dca_f_mutations_579 -3.03 -0.202 False
DCA_T=1 dca_f_mutations_580 -3.66 0.779 False
DCA_T=1 dca_f_mutations_581 -3.91 0.0813 False
DCA_T=1 dca_f_mutations_582 -3.31 -1.41 False
DCA_T=1 dca_f_mutations_584 -3.23 0.288 False
DCA_T=1 dca_f_mutations_585 -3.62 -0.342 False
DCA_T=1 dca_f_mutations_586 -3.19 0.0925 False
DCA_T=1 dca_f_mutations_587 -3.5 -1.16 False
DCA_T=1 dca_f_mutations_589 -3.32 -0.114 False
DCA_T=1 dca_f_mutations_590 -3.58 -0.0873 False
DCA_T=1 dca_f_mutations_591 -3.53 0.437 False
DCA_T=1 dca_f_mutations_592 -3.48 0.146 False
DCA_T=1 dca_f_mutations_593 -3.97 -0.707 False
DCA_T=1 dca_f_mutations_594 -3.65 0.113 False
DCA_T=1 dca_f_mutations_595 -3.23 0.521 False
DCA_T=1 dca_f_mutations_596 -4.06 -0.568 False
DCA_T=1 dca_f_mutations_597 -3.1 -0.501 False
DCA_T=1 dca_f_mutations_599 -3.63 0.438 False
DCA_T=1 dca_f_mutations_600 -3.38 -1.34 False
DCA_T=1 dca_f_mutations_601 -3.55 -0.628 False
DCA_T=1 dca_f_mutations_602 -4.07 -0.911 False
DCA_T=1 dca_f_mutations_603 -4.17 0.733 False
DCA_T=1 dca_f_mutations_604 -3.37 -1.32 False
DCA_T=1 dca_f_mutations_605 -4.46 -0.0814 False
DCA_T=1 dca_f_mutations_606 -4.06 -1.17 False
DCA_T=1 dca_f_mutations_607 -2.9 -0.53 False
DCA_T=1 dca_f_mutations_608 -3.86 -1.1 False
DCA_T=1 dca_f_mutations_609 -3.79 -0.433 False
DCA_T=1 dca_f_mutations_610 -3.4 -0.0413 False
DCA_T=1 dca_f_mutations_611 -3.82 -0.92 False
DCA_T=1 dca_f_mutations_612 -4.13 -0.394 False
DCA_T=1 dca_f_mutations_613 -4.03 1.57 False
DCA_T=1 dca_f_mutations_614 -4.14 0.228 False
DCA_T=1 dca_f_mutations_615 -3.28 -1.63 False
DCA_T=1 dca_f_mutations_616 -3.6 -0.423 False
DCA_T=1 dca_f_mutations_617 -3.98 -0.747 False
DCA_T=1 dca_f_mutations_618 -3.72 -0.336 False
DCA_T=1 dca_f_mutations_619 -3.75 0.119 False
DCA_T=1 dca_f_mutations_620 -3.53 0.176 False
DCA_T=1 dca_f_mutations_621 -3.78 -1.14 False
DCA_T=1 dca_f_mutations_622 -4.02 -0.248 False
DCA_T=1 dca_f_mutations_623 -3.78 -0.462 False
DCA_T=1 dca_f_mutations_624 -4.29 -2.06 False
DCA_T=1 dca_f_mutations_625 -3.72 -0.204 False
DCA_T=1 dca_f_mutations_626 -3.16 -1.1 False
DCA_T=1 dca_f_mutations_627 -3.0 -0.55 False
DCA_T=1 dca_f_mutations_628 -3.5 -0.507 False
DCA_T=1 dca_f_mutations_629 -3.7 -0.755 False
DCA_T=1 dca_f_mutations_630 -3.71 -1.12 False
DCA_T=1 dca_f_mutations_631 -3.27 -1.15 False
DCA_T=1 dca_f_mutations_632 -3.65 -1.0 False
DCA_T=1 dca_f_mutations_633 -3.4 -1.64 False
DCA_T=1 dca_f_mutations_634 -3.83 -1.34 False
DCA_T=1 dca_f_mutations_635 -4.4 0.01 False
DCA_T=1 dca_f_mutations_636 -3.33 -0.326 False
DCA_T=1 dca_f_mutations_637 -3.65 -1.08 False
DCA_T=1 dca_f_mutations_638 -4.14 0.262 False
DCA_T=1 dca_f_mutations_639 -3.41 -1.34 False
DCA_T=1 dca_f_mutations_640 -3.84 -1.4 False
DCA_T=1 dca_f_mutations_641 -3.91 -0.456 False
DCA_T=1 dca_f_mutations_642 -4.03 0.372 False
DCA_T=1 dca_f_mutations_643 -4.04 1.4 False
DCA_T=1 dca_f_mutations_644 -3.91 0.0937 False
DCA_T=1 dca_f_mutations_645 -4.01 -0.193 False
DCA_T=1 dca_f_mutations_646 -3.74 0.196 False
DCA_T=1 dca_f_mutations_647 -3.61 -0.807 False
DCA_T=1 dca_f_mutations_649 -3.59 0.466 False
DCA_T=1 dca_f_mutations_650 -3.95 -1.01 False
DCA_T=1 dca_f_mutations_651 -3.52 0.207 False
DCA_T=1 dca_f_mutations_652 -3.79 0.443 False
DCA_T=1 dca_f_mutations_654 -3.17 -0.827 False
DCA_T=1 dca_f_mutations_655 -3.73 -0.687 False
DCA_T=1 dca_f_mutations_656 -3.55 -1.05 False
DCA_T=1 dca_f_mutations_657 -3.87 -0.465 False
DCA_T=1 dca_f_mutations_658 -3.72 -0.665 False
DCA_T=1 dca_f_mutations_659 -4.14 0.398 False
DCA_T=1 dca_f_mutations_660 -4.45 -0.713 False
DCA_T=1 dca_f_mutations_662 -3.94 -1.17 False
DCA_T=1 dca_f_mutations_663 -3.78 0.42 False
DCA_T=1 dca_f_mutations_664 -4.14 -0.125 False
DCA_T=1 dca_f_mutations_665 -4.17 -0.533 False
DCA_T=1 dca_f_mutations_667 -4.48 -1.53 False
DCA_T=1 dca_f_mutations_668 -3.78 -0.807 False
DCA_T=1 dca_f_mutations_669 -3.53 0.193 False
DCA_T=1 dca_f_mutations_670 -4.12 -1.03 False
DCA_T=1 dca_f_mutations_671 -3.85 -0.516 False
DCA_T=1 dca_f_mutations_672 -3.68 0.678 False
DCA_T=1 dca_f_mutations_673 -3.56 -0.188 False
DCA_T=1 dca_f_mutations_674 -3.55 -1.13 False
DCA_T=1 dca_f_mutations_675 -3.57 -0.0291 False
DCA_T=1 dca_f_mutations_676 -3.52 -0.703 False
DCA_T=1 dca_f_mutations_677 -4.45 0.659 False
DCA_T=1 dca_f_mutations_678 -4.03 -1.81 False
DCA_T=1 dca_f_mutations_679 -3.85 -0.593 False
DCA_T=1 dca_f_mutations_680 -3.31 -0.607 False
DCA_T=1 dca_f_mutations_681 -3.72 -0.978 False
DCA_T=1 dca_f_mutations_682 -4.26 -0.727 False
DCA_T=1 dca_f_mutations_683 -4.23 -1.46 False
DCA_T=1 dca_f_mutations_684 -4.28 -1.4 False
DCA_T=1 dca_f_mutations_685 -3.94 -0.34 False
DCA_T=1 dca_f_mutations_686 -4.32 -0.727 False
DCA_T=1 dca_f_mutations_687 -4.24 -0.569 False
DCA_T=1 dca_f_mutations_688 -3.93 -0.897 False
DCA_T=1 dca_f_mutations_689 -3.99 0.562 False
DCA_T=1 dca_f_mutations_690 -4.16 -0.27 False
DCA_T=1 dca_f_mutations_691 -3.7 -0.122 False
DCA_T=1 dca_f_mutations_692 -4.21 -0.476 False
DCA_T=1 dca_f_mutations_693 -4.1 0.818 False
DCA_T=1 dca_f_mutations_694 -4.34 0.267 False
DCA_T=1 dca_f_mutations_695 -3.27 0.0516 False
DCA_T=1 dca_f_mutations_696 -4.03 -1.57 False
DCA_T=1 dca_f_mutations_697 -3.7 -2.13 False
DCA_T=1 dca_f_mutations_698 -3.74 -0.533 False
DCA_T=1 dca_f_mutations_701 -3.46 -1.02 False
DCA_T=1 dca_f_mutations_702 -3.49 -0.0746 False
DCA_T=1 dca_f_mutations_703 -4.52 -0.131 False
DCA_T=1 dca_f_mutations_704 -4.07 -1.71 False
DCA_T=1 dca_f_mutations_705 -3.87 -0.778 False
DCA_T=1 dca_f_mutations_706 -3.8 -1.03 False
DCA_T=1 dca_f_mutations_707 -4.1 -1.55 False
DCA_T=1 dca_f_mutations_708 -3.46 -1.01 False
DCA_T=1 dca_f_mutations_709 -3.36 -0.807 False
DCA_T=1 dca_f_mutations_710 -3.26 -1.31 False
DCA_T=1 dca_f_mutations_711 -3.62 0.513 False
DCA_T=1 dca_f_mutations_712 -3.88 0.439 False
DCA_T=1 dca_f_mutations_713 -4.02 -0.209 False
DCA_T=1 dca_f_mutations_714 -4.2 -0.776 False
DCA_T=1 dca_f_mutations_715 -4.13 -0.303 False
DCA_T=1 dca_f_mutations_716 -3.98 0.286 False
DCA_T=1 dca_f_mutations_717 -4.27 -1.3 False
DCA_T=1 dca_f_mutations_718 -2.7 -1.34 False
DCA_T=1 dca_f_mutations_719 -4.37 -0.125 False
DCA_T=1 dca_f_mutations_720 -3.78 -1.28 False
DCA_T=1 dca_f_mutations_721 -4.4 -0.731 False
DCA_T=1 dca_f_mutations_722 -4.02 -1.8 False
DCA_T=1 dca_f_mutations_723 -3.96 -1.43 False
DCA_T=1 dca_f_mutations_724 -4.3 -0.563 False
DCA_T=1 dca_f_mutations_725 -3.68 -0.234 False
DCA_T=1 dca_f_mutations_726 -3.03 -0.793 False
DCA_T=1 dca_f_mutations_727 -4.18 0.154 False
DCA_T=1 dca_f_mutations_728 -3.46 -1.37 False
DCA_T=1 dca_f_mutations_729 -3.86 -0.723 False
DCA_T=1 dca_f_mutations_730 -4.13 1.81 False
DCA_T=1 dca_f_mutations_731 -4.09 0.121 False
DCA_T=1 dca_f_mutations_732 -3.48 -1.45 False
DCA_T=1 dca_f_mutations_733 -3.72 -1.57 False
DCA_T=1 dca_f_mutations_734 -4.11 -0.0131 False
DCA_T=1 dca_f_mutations_735 -3.96 0.686 False
DCA_T=1 dca_f_mutations_736 -3.63 -1.19 False
DCA_T=1 dca_f_mutations_737 -3.59 -1.16 False
DCA_T=1 dca_f_mutations_738 -3.5 -0.803 False
DCA_T=1 dca_f_mutations_739 -4.04 -0.747 False
DCA_T=1 dca_f_mutations_740 -4.14 -0.77 False
DCA_T=1 dca_f_mutations_741 -4.06 -0.484 False
DCA_T=1 dca_f_mutations_742 -3.9 -0.263 False
DCA_T=1 dca_f_mutations_743 -3.8 -0.59 False
DCA_T=1 dca_f_mutations_744 -3.72 -1.15 False
DCA_T=1 dca_f_mutations_745 -3.53 -0.0342 False
DCA_T=1 dca_f_mutations_746 -4.15 -1.27 False
DCA_T=1 dca_f_mutations_747 -3.62 -0.416 False
DCA_T=1 dca_f_mutations_749 -3.42 -0.129 False
DCA_T=1 dca_f_mutations_750 -4.63 1.72 False
DCA_T=1 dca_f_mutations_751 -4.39 -0.3 False
DCA_T=1 dca_f_mutations_752 -3.34 -0.64 False
DCA_T=1 dca_f_mutations_753 -4.65 -0.182 False
DCA_T=1 dca_f_mutations_754 -4.9 -0.171 False
DCA_T=1 dca_f_mutations_755 -4.55 -1.17 False
DCA_T=1 dca_f_mutations_756 -4.51 -0.232 False
DCA_T=1 dca_f_mutations_757 -4.65 -0.615 False
DCA_T=1 dca_f_mutations_758 -5.07 0.806 False
DCA_T=1 dca_f_mutations_759 -4.8 0.198 False
DCA_T=1 dca_f_mutations_760 -4.55 -0.905 False
DCA_T=1 dca_f_mutations_761 -4.14 0.254 False
DCA_T=1 dca_f_mutations_762 -4.49 -1.28 False
DCA_T=1 dca_f_mutations_763 -3.0 -1.66 False
DCA_T=1 dca_f_mutations_764 -3.35 -1.6 False
DCA_T=1 dca_f_mutations_766 -4.04 -0.748 False
DCA_T=1 dca_f_mutations_767 -4.06 -0.685 False
DCA_T=1 dca_f_mutations_768 -3.5 -0.78 False
DCA_T=1 dca_f_mutations_769 -3.37 -1.33 False
DCA_T=1 dca_f_mutations_770 -4.27 -0.743 False
DCA_T=1 dca_f_mutations_771 -3.62 -1.39 False
DCA_T=1 dca_f_mutations_773 -4.52 1.42 False
DCA_T=1 dca_f_mutations_774 -4.35 -0.089 False
DCA_T=1 dca_f_mutations_775 -4.54 0.112 False
DCA_T=1 dca_f_mutations_776 -4.03 -0.517 False
DCA_T=1 dca_f_mutations_777 -4.52 -0.539 False
DCA_T=1 dca_f_mutations_778 -3.55 -1.05 False
DCA_T=1 dca_f_mutations_779 -4.42 -1.13 False
DCA_T=1 dca_f_mutations_780 -4.31 -1.37 False
DCA_T=1 dca_f_mutations_781 -3.98 -0.778 False
DCA_T=1 dca_f_mutations_782 -4.4 -1.81 False
DCA_T=1 dca_f_mutations_783 -4.82 -0.492 False
DCA_T=1 dca_f_mutations_784 -4.16 -0.165 False
DCA_T=1 dca_f_mutations_785 -4.42 -1.19 False
DCA_T=1 dca_f_mutations_786 -4.19 -1.33 False
DCA_T=1 dca_f_mutations_787 -4.28 0.294 False
DCA_T=1 dca_f_mutations_788 -3.77 -0.661 False
DCA_T=1 dca_f_mutations_789 -4.17 -1.56 False
DCA_T=1 dca_f_mutations_790 -3.55 -1.18 False
DCA_T=1 dca_f_mutations_791 -4.9 1.05 False
DCA_T=1 dca_f_mutations_792 -3.65 -1.4 False
DCA_T=1 dca_f_mutations_793 -4.18 -0.673 False
DCA_T=1 dca_f_mutations_794 -4.08 -1.04 False
DCA_T=1 dca_f_mutations_795 -3.87 -1.75 False
DCA_T=1 dca_f_mutations_796 -3.97 -0.182 False
DCA_T=1 dca_f_mutations_797 -3.9 0.109 False
DCA_T=1 dca_f_mutations_798 -4.32 1.02 False
DCA_T=1 dca_f_mutations_799 -4.67 0.691 False
DCA_T=1 dca_f_mutations_800 -4.11 -1.55 False
DCA_T=1 dca_f_mutations_801 -4.48 0.622 False
DCA_T=1 dca_f_mutations_802 -3.46 -0.34 False
DCA_T=1 dca_f_mutations_803 -4.29 -1.21 False
DCA_T=1 dca_f_mutations_804 -4.83 -0.951 False
DCA_T=1 dca_f_mutations_805 -3.46 -1.85 False
DCA_T=1 dca_f_mutations_806 -4.2 -1.3 False
DCA_T=1 dca_f_mutations_807 -4.42 -1.49 False
DCA_T=1 dca_f_mutations_808 -3.43 -1.73 False
DCA_T=1 dca_f_mutations_809 -3.84 -1.45 False
DCA_T=1 dca_f_mutations_810 -4.42 -1.31 False
DCA_T=1 dca_f_mutations_811 -4.24 -0.12 False
DCA_T=1 dca_f_mutations_812 -3.41 -0.831 False
DCA_T=1 dca_f_mutations_813 -3.82 0.0128 False
DCA_T=1 dca_f_mutations_814 -4.22 -1.6 False
DCA_T=1 dca_f_mutations_815 -3.53 -1.76 False
DCA_T=1 dca_f_mutations_816 -4.33 -0.661 False
DCA_T=1 dca_f_mutations_817 -4.2 -0.289 False
DCA_T=1 dca_f_mutations_818 -4.8 -1.8 False
DCA_T=1 dca_f_mutations_819 -3.5 -0.87 False
DCA_T=1 dca_f_mutations_820 -4.26 -0.745 False
DCA_T=1 dca_f_mutations_821 -4.81 -1.08 False
DCA_T=1 dca_f_mutations_822 -3.48 -0.961 False
DCA_T=1 dca_f_mutations_823 -4.02 -1.66 False
DCA_T=1 dca_f_mutations_825 -3.11 -1.58 False
DCA_T=1 dca_f_mutations_826 -4.43 -0.395 False
DCA_T=1 dca_f_mutations_827 -3.73 -1.99 True
DCA_T=1 dca_f_mutations_828 -3.81 -1.62 False
DCA_T=1 dca_f_mutations_830 -4.24 -0.784 False
DCA_T=1 dca_f_mutations_831 -3.83 -1.98 False
DCA_T=1 dca_f_mutations_832 -3.33 -1.38 False
DCA_T=1 dca_f_mutations_833 -3.37 -1.83 False
DCA_T=1 dca_f_mutations_834 -4.56 0.523 False
DCA_T=1 dca_f_mutations_836 -4.0 -1.62 False
DCA_T=1 dca_f_mutations_837 -4.32 -0.528 False
DCA_T=1 dca_f_mutations_838 -4.47 -0.275 False
DCA_T=1 dca_f_mutations_839 -4.84 -1.45 False
DCA_T=1 dca_f_mutations_840 -3.8 -0.671 False
DCA_T=1 dca_f_mutations_841 -3.61 -1.22 False
DCA_T=1 dca_f_mutations_842 -4.03 -1.8 False
DCA_T=1 dca_f_mutations_843 -4.06 -1.4 False
DCA_T=1 dca_f_mutations_844 -4.12 -0.449 False
DCA_T=1 dca_f_mutations_845 -4.2 -0.977 False
DCA_T=1 dca_f_mutations_846 -4.56 1.55 False
DCA_T=1 dca_f_mutations_847 -4.01 -1.12 False
DCA_T=1 dca_f_mutations_848 -3.88 0.0903 False
DCA_T=1 dca_f_mutations_849 -3.38 -1.74 False
DCA_T=1 dca_f_mutations_850 -3.77 -1.4 False
DCA_T=1 dca_f_mutations_851 -3.42 -1.22 False
DCA_T=1 dca_f_mutations_853 -3.69 -1.24 False
DCA_T=1 dca_f_mutations_854 -4.37 -0.747 False
DCA_T=1 dca_f_mutations_855 -4.17 -0.806 False
DCA_T=1 dca_f_mutations_856 -3.52 0.02 False
DCA_T=1 dca_f_mutations_857 -4.11 -0.894 False
DCA_T=1 dca_f_mutations_858 -3.33 -0.963 False
DCA_T=1 dca_f_mutations_859 -3.6 -1.46 False
DCA_T=1 dca_f_mutations_860 -3.93 -0.738 False
DCA_T=1 dca_f_mutations_861 -4.04 -1.24 False
DCA_T=1 dca_f_mutations_862 -4.05 -0.912 False
DCA_T=1 dca_f_mutations_863 -3.71 -1.45 False
DCA_T=1 dca_f_mutations_864 -4.91 -1.06 False
DCA_T=1 dca_f_mutations_865 -4.27 -0.221 False
DCA_T=1 dca_f_mutations_866 -3.72 -0.952 False
DCA_T=1 dca_f_mutations_867 -4.35 -0.549 False
DCA_T=1 dca_f_mutations_868 -4.08 -1.6 False
DCA_T=1 dca_f_mutations_869 -4.3 -1.26 False
DCA_T=1 dca_f_mutations_870 -4.12 -0.255 False
DCA_T=1 dca_f_mutations_871 -3.89 -0.459 False
DCA_T=1 dca_f_mutations_872 -4.31 -1.08 False
DCA_T=1 dca_f_mutations_873 -4.54 1.24 False
DCA_T=1 dca_f_mutations_874 -3.84 -0.701 False
DCA_T=1 dca_f_mutations_875 -3.88 -0.519 False
DCA_T=1 dca_f_mutations_876 -4.72 -0.588 False
DCA_T=1 dca_f_mutations_877 -4.02 -1.41 False
DCA_T=1 dca_f_mutations_878 -3.91 -0.879 False
DCA_T=1 dca_f_mutations_879 -3.62 -1.45 False
DCA_T=1 dca_f_mutations_880 -4.56 -0.469 False
DCA_T=1 dca_f_mutations_881 -4.04 -1.77 False
DCA_T=1 dca_f_mutations_882 -3.54 -0.795 False
DCA_T=1 dca_f_mutations_883 -3.43 -1.39 False
DCA_T=1 dca_f_mutations_884 -3.47 -1.62 False
DCA_T=1 dca_f_mutations_885 -4.28 -1.36 False
DCA_T=1 dca_f_mutations_886 -3.83 -0.646 False
DCA_T=1 dca_f_mutations_887 -4.34 -0.566 False
DCA_T=1 dca_f_mutations_889 -4.11 -0.733 False
DCA_T=1 dca_f_mutations_890 -4.04 -1.01 False
DCA_T=1 dca_f_mutations_891 -4.65 0.783 False
DCA_T=1 dca_f_mutations_892 -4.36 -0.599 False
DCA_T=1 dca_f_mutations_893 -3.43 -1.14 False
DCA_T=1 dca_f_mutations_894 -4.32 -2.0 False
DCA_T=1 dca_f_mutations_895 -4.33 -0.803 False
DCA_T=1 dca_f_mutations_896 -3.41 -1.68 False
DCA_T=1 dca_f_mutations_897 -4.42 -0.725 False
DCA_T=1 dca_f_mutations_898 -4.17 0.363 False
DCA_T=1 dca_f_mutations_899 -4.22 -0.48 False
DCA_T=1 dca_f_mutations_900 -4.38 -1.11 False
DCA_T=1 dca_f_mutations_901 -4.64 -0.186 False
DCA_T=1 dca_f_mutations_902 -3.36 -0.966 False
DCA_T=1 dca_f_mutations_903 -4.76 0.184 False
DCA_T=1 dca_f_mutations_904 -4.61 -1.06 False
DCA_T=1 dca_f_mutations_905 -3.77 -1.75 False
DCA_T=1 dca_f_mutations_906 -3.81 -1.05 False
DCA_T=1 dca_f_mutations_907 -4.28 -0.713 False
DCA_T=1 dca_f_mutations_908 -3.71 -1.06 False
DCA_T=1 dca_f_mutations_909 -3.69 -1.42 False
DCA_T=1 dca_f_mutations_910 -5.08 0.0868 False
DCA_T=1 dca_f_mutations_911 -3.63 -0.794 False
DCA_T=1 dca_f_mutations_912 -3.56 -1.35 False
DCA_T=1 dca_f_mutations_913 -4.75 -0.727 False
DCA_T=1 dca_f_mutations_914 -4.49 -1.14 False
DCA_T=1 dca_f_mutations_915 -3.84 -1.48 False
DCA_T=1 dca_f_mutations_916 -5.06 -0.338 False
DCA_T=1 dca_f_mutations_917 -4.53 -0.828 False
DCA_T=1 dca_f_mutations_918 -3.78 -1.1 False
DCA_T=1 dca_f_mutations_919 -4.44 -0.725 False
DCA_T=1 dca_f_mutations_920 -4.28 -1.16 False
DCA_T=1 dca_f_mutations_921 -3.57 -1.23 False
DCA_T=1 dca_f_mutations_922 -3.68 -1.85 False
DCA_T=1 dca_f_mutations_923 -4.99 -0.172 False
DCA_T=1 dca_f_mutations_924 -4.27 -2.38 False
DCA_T=1 dca_f_mutations_925 -3.52 -1.25 False
DCA_T=1 dca_f_mutations_926 -5.02 -0.162 False
DCA_T=1 dca_f_mutations_927 -3.85 -1.05 False
DCA_T=1 dca_f_mutations_928 -3.77 -1.53 False
DCA_T=1 dca_f_mutations_929 -3.97 -1.67 False
DCA_T=1 dca_f_mutations_930 -3.3 -1.47 False
DCA_T=1 dca_f_mutations_931 -3.59 -1.33 False
DCA_T=1 dca_f_mutations_932 -3.74 -1.03 False
DCA_T=1 dca_f_mutations_933 -4.63 -0.177 False
DCA_T=1 dca_f_mutations_934 -3.86 -0.899 False
DCA_T=1 dca_f_mutations_935 -4.52 0.894 False
DCA_T=1 dca_f_mutations_936 -3.52 -0.932 False
DCA_T=1 dca_f_mutations_937 -3.34 -1.24 False
DCA_T=1 dca_f_mutations_938 -4.65 -0.397 False
DCA_T=1 dca_f_mutations_939 -3.48 -1.21 False
DCA_T=1 dca_f_mutations_940 -3.54 -1.17 False
DCA_T=1 dca_f_mutations_941 -3.8 -1.27 False
DCA_T=1 dca_f_mutations_942 -3.94 -0.933 False
DCA_T=1 dca_f_mutations_943 -3.41 -1.11 False
DCA_T=1 dca_f_mutations_944 -3.86 -1.23 False
DCA_T=1 dca_f_mutations_945 -4.11 -2.08 False
DCA_T=1 dca_f_mutations_946 -3.57 -0.928 False
DCA_T=1 dca_f_mutations_947 -3.65 -1.25 False
DCA_T=1 dca_f_mutations_948 -3.51 -1.24 False
DCA_T=1 dca_f_mutations_949 -3.74 -1.41 False
DCA_T=1 dca_f_mutations_950 -4.61 0.0152 False
DCA_T=1 dca_f_mutations_951 -3.94 -1.28 False
DCA_T=1 dca_f_mutations_952 -4.23 -0.285 False
DCA_T=1 dca_f_mutations_953 -3.22 -0.861 False
DCA_T=1 dca_f_mutations_954 -3.67 -0.895 False
DCA_T=1 dca_f_mutations_955 -4.66 -0.155 False
DCA_T=1 dca_f_mutations_956 -3.41 -0.919 False
DCA_T=1 dca_f_mutations_957 -3.6 -0.972 False
DCA_T=1 dca_f_mutations_958 -4.86 0.587 False
DCA_T=1 dca_f_mutations_959 -4.44 -0.442 False
DCA_T=1 dca_f_mutations_960 -3.73 -1.33 False
DCA_T=1 dca_f_mutations_961 -3.47 -0.996 False
DCA_T=1 dca_f_mutations_962 -3.75 -1.12 False
DCA_T=1 dca_f_mutations_963 -3.94 -1.56 False
DCA_T=1 dca_f_mutations_964 -3.62 -0.875 False
DCA_T=1 dca_f_mutations_965 -4.35 -1.19 False
DCA_T=1 dca_f_mutations_966 -3.86 -1.27 False
DCA_T=1 dca_f_mutations_967 -4.19 -0.864 False
DCA_T=1 dca_f_mutations_968 -4.3 -1.21 False
DCA_T=1 dca_f_mutations_969 -3.68 -1.08 False
DCA_T=1 dca_f_mutations_970 -4.1 -1.84 False
DCA_T=1 dca_f_mutations_971 -4.65 -0.472 False
DCA_T=1 dca_f_mutations_972 -3.73 -1.47 False
DCA_T=1 dca_f_mutations_973 -5.11 0.703 False
DCA_T=1 dca_f_mutations_974 -3.73 -1.18 False
DCA_T=1 dca_f_mutations_975 -3.67 -1.5 False
DCA_T=1 dca_f_mutations_976 -3.39 -0.948 False
DCA_T=1 dca_f_mutations_977 -4.13 -1.46 False
DCA_T=1 dca_f_mutations_978 -4.93 -1.62 False
DCA_T=1 dca_f_mutations_979 -3.51 -1.1 False
DCA_T=1 dca_f_mutations_980 -4.49 -0.69 False
DCA_T=1 dca_f_mutations_981 -4.49 -0.35 False
DCA_T=1 dca_f_mutations_982 -4.72 -0.356 False
DCA_T=1 dca_f_mutations_983 -3.81 -0.718 False
DCA_T=1 dca_f_mutations_984 -4.25 -0.739 False
DCA_T=1 dca_f_mutations_985 -4.56 -0.796 False
DCA_T=1 dca_f_mutations_986 -3.99 -0.951 False
DCA_T=1 dca_f_mutations_987 -4.23 -0.688 False
DCA_T=1 dca_f_mutations_988 -4.28 -1.54 False
DCA_T=1 dca_f_mutations_989 -4.8 0.0295 False
DCA_T=1 dca_f_mutations_990 -4.0 -0.954 False
DCA_T=1 dca_f_mutations_991 -3.1 -1.13 False
DCA_T=1 dca_f_mutations_992 -4.27 -0.257 False
DCA_T=1 dca_f_mutations_993 -4.01 -0.0132 False
DCA_T=1 dca_f_mutations_994 -3.7 -0.61 False
DCA_T=1 dca_f_mutations_995 -4.83 -2.43 False
DCA_T=1 dca_f_mutations_996 -3.5 -0.88 False
DCA_T=1 dca_f_mutations_997 -4.67 -1.22 False
DCA_T=1 dca_f_mutations_998 -4.53 0.745 False
DCA_T=1 dca_f_mutations_999 -4.29 -1.41 False
DCA_T=1 dca_f_mutations_1000 -5.01 -0.396 False
DCA_T=1 dca_f_mutations_1001 -4.54 -1.52 False
DCA_T=1 dca_f_mutations_1002 -3.74 -1.23 False
DCA_T=1 dca_f_mutations_1003 -3.54 -0.798 False
DCA_T=1 dca_f_mutations_1004 -4.91 0.951 False
DCA_T=1 dca_f_mutations_1005 -4.85 0.302 False
DCA_T=1 dca_f_mutations_1006 -3.92 -1.42 False
DCA_T=1 dca_f_mutations_1007 -4.13 -1.01 False
DCA_T=1 dca_f_mutations_1008 -3.56 -0.798 False
DCA_T=1 dca_f_mutations_1009 -3.87 -2.05 False
DCA_T=1 dca_f_mutations_1010 -4.03 -0.81 False
DCA_T=1 dca_f_mutations_1011 -3.32 -1.02 False
DCA_T=1 dca_f_mutations_1012 -4.26 -1.16 False
DCA_T=1 dca_f_mutations_1013 -3.81 -1.65 False
DCA_T=1 dca_f_mutations_1014 -3.23 -1.33 False
DCA_T=1 dca_f_mutations_1015 -3.45 -0.409 False
DCA_T=1 dca_f_mutations_1016 -4.05 -1.27 False
DCA_T=1 dca_f_mutations_1017 -3.65 -0.981 False
DCA_T=1 dca_f_mutations_1018 -3.99 -2.17 False
DCA_T=1 dca_f_mutations_1019 -3.42 -1.47 False
DCA_T=1 dca_f_mutations_1020 -4.51 -0.179 False
DCA_T=1 dca_f_mutations_1021 -4.03 -1.05 False
DCA_T=1 dca_f_mutations_1022 -3.6 -1.46 False
DCA_T=1 dca_f_mutations_1023 -3.76 -1.09 False
DCA_T=1 dca_f_mutations_1024 -4.97 -1.02 False
DCA_T=1 dca_f_mutations_1025 -3.91 -1.38 False
DCA_T=1 dca_f_mutations_1026 -3.78 -1.57 False
DCA_T=1 dca_f_mutations_1027 -4.37 -0.886 False
DCA_T=1 dca_f_mutations_1028 -4.4 -1.07 False
DCA_T=1 dca_f_mutations_1029 -3.71 -1.12 False
DCA_T=1 dca_f_mutations_1030 -3.66 -0.972 False
DCA_T=1 dca_f_mutations_1031 -3.37 -0.785 False
DCA_T=1 dca_f_mutations_1032 -4.22 -1.83 False
DCA_T=1 dca_f_mutations_1033 -4.42 -1.21 False
DCA_T=1 dca_f_mutations_1034 -3.46 -0.71 False
DCA_T=1 dca_f_mutations_1035 -3.68 -0.549 False
DCA_T=1 dca_f_mutations_1036 -3.63 -1.4 False
DCA_T=1 dca_f_mutations_1037 -3.79 -1.11 False
DCA_T=1 dca_f_mutations_1038 -4.21 -1.34 False
DCA_T=1 dca_f_mutations_1039 -4.32 -0.613 False
DCA_T=1 dca_f_mutations_1040 -3.71 -1.14 False
DCA_T=1 dca_f_mutations_1041 -4.23 -0.721 False
DCA_T=1 dca_f_mutations_1042 -4.59 -0.754 False
DCA_T=1 dca_f_mutations_1043 -4.37 -1.24 False
DCA_T=1 dca_f_mutations_1044 -3.7 -1.36 False
DCA_T=1 dca_f_mutations_1045 -3.66 -0.554 False
DCA_T=1 dca_f_mutations_1046 -4.9 -0.927 False
DCA_T=1 dca_f_mutations_1047 -3.78 -0.366 False
DCA_T=1 dca_f_mutations_1048 -5.14 1.18 False
DCA_T=1 dca_f_mutations_1049 -4.01 -1.15 False
DCA_T=1 dca_f_mutations_1050 -3.9 -0.142 False
VAE vae_1_1-10 -0.0621 -0.0578 True
VAE vae_2_1-10 -0.18 -0.109 True
VAE vae_3_1-10 -0.144 -0.0465 True
VAE vae_4_1-10 -0.137 -0.0387 True
VAE vae_5_1-10 -0.282 -0.0664 True
VAE vae_6_1-10 -0.0841 -0.00569 True
VAE vae_7_1-10 -0.0548 -0.00421 True
VAE vae_8_1-10 -0.084 -0.049 True
VAE vae_9_1-10 -0.0892 -0.0518 True
VAE vae_10_1-10 -0.222 -0.0331 True
VAE vae_11_1-10 -0.376 -0.00988 True
VAE vae_12_1-10 -0.181 -0.131 True
VAE vae_13_1-10 -0.134 -0.045 True
VAE vae_14_1-10 -0.366 0.00618 True
VAE vae_15_1-10 -0.11 -0.0166 True
VAE vae_16_1-10 -0.42 -0.0975 True
VAE vae_17_1-10 -0.2 0.0228 True
VAE vae_18_1-10 -0.138 -0.0618 True
VAE vae_19_1-10 -0.244 -0.16 True
VAE vae_20_1-10 -0.426 0.148 True
VAE vae_21_1-10 -0.166 0.0129 True
VAE vae_22_1-10 -0.115 -0.039 True
VAE vae_23_1-10 -0.21 0.123 True
VAE vae_24_1-10 -0.144 -0.0823 True
VAE vae_25_1-10 -0.233 -0.177 True
VAE vae_26_1-10 -0.231 0.0275 True
VAE vae_27_1-10 -0.195 0.0865 True
VAE vae_28_1-10 -0.44 -0.157 True
VAE vae_29_1-10 -0.0986 -0.0257 True
VAE vae_30_1-10 -0.156 -0.0574 True
VAE vae_31_1-10 -0.242 -0.134 True
VAE vae_32_1-10 -0.0916 -0.0355 True
VAE vae_33_1-10 -0.263 -0.0753 True
VAE vae_34_1-10 -0.213 0.00859 True
VAE vae_35_1-10 -0.348 -0.0968 True
VAE vae_36_1-10 -0.139 0.141 True
VAE vae_37_1-10 -0.141 -0.0995 True
VAE vae_38_1-10 -0.331 -0.00535 True
VAE vae_39_1-10 -0.21 0.0784 True
VAE vae_40_1-10 -0.307 0.0783 True
VAE vae_41_1-10 -0.133 -0.0915 True
VAE vae_42_1-10 -0.2 -0.0317 True
VAE vae_43_1-10 -0.172 0.0265 True
VAE vae_44_1-10 -0.359 0.0495 True
VAE vae_45_1-10 -0.344 0.142 True
VAE vae_46_1-10 -0.173 -0.00526 True
VAE vae_47_1-10 -0.11 -0.00149 True
VAE vae_48_1-10 -0.248 -0.148 True
VAE vae_49_1-10 -0.152 -0.0751 True
VAE vae_50_1-10 -0.246 0.0792 True
VAE vae_51_1-10 -0.322 0.299 True
VAE vae_52_1-10 -0.175 -0.135 True
VAE vae_53_1-10 -0.461 0.11 True
VAE vae_54_1-10 -0.269 0.0839 True
VAE vae_55_1-10 -0.2 -0.133 True
VAE vae_56_1-10 -0.35 -0.0618 True
VAE vae_57_1-10 -0.333 0.0812 True
VAE vae_58_1-10 -0.222 0.146 True
VAE vae_59_1-10 -0.284 -0.00757 True
VAE vae_60_1-10 -0.152 -0.0955 True
VAE vae_61_1-10 -0.211 -0.00257 True
VAE vae_62_1-10 -0.15 -0.0889 True
VAE vae_63_1-10 -0.228 -0.0137 True
VAE vae_64_1-10 -0.154 -0.133 True
VAE vae_65_1-10 -0.236 -0.185 True
VAE vae_66_1-10 -0.202 -0.0114 True
VAE vae_67_1-10 -0.321 0.089 True
VAE vae_68_1-10 -0.137 -0.0389 True
VAE vae_69_1-10 -0.258 -0.132 True
VAE vae_70_1-10 -0.119 -0.0366 True
VAE vae_71_1-10 -0.144 -0.046 True
VAE vae_72_1-10 -0.0806 -0.0856 True
VAE vae_73_1-10 -0.252 -0.162 True
VAE vae_74_1-10 -0.313 -0.0599 True
VAE vae_75_1-10 -0.161 -0.0333 True
VAE vae_76_1-10 -0.298 -0.0683 True
VAE vae_77_1-10 -0.0817 -0.0334 True
VAE vae_78_1-10 -0.21 -0.0907 True
VAE vae_79_1-10 -0.186 0.103 True
VAE vae_80_1-10 -0.0736 -0.042 True
VAE vae_81_1-10 -0.165 -0.0751 True
VAE vae_82_1-10 -0.123 -0.118 True
VAE vae_83_1-10 -0.215 0.135 True
VAE vae_84_1-10 -0.528 0.0146 True
VAE vae_85_1-10 -0.171 -0.044 True
VAE vae_86_1-10 -0.205 -0.151 True
VAE vae_87_1-10 -0.171 -0.0657 True
VAE vae_88_1-10 -0.351 -0.113 True
VAE vae_89_1-10 -0.15 -0.0823 True
VAE vae_90_1-10 -0.119 -0.104 True
VAE vae_91_1-10 -0.439 -0.0864 True
VAE vae_92_1-10 -0.324 -0.126 True
VAE vae_93_1-10 -0.294 0.0488 True
VAE vae_94_1-10 -0.242 -0.103 True
VAE vae_95_1-10 -0.168 0.0119 True
VAE vae_96_1-10 -0.168 -0.0489 True
VAE vae_97_1-10 -0.31 -0.198 True
VAE vae_98_1-10 -0.364 -0.141 True
VAE vae_99_1-10 -0.106 -0.022 True
VAE vae_100_1-10 -0.33 0.00555 True
VAE vae_101_1-10 -0.12 -0.0768 True
VAE vae_102_1-10 -0.215 0.178 True
VAE vae_103_1-10 -0.523 0.0974 True
VAE vae_104_1-10 -0.306 0.0563 True
VAE vae_105_1-10 -0.173 -0.148 True
VAE vae_106_1-10 -0.279 -0.147 True
VAE vae_107_1-10 -0.417 0.0956 True
VAE vae_108_1-10 -0.204 -0.107 True
VAE vae_109_1-10 -0.217 -0.17 True
VAE vae_110_1-10 -0.186 -0.0763 True
VAE vae_111_1-10 -0.156 -0.0712 True
VAE vae_112_1-10 -0.178 -0.0314 True
VAE vae_113_1-10 -0.206 -0.0385 True
VAE vae_114_1-10 -0.241 -0.00495 True
VAE vae_115_1-10 -0.339 -0.0428 True
VAE vae_116_1-10 -0.132 -0.0344 True
VAE vae_117_1-10 -0.151 -0.022 True
VAE vae_118_1-10 -0.139 -0.0195 True
VAE vae_119_1-10 -0.206 -0.00969 True
VAE vae_120_1-10 -0.127 -0.0489 True
VAE vae_121_1-10 -0.163 -0.117 True
VAE vae_122_1-10 -0.185 -0.0824 True
VAE vae_123_1-10 -0.284 -0.124 True
VAE vae_124_1-10 -0.203 -0.0914 True
VAE vae_125_1-10 -0.18 0.00718 True
VAE vae_126_1-10 -0.205 -0.066 True
VAE vae_127_1-10 -0.255 -0.00464 True
VAE vae_128_1-10 -0.361 -0.106 True
VAE vae_129_1-10 -0.204 -0.125 True
VAE vae_130_1-10 -0.502 0.581 True
VAE vae_131_1-10 -0.251 -0.0247 True
VAE vae_132_1-10 -0.255 -0.0151 True
VAE vae_133_1-10 -0.307 -0.0431 True
VAE vae_134_1-10 -0.186 0.0813 True
VAE vae_135_1-10 -0.415 -0.221 True
VAE vae_136_1-10 -0.169 -0.0326 True
VAE vae_137_1-10 -0.431 -0.0177 True
VAE vae_138_1-10 -0.188 -0.084 True
VAE vae_139_1-10 -0.308 -0.112 False
VAE vae_140_1-10 -0.268 -0.087 True
VAE vae_141_1-10 -0.211 -0.0756 True
VAE vae_142_1-10 -0.337 -0.208 True
VAE vae_143_1-10 -0.203 -0.144 True
VAE vae_144_1-10 -0.387 -0.138 True
VAE vae_145_1-10 -0.395 0.0899 True
VAE vae_146_1-10 -0.461 -0.00438 True
VAE vae_147_1-10 -0.642 -0.0109 True
VAE vae_148_1-10 -0.229 -0.0758 True
VAE vae_149_1-10 -0.149 -0.0726 True
VAE vae_150_1-10 -0.22 -0.0189 True
VAE vae_151_1-10 -0.396 -0.0571 True
VAE vae_152_1-10 -0.421 -0.0883 True
VAE vae_153_1-10 -0.397 0.274 True
VAE vae_154_1-10 -0.257 -0.238 True
VAE vae_155_1-10 -0.551 0.0607 True
VAE vae_156_1-10 -0.261 -0.125 True
VAE vae_157_1-10 -0.339 -0.277 True
VAE vae_158_1-10 -0.183 -0.0939 True
VAE vae_159_1-10 -0.125 0.11 True
VAE vae_160_1-10 -0.255 0.00421 True
VAE vae_161_1-10 -0.207 -0.155 True
VAE vae_162_1-10 -0.436 0.135 True
VAE vae_163_1-10 -0.11 -0.015 True
VAE vae_164_1-10 -0.315 -0.0243 True
VAE vae_165_1-10 -0.138 -0.0095 True
VAE vae_166_1-10 -0.38 -0.148 True
VAE vae_167_1-10 -0.148 -0.0672 True
VAE vae_168_1-10 -0.15 -0.045 True
VAE vae_169_1-10 -0.262 -0.125 True
VAE vae_170_1-10 -0.209 -0.0866 True
VAE vae_171_1-10 -0.279 -0.177 True
VAE vae_172_1-10 -0.249 0.0744 True
VAE vae_173_1-10 -0.231 0.0934 True
VAE vae_174_1-10 -0.185 -0.0317 True
VAE vae_175_1-10 -0.167 -0.111 True
VAE vae_176_1-10 -0.287 0.058 True
VAE vae_177_1-10 -0.24 0.0684 True
VAE vae_178_1-10 -0.647 -0.0367 True
VAE vae_179_1-10 -0.176 -0.129 True
VAE vae_180_1-10 -0.213 -0.094 True
VAE vae_181_1-10 -0.202 -0.144 True
VAE vae_182_1-10 -0.117 -0.038 True
VAE vae_183_1-10 -0.202 -0.00489 True
VAE vae_184_1-10 -0.416 0.0189 True
VAE vae_185_1-10 -0.289 -0.0487 True
VAE vae_186_1-10 -0.0844 -0.048 True
VAE vae_187_1-10 -0.0927 -0.0771 True
VAE vae_188_1-10 -0.168 -0.147 True
VAE vae_189_1-10 -0.249 0.0278 True
VAE vae_190_1-10 -0.133 -0.0791 True
VAE vae_191_1-10 -0.119 -0.106 True
VAE vae_192_1-10 -0.142 -0.0556 True
VAE vae_193_1-10 -0.571 0.464 True
VAE vae_194_1-10 -0.247 0.0509 True
VAE vae_195_1-10 -0.258 -0.0931 True
VAE vae_196_1-10 -0.162 -0.0394 True
VAE vae_197_1-10 -0.226 0.0757 True
VAE vae_198_1-10 -0.19 -0.126 True
VAE vae_199_1-10 -0.4 -0.0209 False
VAE vae_200_1-10 -0.4 -0.195 False
VAE vae_201_1-10 -0.262 0.0788 True
VAE vae_202_1-10 -0.224 -0.122 True
VAE vae_203_1-10 -0.146 -0.0631 True
VAE vae_204_1-10 -0.223 0.0904 True
VAE vae_205_1-10 -0.186 -0.132 True
VAE vae_206_1-10 -0.471 0.105 True
VAE vae_207_1-10 -0.0943 -0.0335 True
VAE vae_208_1-10 -0.274 -0.0537 True
VAE vae_209_1-10 -0.14 -0.105 True
VAE vae_210_1-10 -0.22 -0.151 True
VAE vae_211_1-10 -0.236 -0.0998 True
VAE vae_212_1-10 -0.297 -0.121 True
VAE vae_213_1-10 -0.159 -0.0204 True
VAE vae_214_1-10 -0.231 -0.0637 True
VAE vae_215_1-10 -0.178 0.135 True
VAE vae_216_1-10 -0.264 -0.149 True
VAE vae_217_1-10 -0.185 -0.106 True
VAE vae_218_1-10 -0.184 -0.0653 True
VAE vae_219_1-10 -0.396 -0.031 True
VAE vae_220_1-10 -0.0868 -0.0558 True
VAE vae_221_1-10 -0.361 0.0227 True
VAE vae_222_1-10 -0.133 -0.115 True
VAE vae_223_1-10 -0.295 -0.0505 True
VAE vae_224_1-10 -0.16 -0.0922 True
VAE vae_225_1-10 -0.0987 -0.0455 True
VAE vae_226_1-10 -0.102 -0.0705 True
VAE vae_227_1-10 -0.376 -0.0614 True
VAE vae_228_1-10 -0.105 -0.0431 True
VAE vae_229_1-10 -0.184 -0.0504 True
VAE vae_230_1-10 -0.509 0.0371 True
VAE vae_231_1-10 -0.278 -0.0903 True
VAE vae_232_1-10 -0.297 -0.0489 True
VAE vae_233_1-10 -0.575 0.159 True
VAE vae_234_1-10 -0.138 -0.101 True
VAE vae_235_1-10 -0.47 0.107 True
VAE vae_236_1-10 -0.203 0.00321 True
VAE vae_237_1-10 -0.17 -0.00595 True
VAE vae_238_1-10 -0.218 -0.088 True
VAE vae_239_1-10 -0.401 0.182 True
VAE vae_240_1-10 -0.145 -0.101 True
VAE vae_241_1-10 -0.284 0.159 True
VAE vae_242_1-10 -0.311 0.0756 False
VAE vae_243_1-10 -0.295 0.00588 True
VAE vae_244_1-10 -0.187 -0.0916 True
VAE vae_245_1-10 -0.221 0.106 True
VAE vae_246_1-10 -0.188 -0.0226 True
VAE vae_247_1-10 -0.543 0.19 True
VAE vae_248_1-10 -0.171 -0.142 True
VAE vae_249_1-10 -0.146 -0.0425 True
VAE vae_250_1-10 -0.202 -0.05 True
VAE vae_251_1-10 -0.257 -0.137 True
VAE vae_252_1-10 -0.28 0.143 True
VAE vae_253_1-10 -0.48 -0.0147 True
VAE vae_254_1-10 -0.138 -0.0889 True
VAE vae_255_1-10 -0.33 -0.0607 True
VAE vae_256_1-10 -0.233 -0.205 True
VAE vae_257_1-10 -0.22 -0.158 True
VAE vae_258_1-10 -0.228 -0.0166 True
VAE vae_259_1-10 -0.105 -0.0144 True
VAE vae_260_1-10 -0.224 -0.116 True
VAE vae_261_1-10 -0.183 -0.146 True
VAE vae_262_1-10 -0.183 -0.0461 True
VAE vae_263_1-10 -0.517 -0.0309 True
VAE vae_264_1-10 -0.237 -0.0772 True
VAE vae_265_1-10 -0.269 -0.128 True
VAE vae_266_1-10 -0.445 0.265 True
VAE vae_267_1-10 -0.125 -0.106 True
VAE vae_268_1-10 -0.261 -0.128 True
VAE vae_269_1-10 -0.172 -0.113 True
VAE vae_270_1-10 -0.421 0.0545 True
VAE vae_271_1-10 -0.138 -0.083 True
VAE vae_272_1-10 -0.186 -0.0756 True
VAE vae_273_1-10 -0.196 -0.0338 True
VAE vae_274_1-10 -0.273 -0.0283 True
VAE vae_275_1-10 -0.112 -0.0796 True
VAE vae_276_1-10 -0.254 -0.135 True
VAE vae_277_1-10 -0.191 -0.116 True
VAE vae_278_1-10 -0.467 -0.384 True
VAE vae_279_1-10 -0.171 -0.115 True
VAE vae_280_1-10 -0.238 -0.152 True
VAE vae_281_10-20 -0.405 -0.077 True
VAE vae_282_10-20 -0.462 -0.182 True
VAE vae_283_10-20 -0.374 -0.132 True
VAE vae_284_10-20 -0.37 -0.111 True
VAE vae_285_10-20 -0.433 -0.043 True
VAE vae_286_10-20 -0.8 -0.253 True
VAE vae_287_10-20 -1.06 0.294 True
VAE vae_288_10-20 -0.844 0.12 True
VAE vae_289_10-20 -0.638 0.146 False
VAE vae_290_10-20 -0.457 -0.195 False
VAE vae_291_10-20 -0.551 -0.386 True
VAE vae_292_10-20 -0.309 -0.0168 True
VAE vae_293_10-20 -0.51 -0.114 False
VAE vae_294_10-20 -0.536 -0.106 True
VAE vae_295_10-20 -0.577 -0.185 True
VAE vae_296_10-20 -0.771 0.0435 True
VAE vae_297_10-20 -0.411 -0.213 True
VAE vae_298_10-20 -0.838 0.169 True
VAE vae_299_10-20 -0.459 -0.0686 True
VAE vae_300_10-20 -0.46 -0.312 True
VAE vae_301_10-20 -0.534 -0.153 True
VAE vae_302_10-20 -0.469 -0.127 True
VAE vae_303_10-20 -0.704 0.0751 True
VAE vae_304_10-20 -0.919 0.347 True
VAE vae_305_10-20 -0.705 -0.161 True
VAE vae_306_10-20 -0.512 -0.378 True
VAE vae_307_10-20 -0.428 -0.205 True
VAE vae_308_10-20 -0.3 -0.133 True
VAE vae_309_10-20 -0.707 -0.186 True
VAE vae_310_10-20 -0.399 0.000973 True
VAE vae_311_10-20 -0.578 0.142 True
VAE vae_312_10-20 -0.522 -0.0602 True
VAE vae_313_10-20 -0.37 -0.248 True
VAE vae_314_10-20 -0.873 -0.028 True
VAE vae_315_10-20 -0.377 -0.17 True
VAE vae_316_10-20 -0.59 -0.246 True
VAE vae_317_10-20 -0.523 -0.0606 True
VAE vae_318_10-20 -0.557 -0.249 True
VAE vae_319_10-20 -0.854 -0.0409 False
VAE vae_320_10-20 -0.597 -0.106 True
VAE vae_321_10-20 -0.677 -0.104 True
VAE vae_322_10-20 -0.297 -0.0469 True
VAE vae_323_10-20 -0.474 -0.154 True
VAE vae_324_10-20 -0.874 0.0826 True
VAE vae_325_10-20 -0.422 -0.0343 True
VAE vae_326_10-20 -0.379 -0.114 True
VAE vae_327_10-20 -0.351 -0.064 True
VAE vae_328_10-20 -0.714 -0.086 True
VAE vae_329_10-20 -0.26 -0.0917 True
VAE vae_330_10-20 -0.401 -0.271 True
VAE vae_331_10-20 -0.556 -0.393 True
VAE vae_332_10-20 -0.442 -0.0057 True
VAE vae_333_10-20 -0.359 -0.0991 True
VAE vae_334_10-20 -0.863 0.447 True
VAE vae_335_10-20 -0.957 0.403 False
VAE vae_336_10-20 -0.318 -0.157 True
VAE vae_337_10-20 -0.693 -0.0118 False
VAE vae_338_10-20 -0.823 -0.188 True
VAE vae_339_10-20 -0.572 0.147 True
VAE vae_340_10-20 -0.223 -0.142 True
VAE vae_341_10-20 -0.418 -0.2 True
VAE vae_342_10-20 -0.398 -0.233 True
VAE vae_343_10-20 -0.51 -0.121 True
VAE vae_344_10-20 -0.336 -0.166 True
VAE vae_345_10-20 -0.548 0.00068 True
VAE vae_346_10-20 -0.733 -0.211 True
VAE vae_347_10-20 -0.188 -0.0655 True
VAE vae_348_10-20 -1.03 0.128 True
VAE vae_349_10-20 -0.236 -0.109 True
VAE vae_350_10-20 -0.918 0.267 True
VAE vae_351_10-20 -0.664 -0.0246 True
VAE vae_352_10-20 -0.357 -0.266 True
VAE vae_353_10-20 -0.482 -0.199 True
VAE vae_354_10-20 -0.632 -0.358 True
VAE vae_355_10-20 -0.52 0.201 True
VAE vae_356_10-20 -0.66 -0.18 False
VAE vae_357_10-20 -0.37 -0.00659 True
VAE vae_358_10-20 -0.444 -0.185 True
VAE vae_359_10-20 -0.325 -0.188 False
VAE vae_360_10-20 -0.658 -0.152 False
VAE vae_361_10-20 -0.418 -0.237 True
VAE vae_362_10-20 -0.493 -0.265 True
VAE vae_363_10-20 -0.611 0.0191 True
VAE vae_364_10-20 -0.398 -0.243 True
VAE vae_365_10-20 -0.421 -0.157 True
VAE vae_366_10-20 -0.691 -0.0817 True
VAE vae_367_10-20 -0.332 -0.149 True
VAE vae_368_10-20 -0.437 -0.293 True
VAE vae_369_10-20 -0.788 0.00254 True
VAE vae_370_10-20 -0.596 -0.0268 True
VAE vae_371_10-20 -0.669 -0.0883 True
VAE vae_372_10-20 -0.411 -0.0149 True
VAE vae_373_10-20 -0.407 -0.0582 True
VAE vae_374_10-20 -0.292 -0.161 True
VAE vae_375_10-20 -0.269 -0.162 True
VAE vae_376_10-20 -0.37 -0.0811 True
VAE vae_377_10-20 -0.441 -0.106 True
VAE vae_378_10-20 -0.292 -0.13 True
VAE vae_379_10-20 -0.375 -0.149 True
VAE vae_380_10-20 -0.822 -0.144 True
VAE vae_381_10-20 -0.485 -0.172 True
VAE vae_382_10-20 -0.394 -0.153 True
VAE vae_383_10-20 -0.49 -0.0612 True
VAE vae_384_10-20 -0.433 -0.308 True
VAE vae_385_10-20 -1.15 0.331 True
VAE vae_386_10-20 -0.76 0.0671 True
VAE vae_387_10-20 -0.787 0.142 True
VAE vae_388_10-20 -0.421 -0.0648 True
VAE vae_389_10-20 -0.371 -0.0611 True
VAE vae_390_10-20 -0.512 -0.0614 True
VAE vae_391_10-20 -0.408 -0.212 True
VAE vae_392_10-20 -0.746 -0.0653 True
VAE vae_393_10-20 -0.78 -0.0415 True
VAE vae_394_10-20 -0.364 -0.109 True
VAE vae_395_10-20 -1.02 -0.077 True
VAE vae_396_10-20 -0.689 -0.457 False
VAE vae_397_10-20 -0.269 -0.14 True
VAE vae_398_10-20 -0.423 -0.0837 True
VAE vae_399_10-20 -0.42 -0.0266 True
VAE vae_400_10-20 -0.381 -0.0769 True
VAE vae_401_10-20 -0.81 -0.0747 True
VAE vae_402_10-20 -0.708 -0.193 True
VAE vae_403_10-20 -0.888 0.122 True
VAE vae_404_10-20 -0.277 -0.133 True
VAE vae_405_10-20 -0.307 -0.113 True
VAE vae_406_10-20 -0.432 -0.191 True
VAE vae_407_10-20 -0.401 -0.0738 True
VAE vae_408_10-20 -0.335 -0.127 True
VAE vae_409_10-20 -0.361 -0.0904 True
VAE vae_410_10-20 -0.442 -0.0393 True
VAE vae_411_10-20 -0.448 -0.0614 True
VAE vae_412_10-20 -0.424 -0.104 True
VAE vae_413_10-20 -0.442 -0.0874 True
VAE vae_414_10-20 -0.83 -0.194 True
VAE vae_415_10-20 -0.73 -0.17 True
VAE vae_416_10-20 -0.297 -0.101 True
VAE vae_417_10-20 -0.811 -0.251 True
VAE vae_418_10-20 -0.477 -0.0319 True
VAE vae_419_10-20 -0.501 -0.0474 True
VAE vae_420_10-20 -0.424 -0.131 True
VAE vae_421_10-20 -0.428 -0.1 True
VAE vae_422_10-20 -0.38 -0.288 True
VAE vae_423_10-20 -0.535 -0.264 True
VAE vae_424_10-20 -0.569 -0.0346 True
VAE vae_425_10-20 -0.294 -0.0425 True
VAE vae_426_10-20 -0.719 0.153 True
VAE vae_427_10-20 -0.627 -0.375 True
VAE vae_428_10-20 -0.271 -0.0247 True
VAE vae_429_10-20 -0.704 -0.076 True
VAE vae_430_10-20 -0.453 -0.235 False
VAE vae_431_10-20 -0.367 -0.0666 True
VAE vae_432_10-20 -0.538 -0.279 True
VAE vae_433_10-20 -0.535 -0.275 True
VAE vae_434_10-20 -0.557 -0.0409 False
VAE vae_435_10-20 -0.269 -0.167 True
VAE vae_436_10-20 -0.437 -0.144 True
VAE vae_437_10-20 -0.438 0.0422 True
VAE vae_438_10-20 -0.36 -0.0564 True
VAE vae_439_10-20 -0.861 0.438 True
VAE vae_440_10-20 -0.467 -0.0424 True
VAE vae_441_10-20 -0.299 -0.141 True
VAE vae_442_10-20 -0.536 -0.383 False
VAE vae_443_10-20 -0.848 0.208 True
VAE vae_444_10-20 -0.511 -0.283 True
VAE vae_445_10-20 -0.876 0.145 True
VAE vae_446_10-20 -0.755 0.203 True
VAE vae_447_10-20 -0.76 -0.252 True
VAE vae_448_10-20 -0.505 -0.359 True
VAE vae_449_10-20 -0.253 -0.104 True
VAE vae_450_10-20 -0.537 -0.372 True
VAE vae_451_10-20 -0.646 -0.383 True
VAE vae_452_10-20 -0.704 -0.0939 False
VAE vae_453_10-20 -1.0 0.469 False
VAE vae_454_10-20 -0.337 -0.212 True
VAE vae_455_10-20 -0.492 -0.354 True
VAE vae_456_10-20 -0.504 -0.194 True
VAE vae_457_10-20 -0.793 -0.0404 False
VAE vae_458_10-20 -0.981 0.00419 False
VAE vae_459_10-20 -0.924 0.263 True
VAE vae_460_10-20 -0.531 -0.137 True
VAE vae_461_10-20 -0.596 0.243 True
VAE vae_462_10-20 -1.03 0.0252 True
VAE vae_463_10-20 -0.257 -0.0715 True
VAE vae_464_10-20 -0.302 -0.162 True
VAE vae_465_10-20 -0.548 -0.256 False
VAE vae_466_10-20 -0.332 -0.0932 True
VAE vae_467_10-20 -0.378 -0.219 True
VAE vae_468_10-20 -0.532 -0.355 True
VAE vae_469_10-20 -0.695 0.0383 True
VAE vae_470_10-20 -0.498 -0.305 True
VAE vae_471_10-20 -0.307 -0.221 True
VAE vae_472_10-20 -0.452 -0.192 True
VAE vae_473_10-20 -0.713 -0.113 False
VAE vae_474_10-20 -0.424 -0.133 True
VAE vae_475_10-20 -0.916 0.304 True
VAE vae_476_10-20 -0.312 -0.233 True
VAE vae_477_10-20 -0.34 -0.194 True
VAE vae_478_10-20 -0.741 0.0127 False
VAE vae_479_10-20 -0.801 -0.173 True
VAE vae_480_10-20 -0.738 -0.255 True
VAE vae_481_10-20 -0.38 -0.244 True
VAE vae_482_10-20 -0.568 0.253 True
VAE vae_483_10-20 -0.506 -0.394 True
VAE vae_484_10-20 -0.371 -0.227 True
VAE vae_485_10-20 -0.501 -0.236 True
VAE vae_486_10-20 -0.784 0.0173 True
VAE vae_487_10-20 -0.38 -0.0727 True
VAE vae_488_10-20 -0.524 0.287 True
VAE vae_489_10-20 -0.487 -0.12 True
VAE vae_490_10-20 -0.673 -0.178 True
VAE vae_491_10-20 -0.756 -0.287 True
VAE vae_492_10-20 -0.343 -0.159 True
VAE vae_493_10-20 -0.473 -0.121 True
VAE vae_494_10-20 -0.333 -0.0957 True
VAE vae_495_10-20 -0.535 -0.0916 True
VAE vae_496_10-20 -0.657 -0.0748 True
VAE vae_497_10-20 -0.909 -0.0174 True
VAE vae_498_10-20 -0.496 -0.115 True
VAE vae_499_10-20 -0.4 -0.0487 True
VAE vae_500_10-20 -0.591 -0.358 True
VAE vae_501_10-20 -0.419 0.038 True
VAE vae_502_10-20 -0.386 -0.261 True
VAE vae_503_10-20 -0.576 0.0128 False
VAE vae_504_10-20 -0.692 -0.226 True
VAE vae_505_10-20 -0.375 -0.234 True
VAE vae_506_10-20 -0.987 0.291 True
VAE vae_507_10-20 -0.449 -0.269 True
VAE vae_508_10-20 -0.662 -0.0567 True
VAE vae_509_10-20 -0.545 0.0421 True
VAE vae_510_10-20 -0.553 -0.119 False
VAE vae_511_10-20 -0.6 -0.368 True
VAE vae_512_10-20 -0.525 -0.225 True
VAE vae_513_10-20 -0.309 -0.0768 True
VAE vae_514_10-20 -0.913 -0.103 True
VAE vae_515_10-20 -0.577 0.137 True
VAE vae_516_10-20 -0.478 0.0749 True
VAE vae_517_10-20 -0.645 -0.157 False
VAE vae_518_10-20 -0.504 -0.0104 True
VAE vae_519_10-20 -0.962 0.0192 False
VAE vae_520_10-20 -0.785 -0.00956 True
VAE vae_521_10-20 -0.806 0.228 True
VAE vae_522_10-20 -0.411 -0.219 True
VAE vae_523_10-20 -0.57 -0.186 True
VAE vae_524_10-20 -0.396 -0.154 True
VAE vae_525_10-20 -0.328 -0.0775 True
VAE vae_526_10-20 -0.286 -0.0803 True
VAE vae_527_10-20 -0.524 -0.327 True
VAE vae_528_10-20 -0.217 -0.07 True
VAE vae_529_10-20 -0.597 -0.296 True
VAE vae_530_10-20 -1.05 0.291 True
VAE vae_531_10-20 -0.579 -0.113 True
VAE vae_532_10-20 -0.443 -0.151 True
VAE vae_533_10-20 -0.555 -0.234 True
VAE vae_534_10-20 -0.314 -0.165 True
VAE vae_535_10-20 -0.347 -0.237 True
VAE vae_536_10-20 -0.527 -0.143 True
VAE vae_537_10-20 -0.681 0.0543 True
VAE vae_538_10-20 -0.821 -0.207 True
VAE vae_539_10-20 -0.776 0.151 False
VAE vae_540_10-20 -0.846 -0.464 True
VAE vae_541_10-20 -0.46 -0.108 True
VAE vae_542_10-20 -0.572 -0.206 True
VAE vae_543_10-20 -0.724 0.0985 False
VAE vae_544_10-20 -0.34 -0.0755 True
VAE vae_545_10-20 -0.608 0.0817 False
VAE vae_546_10-20 -0.333 -0.179 True
VAE vae_547_10-20 -0.439 -0.115 True
VAE vae_548_10-20 -0.688 -0.323 True
VAE vae_549_10-20 -0.29 -0.169 True
VAE vae_550_10-20 -0.375 -0.271 True
VAE vae_551_10-20 -0.36 -0.217 True
VAE vae_552_10-20 -0.716 0.152 True
VAE vae_553_10-20 -0.444 -0.273 True
VAE vae_554_10-20 -0.642 -0.334 True
VAE vae_555_10-20 -0.768 -0.454 True
VAE vae_556_10-20 -0.421 -0.202 True
VAE vae_557_10-20 -0.553 -0.207 True
VAE vae_558_10-20 -0.899 -0.143 True
VAE vae_559_10-20 -0.358 -0.0777 True
VAE vae_560_10-20 -0.633 -0.0784 True
VAE vae_561_20-30 -1.55 0.107 False
VAE vae_562_20-30 -0.964 -0.281 True
VAE vae_563_20-30 -0.961 -0.18 True
VAE vae_564_20-30 -1.4 -0.469 True
VAE vae_565_20-30 -2.1 0.0843 False
VAE vae_566_20-30 -1.1 -0.134 True
VAE vae_567_20-30 -1.89 0.164 False
VAE vae_568_20-30 -1.04 -0.127 True
VAE vae_569_20-30 -0.941 -0.291 True
VAE vae_570_20-30 -0.897 -0.186 True
VAE vae_571_20-30 -1.15 -0.362 True
VAE vae_572_20-30 -1.34 -0.395 False
VAE vae_573_20-30 -0.845 -0.457 True
VAE vae_574_20-30 -0.779 -0.286 True
VAE vae_575_20-30 -1.35 -0.334 False
VAE vae_576_20-30 -0.642 -0.274 True
VAE vae_577_20-30 -0.863 -0.252 True
VAE vae_578_20-30 -1.03 -0.267 False
VAE vae_579_20-30 -0.842 -0.356 True
VAE vae_580_20-30 -2.0 0.173 False
VAE vae_581_20-30 -1.64 0.198 False
VAE vae_582_20-30 -0.777 -0.245 True
VAE vae_583_20-30 -1.43 -0.112 False
VAE vae_584_20-30 -1.54 0.057 False
VAE vae_585_20-30 -0.663 -0.358 True
VAE vae_586_20-30 -1.37 -0.606 False
VAE vae_587_20-30 -1.14 -0.263 False
VAE vae_588_20-30 -1.3 -0.107 False
VAE vae_589_20-30 -0.804 -0.156 False
VAE vae_590_20-30 -1.53 -0.0763 True
VAE vae_591_20-30 -1.25 -0.328 False
VAE vae_592_20-30 -1.06 0.023 False
VAE vae_593_20-30 -1.11 -0.021 True
VAE vae_594_20-30 -1.45 0.0577 False
VAE vae_595_20-30 -1.05 -0.0844 False
VAE vae_596_20-30 -0.813 -0.147 False
VAE vae_597_20-30 -0.97 -0.383 True
VAE vae_598_20-30 -1.12 -0.133 False
VAE vae_599_20-30 -1.2 -0.453 False
VAE vae_600_20-30 -1.78 -0.261 True
VAE vae_601_20-30 -0.982 -0.0398 True
VAE vae_602_20-30 -0.846 -0.254 True
VAE vae_603_20-30 -2.25 -0.164 True
VAE vae_604_20-30 -1.03 -0.518 False
VAE vae_605_20-30 -1.32 -0.0626 False
VAE vae_606_20-30 -0.837 -0.288 True
VAE vae_607_20-30 -1.39 -0.0927 True
VAE vae_608_20-30 -1.15 -0.205 False
VAE vae_609_20-30 -1.39 -0.394 False
VAE vae_610_20-30 -1.05 -0.174 True
VAE vae_611_20-30 -1.01 -0.0399 True
VAE vae_612_20-30 -1.16 -0.481 False
VAE vae_613_20-30 -1.1 -0.393 False
VAE vae_614_20-30 -1.35 -0.0539 False
VAE vae_615_20-30 -0.948 -0.126 True
VAE vae_616_20-30 -1.7 -0.213 False
VAE vae_617_20-30 -1.55 -0.378 False
VAE vae_618_20-30 -0.819 -0.257 True
VAE vae_619_20-30 -0.908 -0.225 True
VAE vae_620_20-30 -1.11 -0.354 False
VAE vae_621_20-30 -1.1 -0.464 False
VAE vae_622_20-30 -1.78 0.0617 False
VAE vae_623_20-30 -1.09 -0.0586 False
VAE vae_624_20-30 -1.42 -0.244 True
VAE vae_625_20-30 -1.48 -0.135 False
VAE vae_626_20-30 -1.33 -0.273 True
VAE vae_627_20-30 -1.65 0.37 False
VAE vae_628_20-30 -0.98 -0.423 True
VAE vae_629_20-30 -1.4 0.0456 False
VAE vae_630_20-30 -1.27 -0.438 False
VAE vae_631_20-30 -0.877 -0.154 False
VAE vae_632_20-30 -1.25 -0.428 True
VAE vae_633_20-30 -0.796 -0.132 True
VAE vae_634_20-30 -1.17 -0.268 True
VAE vae_635_20-30 -1.52 -0.035 False
VAE vae_636_20-30 -2.01 -0.197 False
VAE vae_637_20-30 -1.59 -0.121 True
VAE vae_638_20-30 -1.67 -0.196 False
VAE vae_639_20-30 -0.82 -0.354 True
VAE vae_640_20-30 -0.817 -0.347 False
VAE vae_641_20-30 -2.02 -0.262 True
VAE vae_642_20-30 -1.34 -0.318 False
VAE vae_644_20-30 -1.32 -0.301 False
VAE vae_645_20-30 -0.78 -0.285 True
VAE vae_646_20-30 -0.761 -0.266 True
VAE vae_647_20-30 -1.06 -0.403 False
VAE vae_648_20-30 -0.923 -0.225 True
VAE vae_649_20-30 -1.3 0.372 False
VAE vae_650_20-30 -0.777 -0.317 False
VAE vae_651_20-30 -0.754 -0.247 True
VAE vae_652_20-30 -0.959 -0.273 True
VAE vae_653_20-30 -0.967 -0.258 True
VAE vae_654_20-30 -1.67 0.271 False
VAE vae_655_20-30 -1.0 -0.375 True
VAE vae_656_20-30 -1.01 -0.326 False
VAE vae_657_20-30 -1.04 -0.385 False
VAE vae_658_20-30 -0.743 -0.283 True
VAE vae_659_20-30 -0.912 -0.109 True
VAE vae_660_20-30 -1.23 -0.0865 False
VAE vae_661_20-30 -1.79 0.483 False
VAE vae_662_20-30 -1.2 -0.257 True
VAE vae_663_20-30 -0.913 -0.328 True
VAE vae_664_20-30 -1.24 -0.0263 False
VAE vae_665_20-30 -0.951 -0.0954 True
VAE vae_666_20-30 -1.26 -0.496 False
VAE vae_667_20-30 -1.29 -0.515 True
VAE vae_668_20-30 -0.885 -0.314 True
VAE vae_669_20-30 -1.17 -0.266 False
VAE vae_670_20-30 -0.796 -0.334 True
VAE vae_671_20-30 -0.788 -0.247 True
VAE vae_672_20-30 -1.86 -0.392 True
VAE vae_673_20-30 -1.44 -0.0267 True
VAE vae_674_20-30 -1.16 -0.711 True
VAE vae_675_20-30 -1.12 -0.472 True
VAE vae_676_20-30 -0.992 -0.384 False
VAE vae_677_20-30 -1.12 -0.72 False
VAE vae_678_20-30 -0.852 -0.0955 True
VAE vae_679_20-30 -0.759 -0.32 True
VAE vae_680_20-30 -1.23 0.177 False
VAE vae_681_20-30 -2.3 0.244 True
VAE vae_682_20-30 -1.93 0.137 False
VAE vae_683_20-30 -1.47 -0.0325 False
VAE vae_684_20-30 -0.902 -0.302 True
VAE vae_685_20-30 -0.935 -0.0292 False
VAE vae_686_20-30 -0.734 -0.219 True
VAE vae_687_20-30 -1.25 0.00588 False
VAE vae_688_20-30 -0.992 -0.154 False
VAE vae_689_20-30 -1.14 -0.407 False
VAE vae_690_20-30 -1.65 0.14 False
VAE vae_691_20-30 -1.08 -0.618 False
VAE vae_692_20-30 -1.38 -0.0981 False
VAE vae_693_20-30 -1.87 -0.0983 False
VAE vae_694_20-30 -1.02 -0.299 True
VAE vae_695_20-30 -1.41 -0.131 True
VAE vae_696_20-30 -0.877 -0.168 True
VAE vae_697_20-30 -1.71 0.171 False
VAE vae_698_20-30 -2.09 0.126 True
VAE vae_699_20-30 -0.969 -0.527 True
VAE vae_700_20-30 -1.1 -0.443 True
VAE vae_701_20-30 -1.05 -0.439 True
VAE vae_702_20-30 -0.825 0.0254 False
VAE vae_703_20-30 -1.15 -0.0534 False
VAE vae_704_20-30 -1.27 -0.601 True
VAE vae_705_20-30 -1.18 -0.0414 True
VAE vae_706_20-30 -1.14 0.0124 False
VAE vae_707_20-30 -0.974 -0.0709 False
VAE vae_708_20-30 -0.936 -0.0241 False
VAE vae_709_20-30 -1.42 0.0563 False
VAE vae_710_20-30 -0.762 -0.237 False
VAE vae_711_20-30 -1.76 0.448 True
VAE vae_712_20-30 -2.13 0.0648 False
VAE vae_713_20-30 -1.13 -0.686 True
VAE vae_714_20-30 -1.28 -0.131 False
VAE vae_715_20-30 -1.64 0.196 True
VAE vae_716_20-30 -1.04 -0.495 False
VAE vae_717_20-30 -0.918 -0.3 True
VAE vae_718_20-30 -1.45 -0.0538 False
VAE vae_719_20-30 -1.43 -0.115 False
VAE vae_720_20-30 -1.19 -0.203 False
VAE vae_721_20-30 -1.28 0.067 True
VAE vae_722_20-30 -1.65 -0.389 False
VAE vae_723_20-30 -0.86 -0.228 True
VAE vae_724_20-30 -1.23 -0.5 False
VAE vae_725_20-30 -1.07 -0.217 True
VAE vae_726_20-30 -1.33 -0.139 True
VAE vae_727_20-30 -1.01 -0.234 True
VAE vae_728_20-30 -1.03 -0.165 True
VAE vae_729_20-30 -1.89 0.0247 False
VAE vae_730_20-30 -2.14 0.344 False
VAE vae_731_20-30 -1.49 -0.0979 False
VAE vae_732_20-30 -0.772 -0.249 True
VAE vae_733_20-30 -0.721 -0.296 True
VAE vae_734_20-30 -1.48 -0.299 True
VAE vae_735_20-30 -0.892 -0.21 True
VAE vae_736_20-30 -1.54 -0.296 True
VAE vae_737_20-30 -1.75 -0.0728 False
VAE vae_738_20-30 -0.948 -0.416 False
VAE vae_739_20-30 -1.02 -0.43 False
VAE vae_740_20-30 -1.46 0.0732 True
VAE vae_741_20-30 -1.34 0.247 False
VAE vae_742_20-30 -1.68 -0.42 False
VAE vae_743_20-30 -1.05 -0.383 False
VAE vae_744_20-30 -0.869 -0.358 True
VAE vae_745_20-30 -1.78 -0.234 True
VAE vae_746_20-30 -0.962 -0.204 True
VAE vae_747_20-30 -1.23 -0.25 False
VAE vae_748_20-30 -1.38 -0.161 False
VAE vae_749_20-30 -1.31 -0.394 True
VAE vae_750_20-30 -1.43 0.0204 True
VAE vae_751_20-30 -1.22 -0.253 True
VAE vae_752_20-30 -1.78 -0.812 True
VAE vae_753_20-30 -1.22 -0.155 False
VAE vae_754_20-30 -1.52 -0.111 False
VAE vae_755_20-30 -0.91 -0.298 False
VAE vae_756_20-30 -0.81 -0.185 True
VAE vae_757_20-30 -1.41 -0.593 False
VAE vae_758_20-30 -1.4 -0.466 True
VAE vae_759_20-30 -1.05 -0.201 False
VAE vae_760_20-30 -1.56 0.169 False
VAE vae_761_20-30 -2.2 0.257 False
VAE vae_762_20-30 -1.18 -0.551 False
VAE vae_763_20-30 -1.38 -0.267 False
VAE vae_764_20-30 -1.04 0.123 False
VAE vae_765_20-30 -1.75 -0.0695 True
VAE vae_766_20-30 -1.29 -0.228 False
VAE vae_767_20-30 -1.99 -0.569 False
VAE vae_768_20-30 -1.33 -0.17 False
VAE vae_769_20-30 -1.71 0.106 True
VAE vae_770_20-30 -1.64 0.118 False
VAE vae_771_20-30 -1.14 -0.333 False
VAE vae_772_20-30 -1.11 -0.291 False
VAE vae_773_20-30 -1.87 0.0956 False
VAE vae_774_20-30 -1.14 -0.271 False
VAE vae_775_20-30 -1.83 0.191 False
VAE vae_776_20-30 -1.44 -0.021 False
VAE vae_777_20-30 -1.17 -0.544 False
VAE vae_778_20-30 -1.15 -0.695 True
VAE vae_779_20-30 -1.32 -0.24 True
VAE vae_780_20-30 -1.39 -0.31 True
VAE vae_781_20-30 -1.89 0.132 False
VAE vae_782_20-30 -1.3 -0.16 True
VAE vae_783_20-30 -1.02 -0.301 True
VAE vae_784_20-30 -1.2 -0.329 True
VAE vae_785_20-30 -1.13 -0.352 True
VAE vae_786_20-30 -1.11 -0.494 False
VAE vae_787_20-30 -1.06 -0.147 True
VAE vae_788_20-30 -1.2 -0.528 True
VAE vae_789_20-30 -0.977 -0.315 True
VAE vae_790_20-30 -1.58 -0.0222 False
VAE vae_791_20-30 -1.21 0.0807 True
VAE vae_792_20-30 -1.11 -0.111 True
VAE vae_793_20-30 -1.14 -0.451 True
VAE vae_794_20-30 -1.97 -0.0324 True
VAE vae_795_20-30 -1.29 -0.338 True
VAE vae_796_20-30 -2.0 0.0766 False
VAE vae_797_20-30 -1.13 -0.226 False
VAE vae_798_20-30 -0.846 -0.143 True
VAE vae_799_20-30 -1.15 -0.101 False
VAE vae_800_20-30 -1.4 -0.00283 False
VAE vae_801_20-30 -1.5 0.0183 False
VAE vae_802_20-30 -0.921 -0.138 True
VAE vae_803_20-30 -0.993 -0.338 True
VAE vae_804_20-30 -1.6 0.156 False
VAE vae_805_20-30 -0.812 -0.267 False
VAE vae_806_20-30 -1.51 -0.635 False
VAE vae_807_20-30 -0.883 -0.245 False
VAE vae_808_20-30 -1.56 -0.164 False
VAE vae_809_20-30 -1.08 -0.237 False
VAE vae_810_20-30 -1.57 -0.688 False
VAE vae_811_20-30 -0.808 -0.179 True
VAE vae_812_20-30 -0.79 -0.223 True
VAE vae_813_20-30 -1.57 0.0199 True
VAE vae_814_20-30 -1.85 -0.743 True
VAE vae_815_20-30 -1.38 -0.211 True
VAE vae_816_20-30 -0.885 -0.366 True
VAE vae_817_20-30 -1.5 0.157 True
VAE vae_818_20-30 -1.07 -0.401 False
VAE vae_819_20-30 -1.03 -0.0727 True
VAE vae_820_20-30 -1.11 -0.576 False
VAE vae_821_20-30 -0.961 -0.328 False
VAE vae_822_20-30 -1.44 -0.906 False
VAE vae_823_20-30 -0.906 -0.246 True
VAE vae_824_20-30 -0.77 -0.287 False
VAE vae_825_20-30 -1.43 0.33 False
VAE vae_826_20-30 -1.73 -0.119 False
VAE vae_827_20-30 -1.28 -0.199 True
VAE vae_828_20-30 -1.0 -0.182 False
VAE vae_829_20-30 -1.16 -0.0633 False
VAE vae_830_20-30 -0.89 -0.276 True
VAE vae_831_20-30 -2.1 -0.0403 False
VAE vae_832_20-30 -1.46 -0.141 True
VAE vae_833_20-30 -1.69 0.23 False
VAE vae_834_20-30 -1.73 -0.0822 False
VAE vae_835_20-30 -1.06 -0.378 False
VAE vae_836_20-30 -1.1 -0.507 True
VAE vae_837_20-30 -1.78 0.278 False
VAE vae_838_20-30 -1.23 -0.16 True
VAE vae_839_20-30 -1.68 -0.133 False
VAE vae_840_20-30 -1.17 -0.268 True
VAE vae_841_30-40 -1.87 0.229 False
VAE vae_842_30-40 -1.3 -0.222 True
VAE vae_843_30-40 -1.07 -0.425 True
VAE vae_844_30-40 -1.31 -0.287 True
VAE vae_845_30-40 -1.85 -0.111 False
VAE vae_846_30-40 -1.4 -0.487 True
VAE vae_847_30-40 -1.95 -0.0944 False
VAE vae_848_30-40 -1.28 -0.384 True
VAE vae_849_30-40 -2.27 -0.211 False
VAE vae_850_30-40 -1.47 -0.317 False
VAE vae_851_30-40 -1.82 0.0296 False
VAE vae_852_30-40 -1.38 -0.258 False
VAE vae_853_30-40 -1.23 -0.365 True
VAE vae_854_30-40 -1.63 0.0529 True
VAE vae_855_30-40 -1.93 0.0135 False
VAE vae_856_30-40 -1.21 -0.363 True
VAE vae_857_30-40 -1.33 -0.46 False
VAE vae_858_30-40 -1.84 0.0205 False
VAE vae_859_30-40 -1.6 -0.502 False
VAE vae_860_30-40 -2.22 -0.453 False
VAE vae_861_30-40 -1.23 -0.225 False
VAE vae_862_30-40 -1.34 -0.889 False
VAE vae_863_30-40 -1.56 -0.312 False
VAE vae_864_30-40 -1.08 -0.408 True
VAE vae_865_30-40 -1.25 -0.154 True
VAE vae_866_30-40 -1.29 -0.295 False
VAE vae_867_30-40 -1.22 -0.679 False
VAE vae_868_30-40 -1.41 -0.585 False
VAE vae_869_30-40 -1.57 -0.325 False
VAE vae_870_30-40 -1.06 -0.366 True
VAE vae_871_30-40 -1.25 -0.2 False
VAE vae_872_30-40 -1.76 0.168 False
VAE vae_873_30-40 -1.86 -0.403 True
VAE vae_874_30-40 -1.67 0.045 False
VAE vae_875_30-40 -1.86 -0.436 False
VAE vae_876_30-40 -1.73 0.0435 False
VAE vae_877_30-40 -1.14 -0.24 True
VAE vae_878_30-40 -1.69 -0.602 False
VAE vae_879_30-40 -1.21 -0.388 True
VAE vae_880_30-40 -1.43 -0.527 False
VAE vae_881_30-40 -1.87 -0.0495 False
VAE vae_882_30-40 -2.01 -0.268 False
VAE vae_883_30-40 -1.45 -0.323 False
VAE vae_884_30-40 -1.55 -0.224 False
VAE vae_885_30-40 -1.35 -0.364 True
VAE vae_886_30-40 -1.16 -0.0964 False
VAE vae_887_30-40 -1.74 -0.678 False
VAE vae_888_30-40 -1.24 -0.414 False
VAE vae_889_30-40 -1.3 -0.199 True
VAE vae_890_30-40 -0.981 -0.395 True
VAE vae_891_30-40 -1.86 0.638 False
VAE vae_892_30-40 -0.997 -0.385 True
VAE vae_893_30-40 -2.34 -0.811 False
VAE vae_894_30-40 -0.956 -0.395 True
VAE vae_895_30-40 -1.53 -0.324 False
VAE vae_896_30-40 -1.83 0.0106 False
VAE vae_897_30-40 -2.27 0.112 False
VAE vae_898_30-40 -1.91 0.215 False
VAE vae_899_30-40 -2.29 0.00605 True
VAE vae_900_30-40 -1.35 -0.382 False
VAE vae_901_30-40 -1.22 -0.324 True
VAE vae_902_30-40 -1.31 -0.148 False
VAE vae_903_30-40 -1.24 -0.184 False
VAE vae_904_30-40 -1.28 -0.395 True
VAE vae_905_30-40 -1.66 -0.689 True
VAE vae_906_30-40 -1.16 -0.211 False
VAE vae_907_30-40 -1.83 0.0624 False
VAE vae_908_30-40 -1.41 -0.122 False
VAE vae_909_30-40 -2.33 0.213 False
VAE vae_910_30-40 -1.43 -0.275 False
VAE vae_911_30-40 -1.19 -0.305 True
VAE vae_912_30-40 -1.59 -0.353 False
VAE vae_913_30-40 -1.73 0.118 False
VAE vae_914_30-40 -0.963 -0.221 True
VAE vae_915_30-40 -1.78 -0.292 False
VAE vae_916_30-40 -1.86 -0.398 True
VAE vae_917_30-40 -1.25 -0.244 True
VAE vae_918_30-40 -1.2 -0.434 False
VAE vae_919_30-40 -1.7 0.246 True
VAE vae_920_30-40 -2.67 0.243 False
VAE vae_921_30-40 -1.27 -0.381 True
VAE vae_922_30-40 -2.13 0.136 False
VAE vae_923_30-40 -1.62 -0.239 False
VAE vae_924_30-40 -1.67 -0.161 True
VAE vae_925_30-40 -2.05 0.0371 False
VAE vae_926_30-40 -1.15 -0.332 False
VAE vae_927_30-40 -1.48 -0.413 False
VAE vae_928_30-40 -1.39 -0.0431 False
VAE vae_929_30-40 -1.26 -0.329 True
VAE vae_930_30-40 -2.02 -0.0211 False
VAE vae_931_30-40 -1.67 -0.0732 False
VAE vae_932_30-40 -1.33 -0.251 True
VAE vae_933_30-40 -1.82 0.181 False
VAE vae_934_30-40 -2.01 0.188 False
VAE vae_935_30-40 -1.89 -0.362 False
VAE vae_936_30-40 -1.16 -0.435 True
VAE vae_937_30-40 -1.59 0.17 False
VAE vae_938_30-40 -1.53 -0.247 False
VAE vae_939_30-40 -2.32 0.261 False
VAE vae_940_30-40 -0.949 -0.321 True
VAE vae_941_30-40 -1.87 -0.474 False
VAE vae_942_30-40 -2.28 0.0722 False
VAE vae_943_30-40 -1.76 -0.251 True
VAE vae_944_30-40 -1.91 0.103 False
VAE vae_945_30-40 -1.71 -0.54 True
VAE vae_946_30-40 -2.61 0.0516 False
VAE vae_947_30-40 -2.65 -0.295 True
VAE vae_948_30-40 -2.53 0.19 False
VAE vae_949_30-40 -2.29 -0.105 True
VAE vae_950_30-40 -2.43 -0.216 False
VAE vae_951_30-40 -1.58 0.0384 False
VAE vae_952_30-40 -0.954 -0.427 True
VAE vae_953_30-40 -1.41 -0.0292 False
VAE vae_954_30-40 -1.89 0.151 False
VAE vae_955_30-40 -1.3 -0.177 False
VAE vae_956_30-40 -1.21 -0.448 True
VAE vae_957_30-40 -2.17 -0.0798 False
VAE vae_958_30-40 -1.29 -0.224 True
VAE vae_959_30-40 -1.38 -0.555 False
VAE vae_960_30-40 -2.62 -0.252 False
VAE vae_961_30-40 -1.95 -0.0261 False
VAE vae_962_30-40 -2.28 0.345 False
VAE vae_963_30-40 -1.9 0.00367 False
VAE vae_964_30-40 -0.92 -0.152 False
VAE vae_965_30-40 -1.02 -0.339 True
VAE vae_966_30-40 -1.21 -0.352 False
VAE vae_967_30-40 -1.95 0.131 False
VAE vae_968_30-40 -1.77 -0.0465 False
VAE vae_969_30-40 -2.35 -0.119 False
VAE vae_970_30-40 -1.74 -0.235 False
VAE vae_971_30-40 -1.27 -0.198 True
VAE vae_972_30-40 -1.89 -0.917 False
VAE vae_973_30-40 -1.82 -0.322 True
VAE vae_974_30-40 -2.23 0.236 False
VAE vae_975_30-40 -1.71 -0.438 False
VAE vae_976_30-40 -1.41 -0.296 False
VAE vae_977_30-40 -1.91 -0.413 False
VAE vae_978_30-40 -0.942 -0.359 True
VAE vae_979_30-40 -1.65 -0.231 False
VAE vae_980_30-40 -1.42 -0.749 False
VAE vae_981_30-40 -2.48 -0.375 False
VAE vae_982_30-40 -1.76 0.0135 False
VAE vae_983_30-40 -2.11 0.0405 False
VAE vae_984_30-40 -1.83 0.0297 False
VAE vae_985_30-40 -1.07 -0.315 True
VAE vae_986_30-40 -1.49 -0.401 True
VAE vae_987_30-40 -1.94 0.163 True
VAE vae_988_30-40 -2.09 0.332 False
VAE vae_989_30-40 -1.57 -0.0572 False
VAE vae_990_30-40 -1.55 -0.129 False
VAE vae_991_30-40 -1.27 -0.29 True
VAE vae_992_30-40 -1.99 0.0794 False
VAE vae_993_30-40 -1.63 -0.275 False
VAE vae_994_30-40 -1.87 0.0308 False
VAE vae_995_30-40 -1.55 -0.126 False
VAE vae_996_30-40 -1.76 0.0298 False
VAE vae_997_30-40 -2.55 0.193 False
VAE vae_998_30-40 -1.36 -0.27 False
VAE vae_999_30-40 -1.43 -0.451 False
VAE vae_1000_30-40 -1.22 -0.455 True
VAE vae_1001_30-40 -2.02 -0.558 False
VAE vae_1002_30-40 -1.85 -0.547 False
VAE vae_1003_30-40 -2.2 -1.06 False
VAE vae_1004_30-40 -2.19 0.044 False
VAE vae_1005_30-40 -1.04 -0.366 True
VAE vae_1006_30-40 -1.88 0.124 False
VAE vae_1007_30-40 -1.5 -0.822 False
VAE vae_1008_30-40 -1.96 0.352 False
VAE vae_1009_30-40 -2.33 0.0987 False
VAE vae_1010_30-40 -2.63 0.135 False
VAE vae_1011_30-40 -2.09 -0.353 False
VAE vae_1012_30-40 -1.9 -0.379 True
VAE vae_1013_30-40 -1.03 -0.467 True
VAE vae_1014_30-40 -1.29 -0.359 False
VAE vae_1015_30-40 -1.34 -0.305 False
VAE vae_1016_30-40 -1.42 -0.292 True
VAE vae_1017_30-40 -1.55 -0.0736 False
VAE vae_1019_30-40 -1.35 -0.264 False
VAE vae_1020_30-40 -1.48 -0.733 False
VAE vae_1021_30-40 -2.04 -0.0538 True
VAE vae_1022_30-40 -1.55 -0.608 False
VAE vae_1023_30-40 -2.55 0.269 False
VAE vae_1024_30-40 -2.13 0.469 True
VAE vae_1025_30-40 -1.04 -0.368 True
VAE vae_1026_30-40 -2.12 -0.39 False
VAE vae_1027_30-40 -1.5 0.102 True
VAE vae_1028_30-40 -1.05 -0.414 True
VAE vae_1029_30-40 -1.95 -0.224 False
VAE vae_1030_30-40 -1.55 -0.477 True
VAE vae_1031_30-40 -1.83 -0.392 False
VAE vae_1032_30-40 -1.13 -0.227 False
VAE vae_1033_30-40 -2.45 0.208 False
VAE vae_1034_30-40 -2.02 -0.588 True
VAE vae_1035_30-40 -2.08 -0.226 False
VAE vae_1036_30-40 -1.38 -0.237 False
VAE vae_1037_30-40 -1.25 -0.341 False
VAE vae_1038_30-40 -1.88 -0.0823 False
VAE vae_1039_30-40 -1.6 -0.504 False
VAE vae_1040_30-40 -1.2 -0.162 True
VAE vae_1041_30-40 -2.03 -0.224 True
VAE vae_1042_30-40 -1.26 -0.236 False
VAE vae_1043_30-40 -1.24 -0.502 True
VAE vae_1044_30-40 -2.3 0.553 False
VAE vae_1045_30-40 -2.28 0.0202 False
VAE vae_1046_30-40 -1.14 -0.401 True
VAE vae_1047_30-40 -2.44 -0.00592 False
VAE vae_1048_30-40 -1.88 0.114 False
VAE vae_1049_30-40 -1.65 -0.545 False
VAE vae_1050_30-40 -1.74 -0.856 True
VAE vae_1051_30-40 -1.32 -0.472 False
VAE vae_1052_30-40 -2.05 0.418 False
VAE vae_1053_30-40 -1.39 -0.381 False
VAE vae_1055_30-40 -2.25 0.308 False
VAE vae_1056_30-40 -2.25 0.226 False
VAE vae_1057_30-40 -2.53 0.129 False
VAE vae_1058_30-40 -2.26 0.293 False
VAE vae_1059_30-40 -1.26 -0.602 True
VAE vae_1060_30-40 -1.77 -0.571 False
VAE vae_1061_30-40 -2.03 0.269 False
VAE vae_1062_30-40 -2.17 0.726 False
VAE vae_1063_30-40 -2.43 -0.841 False
VAE vae_1064_30-40 -2.07 -0.0137 True
VAE vae_1065_30-40 -2.35 0.156 False
VAE vae_1066_30-40 -1.69 0.486 False
VAE vae_1068_30-40 -1.05 -0.286 False
VAE vae_1069_30-40 -2.29 0.346 False
VAE vae_1070_30-40 -1.35 -0.273 True
VAE vae_1071_30-40 -1.24 -0.206 True
VAE vae_1072_30-40 -2.38 -0.363 False
VAE vae_1073_30-40 -2.01 -0.14 False
VAE vae_1074_30-40 -1.33 -0.198 True
VAE vae_1075_30-40 -1.19 -0.416 True
VAE vae_1076_30-40 -1.39 -0.644 False
VAE vae_1077_30-40 -1.72 -0.613 True
VAE vae_1078_30-40 -1.54 -0.188 False
VAE vae_1079_30-40 -1.39 -0.772 False
VAE vae_1080_30-40 -1.25 -0.391 True
VAE vae_1081_30-40 -1.82 0.182 False
VAE vae_1082_30-40 -1.99 -0.534 False
VAE vae_1083_30-40 -1.81 -0.294 False
VAE vae_1084_30-40 -1.76 -0.268 False
VAE vae_1085_30-40 -0.993 -0.323 False
VAE vae_1086_30-40 -1.25 -0.49 False
VAE vae_1087_30-40 -2.16 -0.0637 False
VAE vae_1088_30-40 -1.32 -0.257 True
VAE vae_1089_30-40 -1.89 -0.518 False
VAE vae_1090_30-40 -1.32 -0.256 True
VAE vae_1091_30-40 -1.88 0.367 True
VAE vae_1092_30-40 -1.38 -0.287 True
VAE vae_1093_30-40 -1.51 -0.292 False
VAE vae_1094_30-40 -1.96 -0.212 False
VAE vae_1095_30-40 -1.19 -0.37 True
VAE vae_1096_30-40 -1.98 -0.501 False
VAE vae_1097_30-40 -2.16 -0.305 False
VAE vae_1098_30-40 -0.951 -0.419 True
VAE vae_1099_30-40 -1.29 -0.233 True
VAE vae_1100_30-40 -1.72 -0.024 True
VAE vae_1101_30-40 -1.95 -0.292 True
VAE vae_1102_30-40 -2.15 -0.261 False
VAE vae_1103_30-40 -1.26 -0.0346 False
VAE vae_1104_30-40 -1.88 -0.829 False
VAE vae_1105_30-40 -2.03 0.0432 False
VAE vae_1106_30-40 -2.59 0.207 True
VAE vae_1107_30-40 -1.84 -0.406 True
VAE vae_1108_30-40 -1.91 0.00745 False
VAE vae_1109_30-40 -1.24 -0.453 True
VAE vae_1110_30-40 -1.71 -0.625 False
VAE vae_1111_30-40 -1.99 0.23 True
VAE vae_1112_30-40 -1.81 -0.363 False
VAE vae_1113_30-40 -1.77 -0.207 False
VAE vae_1114_30-40 -2.05 -0.0906 True
VAE vae_1115_30-40 -2.35 -0.0422 False
VAE vae_1116_30-40 -1.57 -0.84 False
VAE vae_1117_30-40 -2.48 0.313 False
VAE vae_1118_30-40 -1.76 0.0174 True
VAE vae_1119_30-40 -1.78 -0.0464 False
VAE vae_1120_30-40 -2.24 0.501 False
VAE vae_1121_40-50 -2.15 -0.442 True
VAE vae_1122_40-50 -1.96 0.162 False
VAE vae_1123_40-50 -1.52 -0.272 True
VAE vae_1124_40-50 -1.47 -0.443 True
VAE vae_1125_40-50 -1.35 -0.387 True
VAE vae_1126_40-50 -1.8 -0.0843 False
VAE vae_1127_40-50 -1.42 -0.619 False
VAE vae_1128_40-50 -2.16 -0.2 False
VAE vae_1129_40-50 -2.25 0.0994 False
VAE vae_1130_40-50 -1.36 -0.313 True
VAE vae_1131_40-50 -2.73 0.0543 False
VAE vae_1132_40-50 -2.03 0.0014 False
VAE vae_1133_40-50 -1.9 -0.193 False
VAE vae_1134_40-50 -1.4 -0.411 True
VAE vae_1135_40-50 -2.78 -0.1 False
VAE vae_1136_40-50 -2.4 -0.38 False
VAE vae_1137_40-50 -2.6 -0.612 False
VAE vae_1138_40-50 -2.64 -0.7 False
VAE vae_1139_40-50 -1.84 -0.768 False
VAE vae_1140_40-50 -1.4 -0.389 False
VAE vae_1141_40-50 -1.49 -0.549 False
VAE vae_1142_40-50 -1.45 -0.264 True
VAE vae_1143_40-50 -1.38 -0.34 True
VAE vae_1144_40-50 -2.87 0.0561 False
VAE vae_1145_40-50 -2.69 0.246 False
VAE vae_1146_40-50 -2.88 -0.275 False
VAE vae_1147_40-50 -2.48 -0.826 False
VAE vae_1148_40-50 -2.18 -0.395 False
VAE vae_1149_40-50 -2.28 -0.3 False
VAE vae_1150_40-50 -1.67 -0.659 False
VAE vae_1151_40-50 -2.0 -0.186 False
VAE vae_1152_40-50 -1.37 -0.106 False
VAE vae_1153_40-50 -2.51 0.193 False
VAE vae_1154_40-50 -2.61 -0.321 False
VAE vae_1155_40-50 -2.05 -0.161 False
VAE vae_1156_40-50 -2.56 -0.312 False
VAE vae_1157_40-50 -1.86 -0.22 False
VAE vae_1158_40-50 -2.71 0.165 False
VAE vae_1159_40-50 -3.01 0.24 False
VAE vae_1160_40-50 -2.54 -0.573 False
VAE vae_1161_40-50 -1.45 -0.33 True
VAE vae_1162_40-50 -1.45 -0.228 False
VAE vae_1163_40-50 -2.33 -0.119 False
VAE vae_1164_40-50 -2.19 0.127 False
VAE vae_1165_40-50 -2.0 -1.08 False
VAE vae_1166_40-50 -1.53 -0.344 True
VAE vae_1167_40-50 -1.92 -0.0187 False
VAE vae_1168_40-50 -1.44 -0.287 True
VAE vae_1169_40-50 -2.77 -0.496 False
VAE vae_1170_40-50 -2.28 0.0469 False
VAE vae_1171_40-50 -2.45 -0.442 False
VAE vae_1172_40-50 -2.68 -0.736 False
VAE vae_1173_40-50 -2.26 0.144 False
VAE vae_1174_40-50 -1.8 -0.0175 False
VAE vae_1175_40-50 -2.38 -0.252 False
VAE vae_1176_40-50 -2.05 -1.27 False
VAE vae_1177_40-50 -2.01 -0.192 False
VAE vae_1178_40-50 -1.14 -0.391 True
VAE vae_1179_40-50 -1.43 -0.45 False
VAE vae_1180_40-50 -2.12 -0.691 False
VAE vae_1181_40-50 -2.01 -0.0324 False
VAE vae_1182_40-50 -2.63 0.893 False
VAE vae_1183_40-50 -2.07 -0.207 False
VAE vae_1184_40-50 -2.58 -0.267 False
VAE vae_1185_40-50 -1.41 -0.329 True
VAE vae_1186_40-50 -1.51 -0.207 True
VAE vae_1187_40-50 -2.85 0.397 False
VAE vae_1188_40-50 -2.83 -0.978 False
VAE vae_1189_40-50 -2.99 -0.229 False
VAE vae_1190_40-50 -2.59 -0.396 False
VAE vae_1191_40-50 -2.39 -0.281 False
VAE vae_1192_40-50 -2.64 -0.193 False
VAE vae_1193_40-50 -2.31 -0.891 False
VAE vae_1194_40-50 -2.85 -0.000155 False
VAE vae_1195_40-50 -2.28 -0.102 False
VAE vae_1196_40-50 -1.49 -0.281 True
VAE vae_1197_40-50 -1.9 -0.673 False
VAE vae_1198_40-50 -2.18 -0.765 False
VAE vae_1199_40-50 -2.72 -0.313 False
VAE vae_1200_40-50 -2.04 -0.325 False
VAE vae_1201_40-50 -2.14 0.119 False
VAE vae_1202_40-50 -2.03 -0.0888 True
VAE vae_1203_40-50 -2.19 -0.691 False
VAE vae_1204_40-50 -2.09 -0.561 False
VAE vae_1205_40-50 -2.05 -0.235 False
VAE vae_1206_40-50 -2.94 0.252 False
VAE vae_1207_40-50 -2.17 0.0238 False
VAE vae_1209_40-50 -2.96 0.394 True
VAE vae_1210_40-50 -1.54 -0.518 True
VAE vae_1211_40-50 -2.1 -0.0663 False
VAE vae_1212_40-50 -1.95 -0.863 False
VAE vae_1213_40-50 -2.53 0.139 True
VAE vae_1214_40-50 -2.08 0.188 False
VAE vae_1215_40-50 -2.35 0.224 False
VAE vae_1216_40-50 -2.68 0.152 False
VAE vae_1217_40-50 -1.92 -1.15 False
VAE vae_1218_40-50 -2.32 0.00748 False
VAE vae_1219_40-50 -1.88 0.146 False
VAE vae_1220_40-50 -1.47 -0.402 True
VAE vae_1221_40-50 -1.39 -0.348 False
VAE vae_1222_40-50 -2.6 -0.23 False
VAE vae_1223_40-50 -2.19 0.223 False
VAE vae_1224_40-50 -1.38 -0.421 True
VAE vae_1225_40-50 -2.49 -0.266 False
VAE vae_1226_40-50 -2.75 -0.0735 False
VAE vae_1227_40-50 -2.65 0.647 False
VAE vae_1228_40-50 -2.33 0.27 False
VAE vae_1229_40-50 -1.64 -0.28 True
VAE vae_1230_40-50 -2.55 -0.282 False
VAE vae_1231_40-50 -2.53 -0.0124 True
VAE vae_1232_40-50 -1.91 -0.344 False
VAE vae_1233_40-50 -2.61 0.193 False
VAE vae_1234_40-50 -2.58 0.202 False
VAE vae_1235_40-50 -2.06 -0.548 False
VAE vae_1236_40-50 -1.41 -0.305 False
VAE vae_1238_40-50 -2.63 -0.258 False
VAE vae_1239_40-50 -2.51 0.0234 True
VAE vae_1240_40-50 -2.87 -0.116 False
VAE vae_1241_40-50 -2.67 -0.0631 False
VAE vae_1242_40-50 -1.29 -0.733 False
VAE vae_1243_40-50 -2.1 -0.634 False
VAE vae_1244_40-50 -2.7 0.271 False
VAE vae_1245_40-50 -2.67 0.227 False
VAE vae_1246_40-50 -2.34 -0.355 False
VAE vae_1247_40-50 -1.4 -0.31 False
VAE vae_1248_40-50 -2.54 -0.192 False
VAE vae_1249_40-50 -2.75 0.165 False
VAE vae_1250_40-50 -1.23 -0.398 True
VAE vae_1251_40-50 -1.47 -0.511 True
VAE vae_1252_40-50 -1.6 -0.386 True
VAE vae_1253_40-50 -2.18 -0.172 True
VAE vae_1254_40-50 -1.35 -0.502 True
VAE vae_1255_40-50 -1.55 -0.675 False
VAE vae_1256_40-50 -2.65 0.145 False
VAE vae_1257_40-50 -2.22 0.111 False
VAE vae_1258_40-50 -1.83 -0.865 False
VAE vae_1259_40-50 -1.94 0.223 False
VAE vae_1260_40-50 -2.24 -0.018 False
VAE vae_1261_40-50 -2.27 -0.533 False
VAE vae_1262_40-50 -2.45 0.102 False
VAE vae_1263_40-50 -1.51 -0.383 True
VAE vae_1264_40-50 -2.03 -0.519 False
VAE vae_1265_40-50 -2.19 -0.078 False
VAE vae_1266_40-50 -1.41 -0.164 False
VAE vae_1267_40-50 -2.66 -0.123 False
VAE vae_1268_40-50 -1.32 -0.426 True
VAE vae_1269_40-50 -1.65 -0.503 False
VAE vae_1270_40-50 -1.52 -0.462 True
VAE vae_1271_40-50 -2.75 -0.0438 False
VAE vae_1272_40-50 -1.98 -0.501 False
VAE vae_1273_40-50 -2.57 -0.217 False
VAE vae_1274_40-50 -2.19 -0.166 False
VAE vae_1275_40-50 -2.39 -0.0354 False
VAE vae_1276_40-50 -2.48 -0.131 False
VAE vae_1277_40-50 -2.72 0.123 True
VAE vae_1278_40-50 -1.64 -0.507 False
VAE vae_1279_40-50 -1.74 -0.0456 True
VAE vae_1280_40-50 -2.6 -0.426 False
VAE vae_1281_40-50 -1.2 -0.196 False
VAE vae_1282_40-50 -1.76 -0.398 False
VAE vae_1283_40-50 -2.84 1.2 False
VAE vae_1284_40-50 -2.53 -0.877 False
VAE vae_1285_40-50 -1.44 -0.34 True
VAE vae_1286_40-50 -1.27 -0.56 False
VAE vae_1287_40-50 -1.91 -0.0904 False
VAE vae_1288_40-50 -1.89 0.0922 False
VAE vae_1289_40-50 -1.45 -0.207 True
VAE vae_1290_40-50 -1.88 -0.176 True
VAE vae_1291_40-50 -2.32 0.339 False
VAE vae_1292_40-50 -1.46 -0.431 True
VAE vae_1293_40-50 -2.08 -0.457 False
VAE vae_1294_40-50 -2.72 0.0994 False
VAE vae_1295_40-50 -2.88 -0.161 False
VAE vae_1296_40-50 -2.32 -0.108 False
VAE vae_1297_40-50 -2.57 -0.117 True
VAE vae_1298_40-50 -1.39 -0.412 True
VAE vae_1299_40-50 -2.11 -0.16 False
VAE vae_1300_40-50 -1.42 -0.449 True
VAE vae_1301_40-50 -2.58 0.488 True
VAE vae_1302_40-50 -1.68 -0.628 False
VAE vae_1303_40-50 -1.51 -0.257 False
VAE vae_1304_40-50 -2.41 0.652 False
VAE vae_1305_40-50 -2.13 -0.000154 False
VAE vae_1306_40-50 -2.07 -0.682 False
VAE vae_1307_40-50 -2.31 0.331 False
VAE vae_1308_40-50 -1.11 -0.191 True
VAE vae_1309_40-50 -2.57 -0.505 False
VAE vae_1310_40-50 -1.56 -0.325 True
VAE vae_1311_40-50 -1.75 -0.207 False
VAE vae_1312_40-50 -2.29 0.156 False
VAE vae_1313_40-50 -2.38 0.156 False
VAE vae_1314_40-50 -2.66 0.223 False
VAE vae_1315_40-50 -2.48 -0.529 False
VAE vae_1316_40-50 -2.37 -0.232 False
VAE vae_1317_40-50 -2.31 -0.0729 True
VAE vae_1318_40-50 -1.87 -0.599 False
VAE vae_1319_40-50 -1.18 -0.445 True
VAE vae_1320_40-50 -2.23 0.28 False
VAE vae_1321_40-50 -2.85 0.439 False
VAE vae_1322_40-50 -1.61 -0.536 True
VAE vae_1323_40-50 -2.59 -0.14 False
VAE vae_1324_40-50 -1.43 -0.75 False
VAE vae_1325_40-50 -2.65 -0.551 False
VAE vae_1326_40-50 -2.25 -0.498 False
VAE vae_1327_40-50 -2.32 0.18 False
VAE vae_1328_40-50 -1.86 -0.386 False
VAE vae_1329_40-50 -1.45 -0.293 True
VAE vae_1330_40-50 -2.08 0.233 False
VAE vae_1331_40-50 -1.79 -0.75 False
VAE vae_1332_40-50 -1.58 -0.493 False
VAE vae_1333_40-50 -1.93 -0.206 False
VAE vae_1334_40-50 -1.26 -0.296 False
VAE vae_1335_40-50 -1.76 -0.326 False
VAE vae_1336_40-50 -2.48 -0.0423 False
VAE vae_1337_40-50 -2.6 0.374 False
VAE vae_1338_40-50 -2.19 0.234 False
VAE vae_1339_40-50 -1.41 -0.564 True
VAE vae_1340_40-50 -2.04 -0.88 False
VAE vae_1341_40-50 -2.32 0.521 False
VAE vae_1342_40-50 -2.5 0.556 False
VAE vae_1343_40-50 -1.54 -0.439 False
VAE vae_1344_40-50 -1.88 -0.116 False
VAE vae_1345_40-50 -1.92 -0.466 False
VAE vae_1346_40-50 -2.4 -0.0991 False
VAE vae_1347_40-50 -2.39 -0.295 False
VAE vae_1348_40-50 -2.16 -0.534 False
VAE vae_1349_40-50 -2.43 -0.117 False
VAE vae_1350_40-50 -2.31 -0.255 False
VAE vae_1351_40-50 -1.46 -0.545 False
VAE vae_1352_40-50 -1.75 0.238 False
VAE vae_1353_40-50 -1.47 -0.521 False
VAE vae_1354_40-50 -2.2 -0.989 False
VAE vae_1355_40-50 -1.48 -0.406 False
VAE vae_1356_40-50 -2.2 -0.485 False
VAE vae_1357_40-50 -2.07 -0.0137 False
VAE vae_1358_40-50 -1.83 -0.204 False
VAE vae_1359_40-50 -1.45 -0.348 True
VAE vae_1360_40-50 -1.92 0.0915 False
VAE vae_1361_40-50 -2.29 -0.01 False
VAE vae_1362_40-50 -1.49 -0.348 True
VAE vae_1363_40-50 -1.67 -0.368 False
VAE vae_1364_40-50 -1.19 -0.459 True
VAE vae_1365_40-50 -2.27 -0.391 False
VAE vae_1366_40-50 -2.24 -0.39 False
VAE vae_1367_40-50 -1.48 -0.413 True
VAE vae_1368_40-50 -1.95 -0.527 False
VAE vae_1369_40-50 -1.99 -0.343 False
VAE vae_1370_40-50 -1.74 -0.749 False
VAE vae_1371_40-50 -2.37 -0.0978 False
VAE vae_1372_40-50 -2.34 0.891 False
VAE vae_1373_40-50 -2.91 -0.482 False
VAE vae_1374_40-50 -1.35 -0.426 True
VAE vae_1375_40-50 -1.22 -0.596 True
VAE vae_1376_40-50 -1.25 -0.547 False
VAE vae_1377_40-50 -2.29 -0.0784 False
VAE vae_1378_40-50 -2.44 -0.408 False
VAE vae_1379_40-50 -1.3 -0.253 True
VAE vae_1380_40-50 -2.51 0.351 False
VAE vae_1381_40-50 -1.35 -0.342 True
VAE vae_1382_40-50 -2.73 -0.0769 False
VAE vae_1383_40-50 -2.47 -1.1 False
VAE vae_1384_40-50 -1.56 -0.306 False
VAE vae_1385_40-50 -2.53 0.248 False
VAE vae_1386_40-50 -2.28 0.0415 False
VAE vae_1387_40-50 -2.87 -0.855 False
VAE vae_1388_40-50 -2.54 -0.271 False
VAE vae_1389_40-50 -1.8 -0.455 False
VAE vae_1390_40-50 -2.39 0.214 False
VAE vae_1391_40-50 -1.39 -0.371 False
VAE vae_1392_40-50 -2.13 -0.237 False
VAE vae_1393_40-50 -2.09 -0.534 False
VAE vae_1394_40-50 -2.23 -0.181 True
VAE vae_1395_40-50 -2.66 -0.193 False
VAE vae_1396_40-50 -1.97 -0.00707 False
VAE vae_1397_40-50 -1.4 -0.304 True
VAE vae_1398_40-50 -2.48 -0.881 False
VAE vae_1399_40-50 -2.39 0.155 False
VAE vae_1400_40-50 -1.63 -0.441 False
VAE vae_1401_50-60 -2.84 -0.811 False
VAE vae_1402_50-60 -2.68 -1.05 False
VAE vae_1403_50-60 -3.55 -0.711 False
VAE vae_1404_50-60 -2.71 -0.341 False
VAE vae_1405_50-60 -2.42 -1.61 False
VAE vae_1406_50-60 -2.82 -0.262 False
VAE vae_1407_50-60 -2.65 -0.247 False
VAE vae_1408_50-60 -3.18 -0.00366 False
VAE vae_1409_50-60 -3.64 0.0785 True
VAE vae_1410_50-60 -3.19 -0.711 False
VAE vae_1411_50-60 -3.56 -0.859 False
VAE vae_1412_50-60 -3.43 -0.712 False
VAE vae_1413_50-60 -2.86 -1.13 False
VAE vae_1414_50-60 -3.87 1.16 False
VAE vae_1415_50-60 -3.03 0.221 False
VAE vae_1416_50-60 -3.55 -0.0546 False
VAE vae_1417_50-60 -3.21 -0.529 False
VAE vae_1418_50-60 -3.84 1.63 False
VAE vae_1419_50-60 -1.89 -0.543 False
VAE vae_1421_50-60 -3.48 -0.543 False
VAE vae_1422_50-60 -3.04 -1.46 False
VAE vae_1423_50-60 -2.94 -0.18 False
VAE vae_1424_50-60 -3.52 -0.896 False
VAE vae_1425_50-60 -3.35 0.00815 False
VAE vae_1426_50-60 -2.71 -0.662 False
VAE vae_1427_50-60 -2.82 -0.533 False
VAE vae_1428_50-60 -3.76 -0.0466 False
VAE vae_1429_50-60 -2.83 -1.26 False
VAE vae_1430_50-60 -2.85 -0.483 False
VAE vae_1431_50-60 -3.66 -0.0389 True
VAE vae_1432_50-60 -3.5 -0.146 False
VAE vae_1433_50-60 -3.22 -0.473 False
VAE vae_1434_50-60 -3.12 -0.26 False
VAE vae_1435_50-60 -3.05 0.572 False
VAE vae_1436_50-60 -3.4 0.161 False
VAE vae_1437_50-60 -3.49 0.478 False
VAE vae_1438_50-60 -3.2 0.267 False
VAE vae_1439_50-60 -3.38 0.0914 False
VAE vae_1440_50-60 -3.36 -0.453 False
VAE vae_1441_50-60 -3.24 -0.206 False
VAE vae_1442_50-60 -3.51 -0.735 False
VAE vae_1443_50-60 -3.04 0.116 False
VAE vae_1444_50-60 -2.87 -0.72 False
VAE vae_1445_50-60 -2.61 -1.22 False
VAE vae_1446_50-60 -2.93 0.226 False
VAE vae_1447_50-60 -2.31 -0.733 False
VAE vae_1448_50-60 -2.46 -0.315 False
VAE vae_1449_50-60 -2.93 -0.491 False
VAE vae_1450_50-60 -3.01 0.335 False
VAE vae_1451_50-60 -2.81 -0.139 False
VAE vae_1452_50-60 -2.88 0.0642 False
VAE vae_1453_50-60 -3.77 -0.227 False
VAE vae_1455_50-60 -2.99 -0.81 False
VAE vae_1456_50-60 -3.64 0.0311 False
VAE vae_1457_50-60 -3.65 0.11 True
VAE vae_1458_50-60 -3.26 -0.481 False
VAE vae_1459_50-60 -2.82 -0.0223 False
VAE vae_1460_50-60 -3.6 -0.291 False
VAE vae_1461_50-60 -3.11 -0.226 False
VAE vae_1462_50-60 -3.39 0.00684 False
VAE vae_1463_50-60 -3.36 0.449 False
VAE vae_1465_50-60 -3.0 -0.2 False
VAE vae_1466_50-60 -3.2 -0.0516 False
VAE vae_1467_50-60 -2.19 -0.285 False
VAE vae_1468_50-60 -3.11 -1.05 False
VAE vae_1469_50-60 -2.95 -0.166 False
VAE vae_1470_50-60 -3.42 -0.601 False
VAE vae_1471_50-60 -2.85 -1.2 False
VAE vae_1472_50-60 -2.46 -0.563 False
VAE vae_1473_50-60 -2.93 -0.0335 False
VAE vae_1474_50-60 -2.63 -0.341 True
VAE vae_1475_50-60 -3.2 -0.00295 False
VAE vae_1476_50-60 -3.15 -1.0 False
VAE vae_1477_50-60 -2.94 -1.66 False
VAE vae_1478_50-60 -2.33 -0.406 False
VAE vae_1479_50-60 -2.62 -0.458 False
VAE vae_1480_50-60 -3.69 0.0843 False
VAE vae_1481_50-60 -3.94 1.47 False
VAE vae_1483_50-60 -3.19 -0.108 False
VAE vae_1484_50-60 -3.45 1.05 False
VAE vae_1485_50-60 -3.16 -1.14 False
VAE vae_1486_50-60 -3.05 -0.216 False
VAE vae_1487_50-60 -3.13 0.11 False
VAE vae_1488_50-60 -2.47 -0.759 False
VAE vae_1489_50-60 -1.98 -0.609 False
VAE vae_1490_50-60 -3.1 -0.134 False
VAE vae_1491_50-60 -3.36 0.0841 False
VAE vae_1492_50-60 -2.44 0.213 False
VAE vae_1493_50-60 -3.96 -0.0455 False
VAE vae_1494_50-60 -3.33 -0.215 False
VAE vae_1495_50-60 -2.9 0.719 False
VAE vae_1496_50-60 -3.13 0.428 False
VAE vae_1497_50-60 -3.25 -0.313 False
VAE vae_1498_50-60 -2.26 -0.823 False
VAE vae_1499_50-60 -2.64 -0.294 True
VAE vae_1500_50-60 -3.64 -0.526 False
VAE vae_1501_50-60 -3.34 -0.062 False
VAE vae_1502_50-60 -3.48 -0.551 False
VAE vae_1503_50-60 -3.67 -0.432 False
VAE vae_1504_50-60 -2.73 -0.175 False
VAE vae_1505_50-60 -3.86 0.0236 False
VAE vae_1507_50-60 -2.91 -1.26 False
VAE vae_1508_50-60 -2.66 -0.179 False
VAE vae_1509_50-60 -3.43 0.588 False
VAE vae_1510_50-60 -3.45 -0.235 False
VAE vae_1511_50-60 -3.4 -1.28 False
VAE vae_1512_50-60 -2.69 -0.583 False
VAE vae_1513_50-60 -3.33 0.803 False
VAE vae_1514_50-60 -3.18 0.0845 False
VAE vae_1515_50-60 -3.37 -0.853 False
VAE vae_1516_50-60 -2.52 -0.346 False
VAE vae_1517_50-60 -3.48 -1.2 False
VAE vae_1518_50-60 -3.0 0.0568 False
VAE vae_1519_50-60 -3.21 -1.13 False
VAE vae_1520_50-60 -2.57 -0.73 False
VAE vae_1521_50-60 -3.28 -0.744 False
VAE vae_1522_50-60 -3.22 -1.07 False
VAE vae_1523_50-60 -3.57 -0.559 False
VAE vae_1524_50-60 -3.26 -0.37 False
VAE vae_1525_50-60 -2.91 -0.893 False
VAE vae_1526_50-60 -2.92 -0.887 False
VAE vae_1527_50-60 -2.48 -0.384 False
VAE vae_1528_50-60 -2.8 -0.58 False
VAE vae_1529_50-60 -3.42 0.48 False
VAE vae_1530_50-60 -2.79 -0.229 False
VAE vae_1531_50-60 -2.85 -0.246 False
VAE vae_1532_50-60 -2.77 0.0574 False
VAE vae_1533_50-60 -3.12 -0.104 False
VAE vae_1534_50-60 -3.19 -0.431 False
VAE vae_1535_50-60 -3.06 -0.503 False
VAE vae_1536_50-60 -2.38 -1.65 False
VAE vae_1537_50-60 -3.48 -0.864 False
VAE vae_1538_50-60 -3.25 -0.352 False
VAE vae_1539_50-60 -3.05 -0.477 False
VAE vae_1540_50-60 -1.93 -0.722 False
VAE vae_1541_50-60 -3.74 -0.767 False
VAE vae_1542_50-60 -2.61 -0.829 False
VAE vae_1543_50-60 -3.74 -0.432 False
VAE vae_1544_50-60 -3.28 -0.2 False
VAE vae_1545_50-60 -2.86 -0.241 False
VAE vae_1546_50-60 -2.47 -0.145 False
VAE vae_1547_50-60 -2.42 -0.312 False
VAE vae_1548_50-60 -3.01 -1.2 False
VAE vae_1549_50-60 -3.58 -0.414 False
VAE vae_1550_50-60 -2.79 -0.238 False
VAE vae_1551_50-60 -3.0 -0.54 False
VAE vae_1552_50-60 -3.24 -1.0 False
VAE vae_1553_50-60 -2.8 -1.86 False
VAE vae_1554_50-60 -2.78 -0.469 False
VAE vae_1555_50-60 -3.37 0.439 False
VAE vae_1556_50-60 -2.5 -0.254 False
VAE vae_1557_50-60 -3.19 0.0902 False
VAE vae_1558_50-60 -2.54 -0.653 False
VAE vae_1559_50-60 -3.57 -0.677 False
VAE vae_1560_50-60 -3.52 -0.0163 False
VAE vae_1561_50-60 -2.85 -0.192 False
VAE vae_1562_50-60 -3.85 1.73 False
VAE vae_1563_50-60 -3.55 0.405 False
VAE vae_1564_50-60 -2.83 -0.63 False
VAE vae_1565_50-60 -3.21 -1.02 False
VAE vae_1566_50-60 -3.06 -1.13 False
VAE vae_1567_50-60 -2.51 -0.312 False
VAE vae_1568_50-60 -3.33 -1.31 False
VAE vae_1569_50-60 -2.91 -1.02 False
VAE vae_1570_50-60 -3.62 0.503 False
VAE vae_1571_50-60 -3.43 1.29 False
VAE vae_1572_50-60 -2.98 0.659 False
VAE vae_1573_50-60 -3.64 -0.267 False
VAE vae_1574_50-60 -3.71 2.18 False
VAE vae_1575_50-60 -2.63 -1.2 False
VAE vae_1576_50-60 -3.37 -0.76 False
VAE vae_1577_50-60 -3.21 -1.35 False
VAE vae_1578_50-60 -2.87 -0.177 False
VAE vae_1579_50-60 -2.84 -1.32 False
VAE vae_1580_50-60 -3.22 0.223 False
VAE vae_1581_50-60 -2.96 -0.659 False
VAE vae_1583_50-60 -3.05 -0.721 False
VAE vae_1584_50-60 -2.69 -1.02 False
VAE vae_1585_50-60 -3.26 -0.478 False
VAE vae_1587_50-60 -2.58 -0.277 False
VAE vae_1588_50-60 -2.03 -0.381 False
VAE vae_1589_50-60 -3.04 -0.42 False
VAE vae_1590_50-60 -3.65 0.261 False
VAE vae_1591_50-60 -3.45 -0.429 False
VAE vae_1592_50-60 -3.44 -0.611 False
VAE vae_1593_50-60 -3.0 -0.19 False
VAE vae_1594_50-60 -3.45 0.0305 False
VAE vae_1595_50-60 -2.71 -0.245 False
VAE vae_1596_50-60 -2.97 -0.0716 False
VAE vae_1597_50-60 -4.04 1.77 False
VAE vae_1598_50-60 -3.34 -0.667 False
VAE vae_1599_50-60 -3.37 0.911 False
VAE vae_1600_50-60 -3.4 0.0786 False
VAE vae_1601_50-60 -3.8 -0.248 False
VAE vae_1602_50-60 -2.1 -0.578 False
VAE vae_1604_50-60 -2.88 -0.0216 False
VAE vae_1605_50-60 -2.86 -0.311 False
VAE vae_1606_50-60 -2.33 -0.851 False
VAE vae_1608_50-60 -3.48 -0.188 False
VAE vae_1609_50-60 -2.68 -0.466 False
VAE vae_1610_50-60 -3.36 -0.144 False
VAE vae_1611_50-60 -2.9 0.261 False
VAE vae_1612_50-60 -3.25 -0.0389 False
VAE vae_1613_50-60 -3.18 0.00579 False
VAE vae_1614_50-60 -3.26 -0.119 False
VAE vae_1615_50-60 -2.91 -0.0188 False
VAE vae_1616_50-60 -2.48 -0.64 False
VAE vae_1617_50-60 -3.2 -0.0228 False
VAE vae_1618_50-60 -2.89 0.0817 False
VAE vae_1619_50-60 -2.87 -0.574 False
VAE vae_1620_50-60 -3.6 1.06 False
VAE vae_1622_50-60 -3.18 -0.5 False
VAE vae_1623_50-60 -3.19 0.213 False
VAE vae_1624_50-60 -2.16 -0.88 False
VAE vae_1625_50-60 -3.58 0.0425 False
VAE vae_1626_50-60 -2.97 -0.89 False
VAE vae_1627_50-60 -2.78 0.394 False
VAE vae_1628_50-60 -3.15 -0.624 False
VAE vae_1629_50-60 -3.48 -1.9 False
VAE vae_1630_50-60 -3.68 -1.39 False
VAE vae_1631_50-60 -3.82 0.111 True
VAE vae_1632_50-60 -3.46 0.315 False
VAE vae_1633_50-60 -2.58 -0.642 False
VAE vae_1634_50-60 -3.28 0.0356 False
VAE vae_1635_50-60 -3.98 -0.597 False
VAE vae_1636_50-60 -3.24 0.273 False
VAE vae_1637_50-60 -2.84 -1.18 False
VAE vae_1638_50-60 -3.09 0.658 False
VAE vae_1639_50-60 -2.68 -0.119 False
VAE vae_1640_50-60 -2.87 0.159 False
VAE vae_1641_50-60 -2.36 -1.13 False
VAE vae_1642_50-60 -3.7 0.31 False
VAE vae_1643_50-60 -3.1 0.127 False
VAE vae_1644_50-60 -2.94 0.129 False
VAE vae_1645_50-60 -3.15 0.517 False
VAE vae_1647_50-60 -3.57 1.1 False
VAE vae_1648_50-60 -2.33 -1.25 False
VAE vae_1649_50-60 -3.41 0.155 False
VAE vae_1650_50-60 -3.59 -0.0494 False
VAE vae_1651_50-60 -3.07 -0.22 False
VAE vae_1652_50-60 -3.42 0.592 False
VAE vae_1653_50-60 -2.74 -1.11 False
VAE vae_1654_50-60 -3.48 -0.824 False
VAE vae_1655_50-60 -3.8 1.11 False
VAE vae_1656_50-60 -2.49 -0.729 False
VAE vae_1657_50-60 -2.9 -1.28 False
VAE vae_1658_50-60 -3.43 -0.0929 False
VAE vae_1659_50-60 -3.9 0.419 False
VAE vae_1660_50-60 -3.07 -0.288 False
VAE vae_1661_50-60 -3.31 -1.09 False
VAE vae_1662_50-60 -2.34 -0.636 False
VAE vae_1663_50-60 -2.76 -1.2 False
VAE vae_1664_50-60 -3.56 -0.492 False
VAE vae_1665_50-60 -3.03 0.272 False
VAE vae_1666_50-60 -3.17 -1.01 False
VAE vae_1667_50-60 -2.35 -0.498 False
VAE vae_1668_50-60 -3.6 -0.536 False
VAE vae_1669_50-60 -2.9 0.0528 False
VAE vae_1670_50-60 -2.98 -0.536 False
VAE vae_1671_50-60 -3.53 -0.199 False
VAE vae_1672_50-60 -3.11 0.179 False
VAE vae_1673_50-60 -2.39 -0.476 False
VAE vae_1674_50-60 -3.53 -0.843 False
VAE vae_1675_50-60 -3.3 -0.681 False
VAE vae_1676_50-60 -3.29 -0.914 False
VAE vae_1677_50-60 -2.07 -0.983 False
VAE vae_1678_50-60 -3.48 -0.119 False
VAE vae_1679_50-60 -3.63 -0.112 False
VAE vae_1680_50-60 -2.79 -1.0 False
VAE vae_1681_60-70 -3.28 -0.000613 False
VAE vae_1682_60-70 -3.55 0.509 False
VAE vae_1683_60-70 -3.68 0.291 True
VAE vae_1684_60-70 -3.21 -0.654 False
VAE vae_1685_60-70 -3.54 -0.633 False
VAE vae_1686_60-70 -3.1 -0.78 False
VAE vae_1687_60-70 -3.31 -0.428 False
VAE vae_1688_60-70 -3.85 -0.417 False
VAE vae_1689_60-70 -3.11 -0.084 False
VAE vae_1690_60-70 -3.66 -0.73 False
VAE vae_1691_60-70 -3.22 0.397 False
VAE vae_1692_60-70 -3.77 -0.146 False
VAE vae_1693_60-70 -3.56 0.235 False
VAE vae_1694_60-70 -3.82 1.33 False
VAE vae_1695_60-70 -3.37 -0.426 False
VAE vae_1696_60-70 -3.58 0.18 False
VAE vae_1697_60-70 -3.16 -0.955 False
VAE vae_1698_60-70 -3.57 -0.87 False
VAE vae_1699_60-70 -3.59 -0.718 False
VAE vae_1700_60-70 -3.2 0.231 False
VAE vae_1701_60-70 -3.23 -0.544 False
VAE vae_1702_60-70 -3.08 -0.585 False
VAE vae_1703_60-70 -2.75 -0.181 False
VAE vae_1704_60-70 -3.28 -0.61 False
VAE vae_1705_60-70 -3.62 -0.186 False
VAE vae_1706_60-70 -3.48 1.18 False
VAE vae_1707_60-70 -3.72 -0.443 False
VAE vae_1708_60-70 -3.08 0.0398 False
VAE vae_1709_60-70 -3.1 -0.218 False
VAE vae_1710_60-70 -3.1 -0.0444 False
VAE vae_1711_60-70 -4.14 1.74 False
VAE vae_1712_60-70 -2.45 -0.661 False
VAE vae_1713_60-70 -2.15 -1.08 False
VAE vae_1714_60-70 -2.62 -0.457 False
VAE vae_1715_60-70 -3.13 -0.437 False
VAE vae_1716_60-70 -3.89 -0.213 False
VAE vae_1717_60-70 -3.89 -0.285 False
VAE vae_1718_60-70 -2.97 -0.366 False
VAE vae_1719_60-70 -3.24 -1.07 False
VAE vae_1720_60-70 -2.91 -0.702 False
VAE vae_1721_60-70 -2.55 -0.822 False
VAE vae_1722_60-70 -3.43 0.107 False
VAE vae_1723_60-70 -3.91 1.36 False
VAE vae_1724_60-70 -3.97 1.35 False
VAE vae_1725_60-70 -3.16 0.0885 False
VAE vae_1726_60-70 -3.52 0.0705 False
VAE vae_1727_60-70 -3.42 -0.425 False
VAE vae_1728_60-70 -3.61 0.513 False
VAE vae_1729_60-70 -3.21 -1.15 False
VAE vae_1730_60-70 -2.2 -1.21 False
VAE vae_1731_60-70 -3.29 0.0182 False
VAE vae_1732_60-70 -3.55 -0.76 False
VAE vae_1733_60-70 -3.53 -0.642 False
VAE vae_1734_60-70 -3.53 -0.272 False
VAE vae_1735_60-70 -3.82 0.498 False
VAE vae_1736_60-70 -3.6 -0.619 False
VAE vae_1737_60-70 -3.67 0.506 False
VAE vae_1738_60-70 -3.55 0.375 False
VAE vae_1739_60-70 -2.86 -0.854 False
VAE vae_1740_60-70 -3.63 1.22 False
VAE vae_1741_60-70 -3.32 -0.0967 False
VAE vae_1742_60-70 -3.09 0.223 False
VAE vae_1743_60-70 -3.93 0.312 False
VAE vae_1744_60-70 -3.12 -0.815 False
VAE vae_1745_60-70 -3.36 -0.642 False
VAE vae_1746_60-70 -3.46 0.312 False
VAE vae_1747_60-70 -3.34 -0.297 False
VAE vae_1748_60-70 -3.5 -0.859 False
VAE vae_1749_60-70 -3.51 -0.694 False
VAE vae_1750_60-70 -3.75 -0.351 False
VAE vae_1751_60-70 -3.99 1.74 False
VAE vae_1752_60-70 -3.42 -0.648 False
VAE vae_1753_60-70 -2.98 -0.35 False
VAE vae_1754_60-70 -2.98 0.299 False
VAE vae_1755_60-70 -3.67 0.0393 False
VAE vae_1756_60-70 -3.57 -0.369 False
VAE vae_1757_60-70 -2.76 -0.97 False
VAE vae_1759_60-70 -3.62 -0.253 False
VAE vae_1760_60-70 -2.67 -0.853 False
VAE vae_1761_60-70 -3.43 0.0483 False
VAE vae_1762_60-70 -3.71 0.376 False
VAE vae_1764_60-70 -2.51 -1.1 False
VAE vae_1765_60-70 -3.0 -0.978 False
VAE vae_1766_60-70 -4.05 -0.405 False
VAE vae_1767_60-70 -3.18 -0.369 False
VAE vae_1768_60-70 -3.63 0.183 False
VAE vae_1769_60-70 -3.87 -0.6 False
VAE vae_1770_60-70 -3.08 -0.556 False
VAE vae_1771_60-70 -3.91 0.511 False
VAE vae_1772_60-70 -3.46 0.305 False
VAE vae_1773_60-70 -3.75 -0.055 False
VAE vae_1774_60-70 -3.15 -0.232 False
VAE vae_1775_60-70 -3.05 0.372 False
VAE vae_1776_60-70 -2.59 -1.07 False
VAE vae_1777_60-70 -2.8 -0.697 False
VAE vae_1778_60-70 -3.37 0.252 False
VAE vae_1779_60-70 -2.59 -0.579 False
VAE vae_1780_60-70 -3.03 0.396 False
VAE vae_1781_60-70 -3.26 0.27 False
VAE vae_1782_60-70 -3.23 -0.365 False
VAE vae_1783_60-70 -3.09 -0.436 False
VAE vae_1784_60-70 -1.88 -0.846 False
VAE vae_1785_60-70 -3.55 -0.66 False
VAE vae_1786_60-70 -3.34 0.102 False
VAE vae_1787_60-70 -3.56 0.403 False
VAE vae_1788_60-70 -3.27 0.284 False
VAE vae_1789_60-70 -3.22 -0.204 False
VAE vae_1790_60-70 -3.31 -0.565 False
VAE vae_1791_60-70 -3.55 -0.152 False
VAE vae_1792_60-70 -3.63 0.144 False
VAE vae_1793_60-70 -3.35 -0.267 False
VAE vae_1794_60-70 -2.76 -1.07 False
VAE vae_1795_60-70 -3.19 0.525 False
VAE vae_1796_60-70 -3.24 -0.752 False
VAE vae_1797_60-70 -3.34 -0.678 False
VAE vae_1798_60-70 -3.67 -0.566 False
VAE vae_1799_60-70 -3.47 -0.417 False
VAE vae_1800_60-70 -3.68 0.0633 False
VAE vae_1801_60-70 -2.6 -0.917 False
VAE vae_1802_60-70 -3.11 -0.138 False
VAE vae_1803_60-70 -2.42 -1.12 False
VAE vae_1804_60-70 -3.0 -0.83 False
VAE vae_1805_60-70 -2.42 -1.07 False
VAE vae_1806_60-70 -3.07 0.00554 False
VAE vae_1807_60-70 -2.03 -0.785 False
VAE vae_1808_60-70 -2.6 -0.421 False
VAE vae_1809_60-70 -3.11 -0.302 False
VAE vae_1810_60-70 -3.35 -1.05 False
VAE vae_1811_60-70 -3.64 -0.757 False
VAE vae_1812_60-70 -2.91 -1.29 False
VAE vae_1813_60-70 -3.81 -0.817 False
VAE vae_1814_60-70 -2.75 -1.54 False
VAE vae_1815_60-70 -3.16 0.296 False
VAE vae_1816_60-70 -3.45 -0.578 False
VAE vae_1817_60-70 -2.49 -0.841 False
VAE vae_1818_60-70 -4.23 1.76 False
VAE vae_1819_60-70 -3.75 -0.638 False
VAE vae_1820_60-70 -2.94 -0.859 False
VAE vae_1821_60-70 -3.43 0.451 False
VAE vae_1822_60-70 -2.79 -0.715 False
VAE vae_1823_60-70 -3.3 -0.826 False
VAE vae_1824_60-70 -2.73 -0.152 False
VAE vae_1825_60-70 -3.01 -0.463 False
VAE vae_1826_60-70 -3.37 -0.417 False
VAE vae_1827_60-70 -3.69 -0.129 False
VAE vae_1828_60-70 -3.62 -0.413 False
VAE vae_1829_60-70 -3.7 -0.0191 False
VAE vae_1830_60-70 -2.57 -0.856 False
VAE vae_1831_60-70 -3.21 -0.652 False
VAE vae_1833_60-70 -3.05 -0.103 False
VAE vae_1834_60-70 -2.98 0.101 False
VAE vae_1835_60-70 -3.0 -0.387 False
VAE vae_1836_60-70 -3.66 0.617 False
VAE vae_1837_60-70 -3.01 -0.212 False
VAE vae_1838_60-70 -3.07 -0.48 False
VAE vae_1839_60-70 -3.62 -0.288 False
VAE vae_1840_60-70 -2.72 -0.474 False
VAE vae_1841_60-70 -2.88 0.00936 False
VAE vae_1842_60-70 -3.1 -0.617 False
VAE vae_1843_60-70 -3.66 0.502 False
VAE vae_1844_60-70 -3.59 -0.431 False
VAE vae_1845_60-70 -3.02 0.131 False
VAE vae_1846_60-70 -3.35 0.302 False
VAE vae_1847_60-70 -3.65 0.364 False
VAE vae_1848_60-70 -3.44 0.564 False
VAE vae_1849_60-70 -3.38 0.0679 False
VAE vae_1850_60-70 -3.36 -0.168 False
VAE vae_1851_60-70 -3.23 -0.21 False
VAE vae_1852_60-70 -3.08 -0.759 False
VAE vae_1853_60-70 -2.27 -1.19 False
VAE vae_1854_60-70 -2.68 -1.4 False
VAE vae_1856_60-70 -3.3 -0.199 False
VAE vae_1857_60-70 -3.56 0.223 False
VAE vae_1858_60-70 -3.34 -0.236 False
VAE vae_1859_60-70 -3.63 -0.697 False
VAE vae_1860_60-70 -3.68 -0.36 False
VAE vae_1861_60-70 -3.02 -0.2 False
VAE vae_1862_60-70 -3.43 -0.488 False
VAE vae_1863_60-70 -3.24 -0.335 False
VAE vae_1864_60-70 -3.17 0.000722 False
VAE vae_1865_60-70 -3.62 -0.161 False
VAE vae_1866_60-70 -3.65 -0.615 False
VAE vae_1867_60-70 -3.49 -0.805 False
VAE vae_1868_60-70 -3.51 -0.12 False
VAE vae_1869_60-70 -3.25 -0.388 False
VAE vae_1870_60-70 -2.99 -0.757 False
VAE vae_1871_60-70 -3.41 -0.941 False
VAE vae_1872_60-70 -2.69 -0.964 False
VAE vae_1873_60-70 -2.99 -0.116 False
VAE vae_1874_60-70 -2.94 -0.0946 False
VAE vae_1875_60-70 -3.34 0.35 False
VAE vae_1876_60-70 -3.4 -0.742 False
VAE vae_1877_60-70 -3.37 0.478 False
VAE vae_1878_60-70 -3.25 -0.186 False
VAE vae_1879_60-70 -3.23 -0.0981 False
VAE vae_1880_60-70 -3.39 0.565 False
VAE vae_1881_60-70 -3.44 -0.945 False
VAE vae_1882_60-70 -3.95 0.017 False
VAE vae_1883_60-70 -3.85 1.77 False
VAE vae_1884_60-70 -3.64 -0.873 False
VAE vae_1885_60-70 -2.75 -0.67 False
VAE vae_1886_60-70 -2.95 -1.32 False
VAE vae_1887_60-70 -3.31 -0.145 False
VAE vae_1888_60-70 -3.77 0.584 False
VAE vae_1889_60-70 -2.92 -0.202 False
VAE vae_1890_60-70 -3.22 0.339 False
VAE vae_1891_60-70 -3.51 -1.0 False
VAE vae_1892_60-70 -3.05 0.117 False
VAE vae_1893_60-70 -2.78 -1.04 False
VAE vae_1894_60-70 -3.57 -0.0894 False
VAE vae_1895_60-70 -3.07 -0.636 False
VAE vae_1896_60-70 -3.36 0.446 False
VAE vae_1897_60-70 -3.7 0.00599 False
VAE vae_1898_60-70 -3.54 -0.51 False
VAE vae_1899_60-70 -3.51 -0.78 False
VAE vae_1900_60-70 -3.73 0.128 False
VAE vae_1901_60-70 -2.96 -0.112 False
VAE vae_1902_60-70 -3.12 -0.179 False
VAE vae_1903_60-70 -3.51 0.213 False
VAE vae_1904_60-70 -3.3 0.116 False
VAE vae_1905_60-70 -2.84 -0.366 False
VAE vae_1906_60-70 -3.28 0.15 False
VAE vae_1907_60-70 -3.52 -0.525 False
VAE vae_1908_60-70 -3.54 0.124 False
VAE vae_1909_60-70 -2.92 -0.114 False
VAE vae_1910_60-70 -3.36 -1.3 False
VAE vae_1911_60-70 -4.14 1.81 False
VAE vae_1912_60-70 -3.19 -0.125 False
VAE vae_1913_60-70 -2.88 -1.16 False
VAE vae_1914_60-70 -3.27 -0.626 False
VAE vae_1915_60-70 -3.28 -0.843 False
VAE vae_1916_60-70 -3.51 -0.382 False
VAE vae_1917_60-70 -3.64 -0.985 False
VAE vae_1918_60-70 -2.96 -0.14 False
VAE vae_1919_60-70 -3.0 -0.298 False
VAE vae_1920_60-70 -3.44 -0.362 False
VAE vae_1921_60-70 -3.03 -0.221 False
VAE vae_1922_60-70 -3.12 0.328 False
VAE vae_1923_60-70 -3.63 -0.361 False
VAE vae_1924_60-70 -3.26 -0.725 False
VAE vae_1925_60-70 -3.76 0.238 False
VAE vae_1926_60-70 -3.75 -0.972 False
VAE vae_1927_60-70 -3.87 -0.12 False
VAE vae_1928_60-70 -3.52 0.0217 False
VAE vae_1929_60-70 -3.22 -0.95 False
VAE vae_1930_60-70 -4.21 1.71 False
VAE vae_1931_60-70 -2.91 0.323 False
VAE vae_1932_60-70 -3.22 -0.407 False
VAE vae_1933_60-70 -3.3 0.339 False
VAE vae_1934_60-70 -3.33 -1.05 False
VAE vae_1935_60-70 -2.82 -0.309 False
VAE vae_1937_60-70 -3.45 -1.93 False
VAE vae_1938_60-70 -3.97 -0.655 False
VAE vae_1939_60-70 -3.5 -0.922 False
VAE vae_1940_60-70 -2.83 -0.686 False
VAE vae_1942_60-70 -2.87 -0.351 False
VAE vae_1943_60-70 -3.35 -0.284 False
VAE vae_1944_60-70 -3.34 0.343 False
VAE vae_1945_60-70 -3.89 -0.794 False
VAE vae_1946_60-70 -3.35 0.0415 False
VAE vae_1947_60-70 -2.21 -0.937 False
VAE vae_1948_60-70 -3.79 0.431 False
VAE vae_1949_60-70 -3.35 -0.0855 False
VAE vae_1950_60-70 -3.52 -0.587 False
VAE vae_1951_60-70 -3.39 -1.37 False
VAE vae_1952_60-70 -3.33 -0.776 False
VAE vae_1953_60-70 -2.62 -0.371 False
VAE vae_1954_60-70 -3.85 -0.608 False
VAE vae_1955_60-70 -3.47 -0.0923 False
VAE vae_1956_60-70 -3.22 -1.35 False
VAE vae_1957_60-70 -3.35 -0.0281 False
VAE vae_1958_60-70 -3.6 -0.857 False
VAE vae_1959_60-70 -4.1 -0.0918 False
VAE vae_1960_60-70 -3.7 0.942 False
VAE vae_1961_70-80 -3.91 -1.68 False
VAE vae_1962_70-80 -3.52 -0.448 False
VAE vae_1963_70-80 -3.71 -1.27 False
VAE vae_1964_70-80 -4.07 -1.66 False
VAE vae_1965_70-80 -3.65 -0.0229 False
VAE vae_1966_70-80 -3.78 -0.189 False
VAE vae_1967_70-80 -4.12 -0.807 False
VAE vae_1968_70-80 -3.88 -0.11 False
VAE vae_1969_70-80 -4.67 1.07 False
VAE vae_1970_70-80 -3.76 -1.25 False
VAE vae_1971_70-80 -4.33 1.37 False
VAE vae_1972_70-80 -4.37 -1.13 False
VAE vae_1973_70-80 -4.48 -1.56 False
VAE vae_1974_70-80 -4.11 2.08 False
VAE vae_1975_70-80 -3.4 0.21 False
VAE vae_1976_70-80 -4.21 -0.192 False
VAE vae_1977_70-80 -3.93 -0.855 False
VAE vae_1978_70-80 -3.9 -0.144 False
VAE vae_1979_70-80 -4.44 -0.537 False
VAE vae_1980_70-80 -3.8 -0.0552 False
VAE vae_1981_70-80 -3.72 -0.66 False
VAE vae_1982_70-80 -2.84 -0.657 False
VAE vae_1983_70-80 -4.64 1.55 False
VAE vae_1984_70-80 -3.66 -0.0514 False
VAE vae_1985_70-80 -3.7 0.293 False
VAE vae_1986_70-80 -3.82 0.549 False
VAE vae_1987_70-80 -4.3 0.679 False
VAE vae_1988_70-80 -3.5 0.541 False
VAE vae_1989_70-80 -4.04 -0.913 False
VAE vae_1990_70-80 -3.6 -0.452 False
VAE vae_1991_70-80 -3.72 -1.16 False
VAE vae_1992_70-80 -3.87 0.235 False
VAE vae_1993_70-80 -4.51 1.71 False
VAE vae_1994_70-80 -3.86 -1.16 False
VAE vae_1995_70-80 -3.84 -0.327 False
VAE vae_1996_70-80 -3.19 -0.479 False
VAE vae_1997_70-80 -4.42 1.77 False
VAE vae_1998_70-80 -3.82 -1.17 False
VAE vae_1999_70-80 -3.57 -1.28 False
VAE vae_2000_70-80 -3.9 -0.175 False
VAE vae_2001_70-80 -4.33 -1.08 False
VAE vae_2002_70-80 -3.34 0.125 False
VAE vae_2003_70-80 -4.4 0.052 False
VAE vae_2004_70-80 -3.66 -1.27 False
VAE vae_2005_70-80 -4.61 1.78 False
VAE vae_2006_70-80 -3.98 -0.951 False
VAE vae_2007_70-80 -4.47 1.47 False
VAE vae_2008_70-80 -4.49 -1.56 False
VAE vae_2009_70-80 -4.64 1.21 False
VAE vae_2010_70-80 -3.85 0.0298 False
VAE vae_2011_70-80 -4.21 0.738 False
VAE vae_2012_70-80 -3.76 -0.516 False
VAE vae_2013_70-80 -4.64 1.7 False
VAE vae_2014_70-80 -3.72 -0.104 False
VAE vae_2015_70-80 -3.6 -0.00128 False
VAE vae_2016_70-80 -3.85 -0.55 False
VAE vae_2017_70-80 -4.17 -0.666 False
VAE vae_2018_70-80 -4.28 0.961 False
VAE vae_2019_70-80 -3.79 -1.36 False
VAE vae_2020_70-80 -3.3 -0.754 False
VAE vae_2021_70-80 -3.95 -1.16 False
VAE vae_2022_70-80 -3.71 0.318 False
VAE vae_2023_70-80 -3.53 -1.99 False
VAE vae_2024_70-80 -3.91 -0.913 False
VAE vae_2025_70-80 -3.72 0.598 False
VAE vae_2026_70-80 -2.65 -1.58 False
VAE vae_2027_70-80 -3.45 -1.04 False
VAE vae_2028_70-80 -3.08 0.0721 False
VAE vae_2029_70-80 -3.93 -1.24 False
VAE vae_2030_70-80 -4.18 -0.53 False
VAE vae_2031_70-80 -3.98 -1.3 False
VAE vae_2032_70-80 -3.46 0.35 False
VAE vae_2033_70-80 -4.21 -0.663 False
VAE vae_2034_70-80 -4.19 -1.11 False
VAE vae_2035_70-80 -4.65 1.93 False
VAE vae_2036_70-80 -3.33 0.293 False
VAE vae_2037_70-80 -3.88 -0.22 False
VAE vae_2038_70-80 -3.96 -0.985 False
VAE vae_2039_70-80 -3.71 0.0451 False
VAE vae_2040_70-80 -4.1 -1.16 False
VAE vae_2041_70-80 -4.54 1.88 False
VAE vae_2042_70-80 -3.48 0.167 False
VAE vae_2043_70-80 -4.77 0.296 False
VAE vae_2044_70-80 -3.29 -0.768 False
VAE vae_2045_70-80 -3.99 -0.901 False
VAE vae_2046_70-80 -4.17 -0.964 False
VAE vae_2047_70-80 -3.67 -0.1 False
VAE vae_2048_70-80 -4.07 -1.93 False
VAE vae_2049_70-80 -4.24 -0.0632 False
VAE vae_2050_70-80 -3.59 -1.23 False
VAE vae_2051_70-80 -3.97 -1.28 False
VAE vae_2052_70-80 -3.18 -1.35 False
VAE vae_2053_70-80 -3.63 -2.22 False
VAE vae_2054_70-80 -4.33 -1.18 False
VAE vae_2055_70-80 -3.69 -0.412 False
VAE vae_2056_70-80 -3.52 -0.495 False
VAE vae_2057_70-80 -3.66 -0.921 False
VAE vae_2058_70-80 -4.37 -1.26 False
VAE vae_2059_70-80 -3.37 -0.856 False
VAE vae_2060_70-80 -3.56 -0.984 False
VAE vae_2061_70-80 -3.52 -0.0874 False
VAE vae_2062_70-80 -4.58 1.96 False
VAE vae_2063_70-80 -3.8 -0.101 False
VAE vae_2064_70-80 -4.24 -0.845 False
VAE vae_2065_70-80 -4.14 -1.14 False
VAE vae_2066_70-80 -3.1 -1.33 False
VAE vae_2067_70-80 -4.46 1.42 False
VAE vae_2068_70-80 -4.05 -0.633 False
VAE vae_2069_70-80 -4.65 1.93 False
VAE vae_2070_70-80 -3.95 -0.771 False
VAE vae_2071_70-80 -3.31 -0.411 False
VAE vae_2072_70-80 -3.86 -0.221 False
VAE vae_2073_70-80 -3.72 -1.21 False
VAE vae_2074_70-80 -4.44 -0.55 False
VAE vae_2075_70-80 -3.6 -1.97 False
VAE vae_2076_70-80 -4.79 1.44 False
VAE vae_2077_70-80 -4.31 -0.891 False
VAE vae_2078_70-80 -3.94 0.335 False
VAE vae_2079_70-80 -4.3 0.0302 False
VAE vae_2080_70-80 -4.4 -1.23 False
VAE vae_2081_70-80 -4.02 -0.362 False
VAE vae_2082_70-80 -3.97 -0.24 False
VAE vae_2083_70-80 -3.52 0.139 False
VAE vae_2084_70-80 -3.82 -1.29 False
VAE vae_2085_70-80 -4.26 -1.07 False
VAE vae_2086_70-80 -3.88 -0.167 False
VAE vae_2087_70-80 -4.05 -0.714 False
VAE vae_2088_70-80 -3.6 -0.228 False
VAE vae_2089_70-80 -3.54 -1.13 False
VAE vae_2090_70-80 -4.55 0.679 False
VAE vae_2091_70-80 -4.01 -0.931 False
VAE vae_2092_70-80 -3.7 -1.1 False
VAE vae_2093_70-80 -4.25 -0.305 False
VAE vae_2094_70-80 -4.52 -0.945 False
VAE vae_2095_70-80 -3.91 -0.358 False
VAE vae_2096_70-80 -4.02 0.462 True
VAE vae_2097_70-80 -3.6 -0.964 False
VAE vae_2098_70-80 -4.25 -0.85 False
VAE vae_2099_70-80 -4.55 1.6 False
VAE vae_2100_70-80 -4.32 -0.698 False
VAE vae_2101_70-80 -3.33 -0.273 False
VAE vae_2102_70-80 -3.16 -1.38 False
VAE vae_2103_70-80 -3.88 0.325 False
VAE vae_2104_70-80 -3.83 -0.689 False
VAE vae_2105_70-80 -4.08 -0.047 False
VAE vae_2106_70-80 -4.21 -0.16 False
VAE vae_2107_70-80 -3.93 -1.25 False
VAE vae_2108_70-80 -4.42 1.83 False
VAE vae_2109_70-80 -4.26 -1.23 False
VAE vae_2110_70-80 -3.64 0.376 False
VAE vae_2111_70-80 -4.05 -0.67 False
VAE vae_2112_70-80 -4.42 -0.313 False
VAE vae_2113_70-80 -3.25 -0.339 False
VAE vae_2114_70-80 -3.68 -0.614 False
VAE vae_2115_70-80 -3.88 -1.65 False
VAE vae_2116_70-80 -4.38 2.03 False
VAE vae_2117_70-80 -3.79 -1.59 False
VAE vae_2118_70-80 -3.72 -0.566 False
VAE vae_2119_70-80 -4.96 1.55 False
VAE vae_2120_70-80 -3.93 -1.04 False
VAE vae_2121_70-80 -3.98 -0.0252 False
VAE vae_2122_70-80 -3.9 0.138 False
VAE vae_2123_70-80 -4.09 -0.951 False
VAE vae_2124_70-80 -4.02 1.48 False
VAE vae_2125_70-80 -4.22 -0.0851 False
VAE vae_2126_70-80 -3.73 -0.466 False
VAE vae_2127_70-80 -4.2 0.971 True
VAE vae_2128_70-80 -4.13 0.4 False
VAE vae_2129_70-80 -4.53 1.29 False
VAE vae_2130_70-80 -4.24 -0.982 False
VAE vae_2131_70-80 -3.78 0.488 False
VAE vae_2132_70-80 -4.41 1.9 False
VAE vae_2133_70-80 -3.3 -0.709 False
VAE vae_2134_70-80 -4.19 1.24 False
VAE vae_2135_70-80 -3.7 -0.986 False
VAE vae_2136_70-80 -4.14 -0.389 False
VAE vae_2137_70-80 -3.98 -1.05 False
VAE vae_2138_70-80 -4.17 -1.82 False
VAE vae_2139_70-80 -3.56 -0.946 False
VAE vae_2140_70-80 -3.42 -0.214 False
VAE vae_2141_70-80 -3.82 -0.991 False
VAE vae_2142_70-80 -3.81 -0.668 False
VAE vae_2143_70-80 -4.28 0.732 False
VAE vae_2144_70-80 -3.53 -1.54 False
VAE vae_2145_70-80 -4.13 1.12 False
VAE vae_2146_70-80 -3.9 -0.633 False
VAE vae_2147_70-80 -3.98 0.122 False
VAE vae_2148_70-80 -3.79 -0.652 False
VAE vae_2149_70-80 -3.52 -1.12 False
VAE vae_2150_70-80 -4.63 1.59 False
VAE vae_2151_70-80 -3.93 -0.486 False
VAE vae_2152_70-80 -4.16 0.143 False
VAE vae_2153_70-80 -4.04 -0.102 False
VAE vae_2154_70-80 -3.71 -0.608 False
VAE vae_2155_70-80 -3.86 -1.27 False
VAE vae_2156_70-80 -3.29 -1.33 False
VAE vae_2157_70-80 -4.4 1.36 False
VAE vae_2158_70-80 -3.81 -1.37 False
VAE vae_2159_70-80 -3.92 0.196 False
VAE vae_2160_70-80 -4.06 -0.294 False
VAE vae_2162_70-80 -3.48 -2.2 False
VAE vae_2163_70-80 -4.18 -0.6 False
VAE vae_2164_70-80 -4.05 -0.871 False
VAE vae_2165_70-80 -3.66 -0.451 False
VAE vae_2166_70-80 -3.58 -0.11 False
VAE vae_2167_70-80 -3.6 -1.84 False
VAE vae_2168_70-80 -3.49 -0.342 False
VAE vae_2169_70-80 -3.37 -1.25 False
VAE vae_2170_70-80 -3.86 -1.08 False
VAE vae_2171_70-80 -3.75 -0.409 False
VAE vae_2172_70-80 -4.34 1.92 False
VAE vae_2173_70-80 -3.53 -0.206 False
VAE vae_2174_70-80 -3.31 -1.06 False
VAE vae_2175_70-80 -3.94 -0.58 False
VAE vae_2176_70-80 -4.06 0.729 False
VAE vae_2177_70-80 -3.9 -2.28 False
VAE vae_2178_70-80 -3.93 -1.73 False
VAE vae_2179_70-80 -3.88 0.312 False
VAE vae_2180_70-80 -3.79 -0.167 False
VAE vae_2181_70-80 -4.41 -0.166 False
VAE vae_2182_70-80 -3.12 -1.01 False
VAE vae_2183_70-80 -3.69 -1.15 False
VAE vae_2184_70-80 -2.95 -0.766 False
VAE vae_2186_70-80 -3.31 -1.2 False
VAE vae_2187_70-80 -4.13 0.179 False
VAE vae_2188_70-80 -4.3 1.96 False
VAE vae_2189_70-80 -3.26 -1.06 False
VAE vae_2190_70-80 -3.49 -0.546 False
VAE vae_2191_70-80 -4.08 -0.354 False
VAE vae_2192_70-80 -3.08 -0.125 False
VAE vae_2193_70-80 -4.22 -0.0134 False
VAE vae_2194_70-80 -4.01 -0.908 False
VAE vae_2195_70-80 -3.81 -0.26 False
VAE vae_2196_70-80 -3.51 -2.14 False
VAE vae_2197_70-80 -4.07 -0.639 False
VAE vae_2198_70-80 -3.3 -0.909 False
VAE vae_2199_70-80 -3.95 0.23 False
VAE vae_2200_70-80 -3.85 -0.747 False
VAE vae_2201_70-80 -3.81 -0.629 False
VAE vae_2202_70-80 -3.67 -0.193 False
VAE vae_2203_70-80 -4.11 -0.928 False
VAE vae_2204_70-80 -4.49 1.56 False
VAE vae_2205_70-80 -4.19 -0.0196 False
VAE vae_2206_70-80 -4.04 -0.175 False
VAE vae_2207_70-80 -3.81 0.222 False
VAE vae_2208_70-80 -3.16 -0.0874 False
VAE vae_2209_70-80 -3.3 -0.136 False
VAE vae_2210_70-80 -4.39 1.4 False
VAE vae_2211_70-80 -3.72 -1.41 False
VAE vae_2212_70-80 -3.5 -0.398 False
VAE vae_2213_70-80 -3.07 -1.07 False
VAE vae_2214_70-80 -3.72 -1.68 False
VAE vae_2215_70-80 -4.48 -1.25 False
VAE vae_2216_70-80 -3.46 -0.648 False
VAE vae_2217_70-80 -3.96 -0.175 False
VAE vae_2218_70-80 -3.68 -0.822 False
VAE vae_2219_70-80 -3.85 -0.225 False
VAE vae_2220_70-80 -3.8 -1.03 False
VAE vae_2221_70-80 -3.9 -1.11 False
VAE vae_2222_70-80 -3.91 -1.57 False
VAE vae_2223_70-80 -3.81 -0.335 False
VAE vae_2224_70-80 -3.91 -0.591 False
VAE vae_2225_70-80 -3.7 -0.253 False
VAE vae_2226_70-80 -3.68 -0.177 False
VAE vae_2227_70-80 -3.98 -1.12 False
VAE vae_2228_70-80 -4.21 -0.433 False
VAE vae_2229_70-80 -3.19 -0.938 False
VAE vae_2230_70-80 -3.59 -1.13 False
VAE vae_2231_70-80 -3.44 0.0316 False
VAE vae_2232_70-80 -4.19 -0.944 False
VAE vae_2233_70-80 -3.56 -0.676 False
VAE vae_2234_70-80 -3.54 -1.71 False
VAE vae_2235_70-80 -3.74 -0.294 False
VAE vae_2236_70-80 -3.96 0.203 False
VAE vae_2237_70-80 -3.78 -1.48 False
VAE vae_2238_70-80 -3.72 -0.425 False
VAE vae_2239_70-80 -3.51 -1.5 False
VAE vae_2240_70-80 -4.05 -1.79 False
VAE vae_2241_80-90 -4.31 -0.742 False
VAE vae_2242_80-90 -4.2 -0.816 False
VAE vae_2243_80-90 -4.41 -0.797 False
VAE vae_2244_80-90 -4.12 -1.73 False
VAE vae_2245_80-90 -4.52 -1.64 False
VAE vae_2246_80-90 -4.35 -0.991 False
VAE vae_2247_80-90 -3.84 -1.24 False
VAE vae_2248_80-90 -4.22 -1.99 False
VAE vae_2249_80-90 -4.21 -1.31 False
VAE vae_2250_80-90 -4.36 -1.26 False
VAE vae_2251_80-90 -4.33 -2.07 False
VAE vae_2252_80-90 -5.12 1.51 False
VAE vae_2253_80-90 -4.99 1.46 False
VAE vae_2254_80-90 -4.35 -2.42 False
VAE vae_2255_80-90 -3.75 -0.657 False
VAE vae_2256_80-90 -3.69 -1.49 False
VAE vae_2257_80-90 -4.03 -1.7 False
VAE vae_2258_80-90 -3.55 -1.73 False
VAE vae_2259_80-90 -4.15 -0.927 False
VAE vae_2260_80-90 -4.72 -1.3 False
VAE vae_2261_80-90 -5.02 -1.6 False
VAE vae_2262_80-90 -4.72 -1.98 False
VAE vae_2263_80-90 -5.02 -2.39 False
VAE vae_2264_80-90 -4.71 0.0454 False
VAE vae_2265_80-90 -4.43 -1.59 False
VAE vae_2266_80-90 -5.09 -1.55 False
VAE vae_2267_80-90 -4.56 -1.92 False
VAE vae_2268_80-90 -4.03 -1.27 False
VAE vae_2269_80-90 -4.63 -1.97 False
VAE vae_2270_80-90 -4.31 -0.763 False
VAE vae_2271_80-90 -4.76 -1.28 False
VAE vae_2272_80-90 -4.82 -2.71 False
VAE vae_2273_80-90 -4.45 -0.558 False
VAE vae_2274_80-90 -4.46 -1.96 False
VAE vae_2275_80-90 -5.07 -0.462 False
VAE vae_2276_80-90 -5.28 -0.905 False
VAE vae_2277_80-90 -4.1 -2.31 False
VAE vae_2278_80-90 -3.87 -1.17 False
VAE vae_2279_80-90 -4.88 -0.772 False
VAE vae_2280_80-90 -4.81 -0.397 False
VAE vae_2281_80-90 -4.49 -0.887 False
VAE vae_2282_80-90 -4.79 -0.618 False
VAE vae_2283_80-90 -4.23 -1.35 False
VAE vae_2284_80-90 -4.82 -1.33 False
VAE vae_2285_80-90 -4.98 -0.663 False
VAE vae_2286_80-90 -4.67 -0.153 False
VAE vae_2287_80-90 -4.75 -2.05 False
VAE vae_2288_80-90 -4.88 -1.47 False
VAE vae_2289_80-90 -4.04 -0.869 False
VAE vae_2290_80-90 -5.03 -0.774 False
VAE vae_2291_80-90 -4.65 -0.254 False
VAE vae_2292_80-90 -4.24 -1.75 False
VAE vae_2293_80-90 -3.81 -1.65 False
VAE vae_2294_80-90 -4.48 -1.66 False
VAE vae_2295_80-90 -4.73 -0.918 False
VAE vae_2296_80-90 -4.49 -1.54 False
VAE vae_2297_80-90 -4.84 -2.2 False
VAE vae_2299_80-90 -4.88 -2.44 False
VAE vae_2300_80-90 -4.28 -1.47 False
VAE vae_2301_80-90 -4.64 -2.38 False
VAE vae_2302_80-90 -5.06 3.19 False
VAE vae_2303_80-90 -4.44 -0.323 False
VAE vae_2304_80-90 -4.52 -1.66 False
VAE vae_2305_80-90 -5.15 1.61 False
VAE vae_2306_80-90 -5.54 1.15 False
VAE vae_2307_80-90 -5.15 0.528 False
VAE vae_2308_80-90 -3.79 -0.973 False
VAE vae_2309_80-90 -4.83 -0.781 False
VAE vae_2310_80-90 -4.24 -1.46 False
VAE vae_2311_80-90 -5.1 1.39 False
VAE vae_2312_80-90 -4.02 -1.34 False
VAE vae_2313_80-90 -4.2 -1.45 False
VAE vae_2314_80-90 -4.15 -2.19 False
VAE vae_2315_80-90 -4.57 -1.45 False
VAE vae_2316_80-90 -3.86 -1.15 False
VAE vae_2317_80-90 -5.06 -1.43 False
VAE vae_2318_80-90 -4.01 -1.62 False
VAE vae_2319_80-90 -5.37 1.26 False
VAE vae_2320_80-90 -4.58 -2.18 False
VAE vae_2321_80-90 -4.37 -1.37 False
VAE vae_2322_80-90 -4.49 -1.53 False
VAE vae_2323_80-90 -4.45 0.154 False
VAE vae_2324_80-90 -4.43 -1.83 False
VAE vae_2325_80-90 -4.51 -0.94 False
VAE vae_2326_80-90 -3.58 -1.54 False
VAE vae_2327_80-90 -4.13 -1.31 False
VAE vae_2328_80-90 -4.87 -0.776 False
VAE vae_2329_80-90 -4.09 -1.07 False
VAE vae_2330_80-90 -4.63 -1.36 False
VAE vae_2331_80-90 -4.82 -1.12 False
VAE vae_2332_80-90 -4.64 1.08 False
VAE vae_2333_80-90 -4.56 -2.15 False
VAE vae_2334_80-90 -4.28 -2.19 False
VAE vae_2335_80-90 -4.5 -1.36 False
VAE vae_2336_80-90 -5.18 -1.77 False
VAE vae_2337_80-90 -4.51 -2.16 False
VAE vae_2338_80-90 -4.85 -0.976 False
VAE vae_2339_80-90 -4.23 -0.173 False
VAE vae_2340_80-90 -5.37 -1.3 False
VAE vae_2341_80-90 -4.71 -1.4 False
VAE vae_2342_80-90 -4.16 -1.69 False
VAE vae_2343_80-90 -4.65 -1.89 False
VAE vae_2344_80-90 -5.73 2.72 False
VAE vae_2345_80-90 -4.86 -1.33 False
VAE vae_2346_80-90 -3.92 -0.0522 False
VAE vae_2347_80-90 -4.33 -0.872 False
VAE vae_2348_80-90 -4.08 -0.78 False
VAE vae_2349_80-90 -4.93 -1.51 False
VAE vae_2350_80-90 -4.27 -1.7 False
VAE vae_2351_80-90 -4.85 -2.12 False
VAE vae_2352_80-90 -4.68 -0.568 False
VAE vae_2353_80-90 -4.96 -1.24 False
VAE vae_2354_80-90 -3.93 -0.694 False
VAE vae_2355_80-90 -3.97 -1.3 False
VAE vae_2356_80-90 -3.82 -1.5 False
VAE vae_2357_80-90 -4.42 -1.02 False
VAE vae_2358_80-90 -4.21 -0.825 False
VAE vae_2359_80-90 -4.89 0.203 False
VAE vae_2360_80-90 -4.48 -2.02 False
VAE vae_2361_80-90 -5.21 2.44 False
VAE vae_2362_80-90 -4.22 -0.818 False
VAE vae_2363_80-90 -4.67 -2.41 False
VAE vae_2364_80-90 -4.36 -0.561 False
VAE vae_2365_80-90 -4.99 -0.524 False
VAE vae_2366_80-90 -4.32 -2.15 False
VAE vae_2367_80-90 -4.68 -1.86 False
VAE vae_2368_80-90 -4.59 -1.73 False
VAE vae_2369_80-90 -5.45 -0.795 False
VAE vae_2370_80-90 -4.78 -1.74 False
VAE vae_2371_80-90 -4.04 -1.7 False
VAE vae_2372_80-90 -4.31 -0.956 False
VAE vae_2373_80-90 -4.93 -1.92 False
VAE vae_2374_80-90 -4.71 -1.39 False
VAE vae_2375_80-90 -4.04 -1.6 False
VAE vae_2376_80-90 -4.27 -0.782 False
VAE vae_2377_80-90 -4.51 -1.55 False
VAE vae_2378_80-90 -4.32 -1.12 False
VAE vae_2379_80-90 -4.28 -1.45 False
VAE vae_2380_80-90 -3.82 -1.37 False
VAE vae_2381_80-90 -4.28 -1.02 False
VAE vae_2382_80-90 -4.21 -1.27 False
VAE vae_2383_80-90 -4.17 -1.09 False
VAE vae_2384_80-90 -4.11 -0.371 False
VAE vae_2385_80-90 -4.59 -1.96 False
VAE vae_2386_80-90 -4.22 -1.01 False
VAE vae_2387_80-90 -5.3 -0.673 False
VAE vae_2388_80-90 -4.2 -0.46 False
VAE vae_2389_80-90 -4.26 -0.972 False
VAE vae_2390_80-90 -3.91 -0.915 False
VAE vae_2391_80-90 -4.95 0.179 False
VAE vae_2392_80-90 -4.83 -1.82 False
VAE vae_2393_80-90 -4.2 -1.29 False
VAE vae_2394_80-90 -5.06 -1.85 False
VAE vae_2395_80-90 -4.33 -1.05 False
VAE vae_2396_80-90 -3.6 -0.474 False
VAE vae_2397_80-90 -3.72 -1.09 False
VAE vae_2398_80-90 -4.2 -0.793 False
VAE vae_2399_80-90 -4.11 -1.07 False
VAE vae_2400_80-90 -4.39 -0.82 False
VAE vae_2401_80-90 -3.98 -0.92 False
VAE vae_2402_80-90 -4.21 -1.33 False
VAE vae_2403_80-90 -3.73 -1.24 False
VAE vae_2404_80-90 -4.31 -1.85 False
VAE vae_2405_80-90 -4.14 -0.677 False
VAE vae_2406_80-90 -4.47 -1.75 False
VAE vae_2407_80-90 -3.78 -1.18 False
VAE vae_2408_80-90 -4.63 -1.53 False
VAE vae_2409_80-90 -4.18 -0.487 False
VAE vae_2410_80-90 -4.94 -0.661 False
VAE vae_2411_80-90 -4.26 -0.784 False
VAE vae_2412_80-90 -4.58 0.311 False
VAE vae_2413_80-90 -4.64 -2.12 False
VAE vae_2414_80-90 -4.25 -1.28 False
VAE vae_2415_80-90 -4.72 -2.35 False
VAE vae_2416_80-90 -3.88 -1.27 False
VAE vae_2417_80-90 -3.79 -1.66 False
VAE vae_2418_80-90 -4.5 -1.97 False
VAE vae_2419_80-90 -3.54 -1.14 False
VAE vae_2420_80-90 -3.59 -1.66 False
VAE vae_2421_80-90 -3.81 -1.86 False
VAE vae_2422_80-90 -4.64 -1.16 False
VAE vae_2423_80-90 -4.58 -1.32 False
VAE vae_2424_80-90 -4.22 -1.76 False
VAE vae_2425_80-90 -4.41 -2.23 False
VAE vae_2426_80-90 -4.5 -1.62 False
VAE vae_2427_80-90 -3.8 -0.577 False
VAE vae_2428_80-90 -3.97 -0.416 False
VAE vae_2429_80-90 -4.82 -1.04 False
VAE vae_2430_80-90 -4.47 -0.856 False
VAE vae_2431_80-90 -4.24 -1.71 False
VAE vae_2432_80-90 -4.49 -1.67 False
VAE vae_2433_80-90 -4.59 -1.61 False
VAE vae_2434_80-90 -4.67 -2.03 False
VAE vae_2435_80-90 -4.18 -1.16 False
VAE vae_2436_80-90 -4.12 -1.68 False
VAE vae_2437_80-90 -5.3 2.48 False
VAE vae_2438_80-90 -4.91 -1.39 False
VAE vae_2439_80-90 -4.63 1.41 False
VAE vae_2440_80-90 -4.65 -0.974 False
VAE vae_2441_80-90 -4.67 -1.28 False
VAE vae_2442_80-90 -4.71 -0.0752 False
VAE vae_2443_80-90 -3.99 -0.506 False
VAE vae_2444_80-90 -3.78 -1.44 False
VAE vae_2445_80-90 -4.88 -1.18 False
VAE vae_2446_80-90 -4.57 -1.02 False
VAE vae_2447_80-90 -4.77 -1.88 False
VAE vae_2448_80-90 -4.52 -1.35 False
VAE vae_2449_80-90 -4.95 -0.934 False
VAE vae_2450_80-90 -4.39 -1.96 False
VAE vae_2451_80-90 -3.46 -1.54 False
VAE vae_2452_80-90 -4.46 -1.03 False
VAE vae_2453_80-90 -4.62 0.141 False
VAE vae_2454_80-90 -3.99 -1.34 False
VAE vae_2455_80-90 -3.55 -0.787 False
VAE vae_2456_80-90 -4.24 -1.6 False
VAE vae_2457_80-90 -4.6 -1.84 False
VAE vae_2458_80-90 -3.94 -1.15 False
VAE vae_2459_80-90 -4.12 -2.16 False
VAE vae_2460_80-90 -3.99 -0.297 False
VAE vae_2461_80-90 -4.29 -1.89 False
VAE vae_2462_80-90 -3.68 -0.485 False
VAE vae_2463_80-90 -4.63 -1.22 False
VAE vae_2464_80-90 -3.64 -1.19 False
VAE vae_2465_80-90 -4.82 -0.678 False
VAE vae_2466_80-90 -4.38 -1.73 False
VAE vae_2467_80-90 -4.22 -2.24 False
VAE vae_2468_80-90 -3.76 -0.763 False
VAE vae_2469_80-90 -5.29 -0.368 False
VAE vae_2470_80-90 -4.28 -1.85 False
VAE vae_2471_80-90 -4.4 -1.95 False
VAE vae_2472_80-90 -4.42 -0.426 False
VAE vae_2473_80-90 -4.52 -1.66 False
VAE vae_2474_80-90 -4.75 -0.322 False
VAE vae_2475_80-90 -4.14 -1.74 False
VAE vae_2476_80-90 -4.3 -1.99 False
VAE vae_2477_80-90 -3.99 -1.14 False
VAE vae_2478_80-90 -4.35 -2.19 False
VAE vae_2479_80-90 -4.11 -0.621 False
VAE vae_2480_80-90 -3.73 -0.927 False
VAE vae_2481_80-90 -3.77 -1.44 False
VAE vae_2482_80-90 -4.04 -0.8 False
VAE vae_2483_80-90 -4.48 -0.874 False
VAE vae_2484_80-90 -3.49 -1.35 False
VAE vae_2485_80-90 -4.58 -1.33 False
VAE vae_2486_80-90 -3.85 -0.943 False
VAE vae_2487_80-90 -4.3 -2.37 False
VAE vae_2488_80-90 -4.36 -1.96 False
VAE vae_2489_80-90 -4.21 -1.67 False
VAE vae_2490_80-90 -4.88 -1.56 False
VAE vae_2491_80-90 -4.19 -1.8 False
VAE vae_2492_80-90 -3.97 -0.596 False
VAE vae_2493_80-90 -4.76 -1.68 False
VAE vae_2494_80-90 -4.83 -1.21 False
VAE vae_2495_80-90 -4.52 -0.239 False
VAE vae_2496_80-90 -4.07 -1.58 False
VAE vae_2497_80-90 -3.94 -2.24 False
VAE vae_2498_80-90 -4.51 -0.691 False
VAE vae_2499_80-90 -4.07 -1.1 False
VAE vae_2500_80-90 -3.9 -2.03 False
VAE vae_2501_80-90 -4.41 -1.32 False
VAE vae_2502_80-90 -4.05 -0.829 False
VAE vae_2503_80-90 -4.18 -1.29 False
VAE vae_2504_80-90 -3.92 -1.34 False
VAE vae_2505_80-90 -4.08 -0.44 False
VAE vae_2506_80-90 -4.9 -0.272 False
VAE vae_2507_80-90 -4.47 -1.59 False
VAE vae_2508_80-90 -3.69 -1.45 False
VAE vae_2509_80-90 -4.61 -2.39 False
VAE vae_2510_80-90 -3.76 -1.49 False
VAE vae_2511_80-90 -4.0 0.455 False
VAE vae_2512_80-90 -4.95 -0.329 False
VAE vae_2513_80-90 -4.79 -1.91 False
VAE vae_2514_80-90 -3.84 -1.13 False
VAE vae_2515_80-90 -4.69 -1.59 False
VAE vae_2516_80-90 -3.77 -1.74 False
VAE vae_2517_80-90 -4.88 -1.98 False
VAE vae_2518_80-90 -3.88 -1.59 False
VAE vae_2519_80-90 -4.32 -1.64 False
VAE vae_2520_80-90 -4.13 -1.22 False
VAE vae_2521_90-100 -4.13 -0.601 False
VAE vae_2522_90-100 -4.88 -0.431 False
VAE vae_2523_90-100 -5.16 0.622 False
VAE vae_2524_90-100 -4.51 -1.61 False
VAE vae_2525_90-100 -4.62 -1.41 False
VAE vae_2526_90-100 -4.4 -1.54 False
VAE vae_2527_90-100 -4.96 -1.33 False
VAE vae_2528_90-100 -5.14 1.58 False
VAE vae_2529_90-100 -4.88 1.05 False
VAE vae_2530_90-100 -4.4 -2.53 False
VAE vae_2531_90-100 -5.12 -0.951 False
VAE vae_2532_90-100 -4.79 -1.86 False
VAE vae_2533_90-100 -4.26 -1.91 False
VAE vae_2534_90-100 -4.09 -0.943 False
VAE vae_2535_90-100 -5.44 3.06 False
VAE vae_2536_90-100 -4.13 -1.28 False
VAE vae_2537_90-100 -3.95 -1.16 False
VAE vae_2538_90-100 -5.07 -0.291 False
VAE vae_2539_90-100 -5.58 -0.917 False
VAE vae_2540_90-100 -4.36 -0.867 False
VAE vae_2541_90-100 -4.09 -1.99 False
VAE vae_2542_90-100 -4.18 -1.32 False
VAE vae_2543_90-100 -4.12 -1.57 False
VAE vae_2544_90-100 -4.63 -0.0559 False
VAE vae_2545_90-100 -4.72 -2.46 False
VAE vae_2546_90-100 -4.55 -1.26 False
VAE vae_2547_90-100 -4.08 -1.23 False
VAE vae_2548_90-100 -5.13 -0.491 False
VAE vae_2549_90-100 -4.26 -1.38 False
VAE vae_2550_90-100 -4.17 -1.58 False
VAE vae_2551_90-100 -4.32 -0.649 False
VAE vae_2552_90-100 -4.86 -0.363 False
VAE vae_2553_90-100 -4.89 -1.46 False
VAE vae_2554_90-100 -5.21 -1.37 False
VAE vae_2555_90-100 -4.56 -0.599 False
VAE vae_2556_90-100 -5.41 -1.91 False
VAE vae_2557_90-100 -4.73 -1.75 False
VAE vae_2558_90-100 -4.69 -1.78 False
VAE vae_2559_90-100 -4.65 -1.48 False
VAE vae_2560_90-100 -5.02 -0.805 False
VAE vae_2561_90-100 -5.09 2.0 False
VAE vae_2562_90-100 -4.34 -1.09 False
VAE vae_2563_90-100 -4.41 -1.88 False
VAE vae_2564_90-100 -4.43 -1.31 False
VAE vae_2565_90-100 -4.67 -1.29 False
VAE vae_2566_90-100 -4.97 -1.72 False
VAE vae_2567_90-100 -4.93 -0.669 False
VAE vae_2568_90-100 -4.63 -1.59 False
VAE vae_2569_90-100 -4.89 -1.16 False
VAE vae_2570_90-100 -3.93 -0.985 False
VAE vae_2571_90-100 -4.66 -1.92 False
VAE vae_2572_90-100 -4.58 -1.57 False
VAE vae_2573_90-100 -4.27 -1.97 False
VAE vae_2574_90-100 -4.35 -1.51 False
VAE vae_2575_90-100 -4.42 -1.44 False
VAE vae_2576_90-100 -4.73 -1.73 False
VAE vae_2577_90-100 -4.21 -1.78 False
VAE vae_2578_90-100 -4.2 -1.78 False
VAE vae_2579_90-100 -5.13 2.31 False
VAE vae_2580_90-100 -4.05 -1.54 False
VAE vae_2581_90-100 -4.01 -1.15 False
VAE vae_2582_90-100 -4.64 -1.71 False
VAE vae_2583_90-100 -4.52 -1.59 False
VAE vae_2584_90-100 -4.58 -1.5 False
VAE vae_2585_90-100 -4.38 -1.45 False
VAE vae_2586_90-100 -4.52 -1.81 False
VAE vae_2587_90-100 -4.91 -1.51 False
VAE vae_2588_90-100 -4.7 -0.916 False
VAE vae_2589_90-100 -4.34 -1.09 False
VAE vae_2590_90-100 -4.57 -0.717 False
VAE vae_2591_90-100 -4.23 -0.833 False
VAE vae_2592_90-100 -4.39 -1.4 False
VAE vae_2593_90-100 -4.41 0.0426 False
VAE vae_2594_90-100 -4.2 -0.795 False
VAE vae_2595_90-100 -3.89 -1.61 False
VAE vae_2596_90-100 -5.91 -0.668 False
VAE vae_2597_90-100 -4.05 -1.57 False
VAE vae_2598_90-100 -4.32 -1.65 False
VAE vae_2599_90-100 -4.06 -1.11 False
VAE vae_2600_90-100 -4.78 -1.36 False
VAE vae_2601_90-100 -4.53 -0.12 False
VAE vae_2602_90-100 -3.76 -1.26 False
VAE vae_2603_90-100 -3.87 -1.24 False
VAE vae_2604_90-100 -5.06 -0.627 False
VAE vae_2605_90-100 -4.4 -1.98 False
VAE vae_2606_90-100 -5.15 0.174 False
VAE vae_2607_90-100 -4.04 -1.47 False
VAE vae_2608_90-100 -4.49 -1.8 False
VAE vae_2609_90-100 -4.06 -1.27 False
VAE vae_2610_90-100 -4.33 -1.35 False
VAE vae_2611_90-100 -4.58 -1.86 False
VAE vae_2612_90-100 -4.03 -0.983 False
VAE vae_2613_90-100 -5.72 -0.897 False
VAE vae_2614_90-100 -4.37 -2.24 False
VAE vae_2615_90-100 -5.12 -0.892 False
VAE vae_2616_90-100 -3.75 -2.2 False
VAE vae_2617_90-100 -4.86 -1.25 False
VAE vae_2618_90-100 -4.5 -2.24 False
VAE vae_2619_90-100 -3.49 -1.15 False
VAE vae_2620_90-100 -5.19 2.77 False
VAE vae_2621_90-100 -4.04 -1.96 False
VAE vae_2622_90-100 -5.41 -1.83 False
VAE vae_2623_90-100 -4.31 -0.489 False
VAE vae_2624_90-100 -4.3 -1.77 False
VAE vae_2625_90-100 -5.25 0.0833 False
VAE vae_2626_90-100 -5.19 1.32 False
VAE vae_2627_90-100 -4.37 -1.21 False
VAE vae_2628_90-100 -4.12 -1.92 False
VAE vae_2629_90-100 -4.06 -1.66 False
VAE vae_2630_90-100 -4.23 -2.28 False
VAE vae_2631_90-100 -4.24 -0.479 False
VAE vae_2632_90-100 -4.31 -1.04 False
VAE vae_2633_90-100 -4.89 -2.14 False
VAE vae_2634_90-100 -4.56 -1.95 False
VAE vae_2635_90-100 -5.13 -1.93 False
VAE vae_2636_90-100 -4.03 -2.23 False
VAE vae_2637_90-100 -4.58 -2.1 False
VAE vae_2638_90-100 -4.31 -1.67 False
VAE vae_2639_90-100 -3.88 -1.71 False
VAE vae_2640_90-100 -4.36 -1.85 False
VAE vae_2641_90-100 -4.38 -2.23 False
VAE vae_2642_90-100 -4.01 -1.19 False
VAE vae_2643_90-100 -4.74 -1.89 False
VAE vae_2644_90-100 -4.7 -0.584 False
VAE vae_2645_90-100 -4.6 -0.881 False
VAE vae_2646_90-100 -5.3 2.84 False
VAE vae_2647_90-100 -5.12 -1.6 False
VAE vae_2648_90-100 -4.49 -1.51 False
VAE vae_2649_90-100 -3.95 -0.364 False
VAE vae_2650_90-100 -3.99 -1.94 False
VAE vae_2651_90-100 -3.58 -1.3 False
VAE vae_2652_90-100 -4.99 -2.21 False
VAE vae_2653_90-100 -4.52 -1.97 False
VAE vae_2654_90-100 -3.88 -2.08 False
VAE vae_2655_90-100 -4.4 -1.34 False
VAE vae_2656_90-100 -4.33 -1.85 False
VAE vae_2657_90-100 -4.26 -1.4 False
VAE vae_2658_90-100 -4.36 -0.184 False
VAE vae_2659_90-100 -4.78 -1.16 False
VAE vae_2660_90-100 -3.79 -1.17 False
VAE vae_2661_90-100 -4.02 -2.09 False
VAE vae_2662_90-100 -5.19 -1.3 False
VAE vae_2663_90-100 -4.49 -2.05 False
VAE vae_2664_90-100 -4.71 -0.505 False
VAE vae_2665_90-100 -4.26 -1.48 False
VAE vae_2666_90-100 -5.54 -1.99 False
VAE vae_2667_90-100 -4.5 -1.4 False
VAE vae_2668_90-100 -4.52 -1.87 False
VAE vae_2669_90-100 -4.76 -1.29 False
VAE vae_2670_90-100 -3.83 -1.18 False
VAE vae_2671_90-100 -4.55 -1.42 False
VAE vae_2672_90-100 -4.43 -0.522 False
VAE vae_2673_90-100 -4.93 -1.85 False
VAE vae_2674_90-100 -5.27 0.821 False
VAE vae_2675_90-100 -4.41 -2.31 False
VAE vae_2676_90-100 -4.01 -1.3 False
VAE vae_2677_90-100 -4.63 -1.41 False
VAE vae_2678_90-100 -4.34 -1.71 False
VAE vae_2679_90-100 -4.53 -1.37 False
VAE vae_2680_90-100 -5.23 -2.02 False
VAE vae_2681_90-100 -4.71 -1.19 False
VAE vae_2682_90-100 -4.2 -1.04 False
VAE vae_2683_90-100 -4.41 -2.26 False
VAE vae_2684_90-100 -4.45 -1.66 False
VAE vae_2685_90-100 -4.57 -1.18 False
VAE vae_2686_90-100 -4.24 -1.25 False
VAE vae_2687_90-100 -4.42 -1.72 False
VAE vae_2688_90-100 -4.45 -1.44 False
VAE vae_2689_90-100 -4.07 -1.25 False
VAE vae_2690_90-100 -4.51 -1.78 False
VAE vae_2691_90-100 -4.59 0.104 False
VAE vae_2692_90-100 -4.58 -0.4 False
VAE vae_2693_90-100 -4.39 -1.97 False
VAE vae_2694_90-100 -4.64 -1.18 False
VAE vae_2695_90-100 -4.69 -2.06 False
VAE vae_2696_90-100 -5.11 0.0116 False
VAE vae_2697_90-100 -3.98 -1.19 False
VAE vae_2699_90-100 -4.6 -1.44 False
VAE vae_2700_90-100 -4.45 -1.48 False
VAE vae_2701_90-100 -4.5 -1.59 False
VAE vae_2702_90-100 -4.16 -0.854 False
VAE vae_2703_90-100 -5.0 -1.76 False
VAE vae_2704_90-100 -4.42 -0.769 False
VAE vae_2705_90-100 -5.04 -1.23 False
VAE vae_2706_90-100 -5.24 -0.543 False
VAE vae_2707_90-100 -4.52 -1.05 False
VAE vae_2708_90-100 -4.19 -0.661 False
VAE vae_2709_90-100 -3.93 -1.17 False
VAE vae_2710_90-100 -4.52 -1.6 False
VAE vae_2711_90-100 -4.51 -1.16 False
VAE vae_2712_90-100 -4.85 -0.769 False
VAE vae_2713_90-100 -3.94 -0.946 False
VAE vae_2714_90-100 -4.04 -1.61 False
VAE vae_2715_90-100 -3.46 -1.61 False
VAE vae_2716_90-100 -3.88 -2.11 False
VAE vae_2717_90-100 -4.3 -0.508 False
VAE vae_2718_90-100 -4.07 -1.61 False
VAE vae_2719_90-100 -4.77 -0.855 False
VAE vae_2720_90-100 -4.86 0.525 False
VAE vae_2721_90-100 -4.38 -2.08 False
VAE vae_2722_90-100 -4.89 -1.7 False
VAE vae_2723_90-100 -4.09 -1.28 False
VAE vae_2724_90-100 -4.06 -1.42 False
VAE vae_2725_90-100 -5.31 3.31 False
VAE vae_2726_90-100 -4.73 0.176 False
VAE vae_2727_90-100 -3.92 -1.66 False
VAE vae_2728_90-100 -4.82 -1.26 False
VAE vae_2729_90-100 -4.15 -0.697 False
VAE vae_2730_90-100 -5.12 -1.69 False
VAE vae_2731_90-100 -4.32 -1.19 False
VAE vae_2732_90-100 -4.36 -1.37 False
VAE vae_2733_90-100 -5.07 -0.488 False
VAE vae_2734_90-100 -3.96 -1.44 False
VAE vae_2735_90-100 -4.65 -1.68 False
VAE vae_2736_90-100 -4.58 -1.68 False
VAE vae_2737_90-100 -4.59 -1.49 False
VAE vae_2738_90-100 -4.02 -1.17 False
VAE vae_2739_90-100 -4.68 -0.355 False
VAE vae_2740_90-100 -3.77 -2.34 False
VAE vae_2741_90-100 -4.39 -2.12 False
VAE vae_2742_90-100 -4.54 -0.455 False
VAE vae_2743_90-100 -4.82 -0.856 False
VAE vae_2744_90-100 -4.47 -2.02 False
VAE vae_2745_90-100 -4.34 -1.09 False
VAE vae_2746_90-100 -4.51 -1.32 False
VAE vae_2747_90-100 -4.06 -1.26 False
VAE vae_2748_90-100 -4.43 -1.59 False
VAE vae_2749_90-100 -3.93 -1.24 False
VAE vae_2750_90-100 -4.04 -1.02 False
VAE vae_2751_90-100 -5.1 -2.37 False
VAE vae_2752_90-100 -4.72 -1.06 False
VAE vae_2753_90-100 -4.09 -1.1 False
VAE vae_2754_90-100 -4.37 -1.3 False
VAE vae_2755_90-100 -5.16 -0.851 False
VAE vae_2756_90-100 -5.13 -1.35 False
VAE vae_2757_90-100 -3.89 -1.87 False
VAE vae_2758_90-100 -4.18 -0.896 False
VAE vae_2759_90-100 -4.63 -1.39 False
VAE vae_2760_90-100 -4.27 -1.81 False
VAE vae_2761_90-100 -3.96 -1.44 False
VAE vae_2762_90-100 -4.59 -0.976 False
VAE vae_2763_90-100 -4.93 -2.23 False
VAE vae_2764_90-100 -4.66 -1.61 False
VAE vae_2765_90-100 -4.88 -1.52 False
VAE vae_2766_90-100 -4.52 -1.82 False
VAE vae_2767_90-100 -3.34 -0.793 False
VAE vae_2768_90-100 -4.62 -1.45 False
VAE vae_2769_90-100 -3.87 -0.911 False
VAE vae_2770_90-100 -4.75 -1.79 False
VAE vae_2771_90-100 -4.31 -2.2 False
VAE vae_2772_90-100 -3.92 -0.838 False
VAE vae_2773_90-100 -4.69 -0.856 False
VAE vae_2774_90-100 -4.52 -0.756 False
VAE vae_2775_90-100 -3.6 -1.15 False
VAE vae_2776_90-100 -4.15 -0.9 False
VAE vae_2777_90-100 -4.83 -0.481 False
VAE vae_2778_90-100 -4.15 -2.34 False
VAE vae_2779_90-100 -4.07 -0.633 False
VAE vae_2780_90-100 -4.44 -1.58 False
VAE vae_2781_90-100 -5.31 -0.954 False
VAE vae_2782_90-100 -5.1 -0.721 False
VAE vae_2783_90-100 -4.01 -0.762 False
VAE vae_2784_90-100 -4.69 -1.86 False
VAE vae_2785_90-100 -4.65 -1.4 False
VAE vae_2786_90-100 -3.88 -2.05 False
VAE vae_2787_90-100 -4.32 -0.935 False
VAE vae_2788_90-100 -4.24 -0.575 False
VAE vae_2789_90-100 -3.65 -1.62 False
VAE vae_2790_90-100 -4.13 -1.89 False
VAE vae_2791_90-100 -3.96 -1.02 False
VAE vae_2792_90-100 -4.52 -2.34 False
VAE vae_2793_90-100 -5.06 -1.63 False
VAE vae_2794_90-100 -4.64 -1.05 False
VAE vae_2795_90-100 -4.48 -1.83 False
VAE vae_2796_90-100 -4.33 -0.505 False
VAE vae_2797_90-100 -4.62 -2.04 False
VAE vae_2798_90-100 -4.2 -1.71 False
VAE vae_2799_90-100 -4.66 -0.642 False
VAE vae_2800_90-100 -4.4 -1.3 False
SB sb_0_10_1_1-10 -0.0834 -0.0651 True
SB sb_0_10_2_1-10 -0.151 -0.0466 False
SB sb_0_10_3_1-10 -0.379 -0.101 True
SB sb_0_10_4_1-10 -0.266 -0.285 False
SB sb_0_10_5_1-10 -0.603 -0.363 True
SB sb_0_10_6_1-10 -0.148 0.173 True
SB sb_0_10_7_1-10 -0.308 0.089 True
SB sb_0_10_8_1-10 -0.121 -0.0946 True
SB sb_0_10_9_1-10 -0.165 0.0471 True
SB sb_0_10_10_1-10 -0.124 0.00733 True
SB sb_0_10_11_1-10 -0.253 0.0195 True
SB sb_0_10_12_1-10 -0.127 0.0373 True
SB sb_0_10_13_1-10 -0.118 -0.142 True
SB sb_0_10_14_1-10 -0.362 -0.299 True
SB sb_0_10_15_1-10 -0.746 0.0309 True
SB sb_0_10_16_1-10 -0.379 0.102 True
SB sb_0_10_17_1-10 -0.0674 -0.0588 True
SB sb_0_10_18_1-10 -0.096 -0.0945 True
SB sb_0_10_19_1-10 -0.174 0.112 True
SB sb_0_10_20_1-10 -0.0853 0.118 True
SB sb_0_10_21_1-10 -0.154 0.0948 True
SB sb_0_10_22_1-10 -0.0867 -0.0835 True
SB sb_0_10_23_1-10 -0.2 0.0317 True
SB sb_0_10_24_1-10 -0.41 0.179 False
SB sb_0_10_25_1-10 -0.165 0.0857 True
SB sb_0_10_26_1-10 -0.166 0.0787 True
SB sb_0_10_27_1-10 -0.085 0.045 False
SB sb_0_10_28_1-10 -0.378 -0.199 False
SB sb_0_10_29_1-10 -0.156 -0.0472 True
SB sb_0_10_30_1-10 -0.0259 0.0268 False
SB sb_0_10_31_1-10 -0.208 -0.00588 True
SB sb_0_10_32_1-10 -0.119 0.189 True
SB sb_0_10_33_1-10 -0.081 -0.0414 True
SB sb_0_10_34_1-10 -0.118 -0.0749 True
SB sb_0_10_35_1-10 -0.341 0.0112 False
SB sb_0_10_36_1-10 -0.447 -0.251 True
SB sb_0_10_37_1-10 -0.292 0.188 True
SB sb_0_10_38_1-10 -0.107 0.0162 True
SB sb_0_10_39_1-10 -0.073 -0.0297 True
SB sb_0_10_40_1-10 -0.13 -0.125 True
SB sb_0_10_41_1-10 -0.154 0.0842 True
SB sb_0_10_42_1-10 -0.0295 -0.0242 True
SB sb_0_10_43_1-10 -0.0954 -0.0676 False
SB sb_0_10_44_1-10 -0.277 0.0322 True
SB sb_0_10_45_1-10 -0.162 0.0046 True
SB sb_0_10_46_1-10 -0.107 0.296 True
SB sb_0_10_47_1-10 -0.224 -0.0973 True
SB sb_0_10_48_1-10 -0.385 -0.166 True
SB sb_0_10_49_1-10 -0.021 0.0273 False
SB sb_0_10_50_1-10 -0.273 0.0429 True
SB sb_0_10_51_1-10 -0.432 0.159 True
SB sb_0_10_52_1-10 -0.333 0.125 True
SB sb_0_10_53_1-10 -0.29 0.167 True
SB sb_0_10_54_1-10 -0.18 0.157 True
SB sb_0_10_55_1-10 -0.15 -0.11 True
SB sb_0_10_56_1-10 -0.249 -0.021 True
SB sb_0_10_57_1-10 -0.494 0.0721 False
SB sb_0_10_58_1-10 -0.307 -0.0431 True
SB sb_0_10_59_1-10 -0.0936 -0.0546 True
SB sb_0_10_60_1-10 -0.21 -0.0267 True
SB sb_0_10_61_1-10 -0.215 0.0321 True
SB sb_0_10_62_1-10 -0.172 -0.00646 True
SB sb_0_10_63_1-10 -0.274 0.00311 True
SB sb_0_10_64_1-10 -0.172 0.0787 True
SB sb_0_10_65_1-10 -0.209 -0.0421 True
SB sb_0_10_66_1-10 -0.132 0.104 True
SB sb_0_10_67_1-10 -0.113 -0.0214 False
SB sb_0_10_68_1-10 -0.114 -0.103 True
SB sb_0_10_69_1-10 -0.394 0.18 True
SB sb_0_10_70_1-10 -0.286 -0.216 True
SB sb_0_10_71_1-10 -0.139 -0.052 True
SB sb_0_10_72_1-10 -0.116 -0.0776 True
SB sb_0_10_73_1-10 -0.114 -0.046 True
SB sb_0_10_74_1-10 -0.157 -0.0704 True
SB sb_0_10_75_1-10 -0.0611 -0.0729 True
SB sb_0_10_76_1-10 -0.347 0.118 True
SB sb_0_10_77_1-10 -0.0893 0.0185 True
SB sb_0_10_78_1-10 -0.0981 -0.0814 True
SB sb_0_10_79_1-10 -0.21 0.111 True
SB sb_0_10_80_1-10 -0.215 -0.0401 True
SB sb_0_10_81_1-10 -0.278 -0.175 False
SB sb_0_10_82_1-10 -0.295 0.154 True
SB sb_0_10_83_1-10 -0.204 0.191 True
SB sb_0_10_84_1-10 -0.448 -0.166 True
SB sb_0_10_85_1-10 -0.0887 -0.0741 True
SB sb_0_10_86_1-10 -0.207 -0.207 True
SB sb_0_10_87_1-10 -0.036 0.0179 False
SB sb_0_10_88_1-10 -0.137 -0.0861 True
SB sb_0_10_89_1-10 -0.0576 -0.0347 True
SB sb_0_10_90_1-10 -0.0835 0.00276 False
SB sb_0_10_91_1-10 -0.261 -0.3 True
SB sb_0_10_92_1-10 -0.0638 -0.0122 True
SB sb_0_10_93_1-10 -0.264 -0.138 True
SB sb_0_10_94_1-10 -0.419 -0.185 True
SB sb_0_10_95_1-10 -0.257 0.0567 True
SB sb_0_10_96_1-10 -0.195 -0.0251 True
SB sb_0_10_97_1-10 -0.157 0.0786 True
SB sb_0_10_98_1-10 -0.155 -0.142 True
SB sb_0_10_99_1-10 -0.245 -0.282 True
SB sb_0_10_100_1-10 -0.171 -0.0807 True
SB sb_0_10_101_1-10 -0.051 -0.0335 True
SB sb_0_10_102_1-10 -0.259 0.0514 True
SB sb_0_10_103_1-10 -0.122 -0.0495 False
SB sb_0_10_104_1-10 -0.131 -0.0436 True
SB sb_0_10_105_1-10 -0.0883 -0.0571 True
SB sb_0_10_106_1-10 -0.201 0.212 True
SB sb_0_10_107_1-10 -0.151 -0.0888 True
SB sb_0_10_108_1-10 -0.164 -0.156 True
SB sb_0_10_109_1-10 -0.194 -0.0544 True
SB sb_0_10_110_1-10 -0.402 0.169 True
SB sb_0_10_111_1-10 -0.245 -0.201 True
SB sb_0_10_112_1-10 -0.343 0.127 True
SB sb_0_10_113_1-10 -0.216 -0.165 False
SB sb_0_10_114_1-10 -0.224 -0.146 True
SB sb_0_10_115_1-10 -0.174 -0.0586 True
SB sb_0_10_116_1-10 -0.392 -0.11 True
SB sb_0_10_117_1-10 -0.167 -0.0749 True
SB sb_0_10_118_1-10 -0.152 -0.0262 False
SB sb_0_10_119_1-10 -0.662 -0.0491 True
SB sb_0_10_120_1-10 -0.0495 -0.041 True
SB sb_0_10_121_1-10 -0.678 -0.0668 True
SB sb_0_10_122_1-10 -0.0659 -0.000512 True
SB sb_0_10_123_1-10 -0.217 -0.0149 True
SB sb_0_10_124_1-10 -0.229 -0.0941 True
SB sb_0_10_125_1-10 -0.148 -0.122 True
SB sb_0_10_126_1-10 -0.294 0.0466 True
SB sb_0_10_127_1-10 -0.0981 -0.0878 True
SB sb_0_10_128_1-10 -0.156 -0.104 True
SB sb_0_10_129_1-10 -0.164 -0.125 True
SB sb_0_10_130_1-10 -0.324 -0.26 True
SB sb_0_10_131_1-10 -0.177 -0.113 True
SB sb_0_10_132_1-10 -0.297 0.0175 True
SB sb_0_10_133_1-10 -0.132 0.125 True
SB sb_0_10_134_1-10 -0.14 -0.0291 False
SB sb_0_10_135_1-10 -0.0348 0.0149 True
SB sb_0_10_136_1-10 -0.302 -0.274 True
SB sb_0_10_137_1-10 -0.203 0.092 True
SB sb_0_10_138_1-10 -0.145 -0.105 True
SB sb_0_10_139_1-10 -0.118 -0.159 True
SB sb_0_10_140_1-10 -0.327 -0.0302 True
SB sb_0_10_141_1-10 -0.245 -0.179 True
SB sb_0_10_142_1-10 -0.144 -0.181 True
SB sb_0_10_143_1-10 -0.325 -0.0284 True
SB sb_0_10_144_1-10 -0.232 -0.189 True
SB sb_0_10_145_1-10 -0.0602 -0.0575 True
SB sb_0_10_146_1-10 -0.171 -0.198 True
SB sb_0_10_147_1-10 -0.0827 -0.0267 True
SB sb_0_10_148_1-10 -0.143 0.157 True
SB sb_0_10_149_1-10 -0.239 0.358 True
SB sb_0_10_150_1-10 -0.23 -0.15 True
SB sb_0_10_151_1-10 -0.148 0.0797 True
SB sb_0_10_152_1-10 -0.374 -0.0618 True
SB sb_0_10_153_1-10 -0.0572 -0.0564 True
SB sb_0_10_154_1-10 -0.175 -0.131 True
SB sb_0_10_155_1-10 -0.235 -0.0114 True
SB sb_0_10_156_1-10 -0.034 -0.0253 True
SB sb_0_10_157_1-10 -0.0866 -0.0819 True
SB sb_0_10_158_1-10 -0.25 0.338 True
SB sb_0_10_159_1-10 -0.184 0.0392 True
SB sb_0_10_160_1-10 -0.0601 -0.049 True
SB sb_0_10_161_1-10 -0.284 -0.263 True
SB sb_0_10_162_1-10 -0.409 0.279 True
SB sb_0_10_163_1-10 -0.192 -0.0136 True
SB sb_0_10_164_1-10 -0.256 -0.0188 True
SB sb_0_10_165_1-10 -0.215 -0.0791 False
SB sb_0_10_166_1-10 -0.104 -0.0367 True
SB sb_0_10_167_1-10 -0.101 -0.02 True
SB sb_0_10_168_1-10 -0.136 -0.0319 True
SB sb_0_10_169_1-10 -0.179 -0.165 True
SB sb_0_10_170_1-10 -0.319 -0.0207 True
SB sb_0_10_171_1-10 -0.265 -0.0143 True
SB sb_0_10_172_1-10 -0.271 -0.0354 True
SB sb_0_10_173_1-10 -0.225 -0.142 True
SB sb_0_10_174_1-10 -0.128 -0.137 True
SB sb_0_10_175_1-10 -0.131 -0.106 True
SB sb_0_10_176_1-10 -0.204 -0.23 True
SB sb_0_10_177_1-10 -0.217 -0.0637 True
SB sb_0_10_178_1-10 -0.297 -0.0689 True
SB sb_0_10_179_1-10 -0.239 -0.126 True
SB sb_0_10_180_1-10 -0.0941 -0.0459 True
SB sb_0_10_181_1-10 -0.223 0.144 True
SB sb_0_10_182_1-10 -0.144 0.0667 False
SB sb_0_10_183_1-10 -0.263 -0.0187 True
SB sb_0_10_184_1-10 -0.358 0.0576 False
SB sb_0_10_185_1-10 -0.147 -0.0073 True
SB sb_0_10_186_1-10 -0.144 -0.0546 True
SB sb_0_10_187_1-10 -0.277 -0.28 True
SB sb_0_10_188_1-10 -0.222 -0.202 True
SB sb_0_10_189_1-10 -0.249 0.0794 True
SB sb_0_10_190_1-10 -0.263 -0.199 True
SB sb_0_10_191_1-10 -0.246 -0.00933 True
SB sb_0_10_192_1-10 -0.0901 -0.0107 True
SB sb_0_10_193_1-10 -0.224 -0.0568 False
SB sb_0_10_194_1-10 -0.224 0.114 True
SB sb_0_10_195_1-10 -0.21 0.022 True
SB sb_0_10_196_1-10 -0.247 -0.0354 True
SB sb_0_10_197_1-10 -0.179 0.136 True
SB sb_0_10_198_1-10 -0.345 0.253 False
SB sb_0_10_199_1-10 -0.177 -0.041 False
SB sb_0_10_200_1-10 -0.119 -0.0126 False
SB sb_0_10_201_1-10 -0.175 -0.137 True
SB sb_0_10_202_1-10 -0.24 -0.0544 True
SB sb_0_10_203_1-10 -0.253 -0.00895 True
SB sb_0_10_204_1-10 -0.181 -0.198 True
SB sb_0_10_205_1-10 -0.0798 -0.0661 True
SB sb_0_10_206_1-10 -0.256 0.364 True
SB sb_0_10_207_1-10 -0.167 0.0747 True
SB sb_0_10_208_1-10 -0.22 0.0542 True
SB sb_0_10_209_1-10 -0.123 0.000108 False
SB sb_0_10_210_1-10 -0.143 -0.133 True
SB sb_0_10_211_1-10 -0.214 0.176 False
SB sb_0_10_212_1-10 -0.198 0.0584 True
SB sb_0_10_213_1-10 -0.232 -0.00305 True
SB sb_0_10_214_1-10 -0.0158 0.00568 True
SB sb_0_10_215_1-10 -0.258 -0.0371 False
SB sb_0_10_216_1-10 -0.0495 -0.0415 True
SB sb_0_10_217_1-10 -0.0866 -0.065 True
SB sb_0_10_218_1-10 -0.167 0.108 True
SB sb_0_10_219_1-10 -0.0728 0.0305 True
SB sb_0_10_220_1-10 -0.104 -0.146 True
SB sb_0_10_221_1-10 -0.261 -0.122 True
SB sb_0_10_222_1-10 -0.384 0.376 True
SB sb_0_10_223_1-10 -0.061 -0.0353 True
SB sb_0_10_224_1-10 -0.0814 -0.0421 True
SB sb_0_10_225_1-10 -0.308 -0.15 True
SB sb_0_10_226_1-10 -0.0594 -0.0641 True
SB sb_0_10_227_1-10 -0.23 0.11 True
SB sb_0_10_228_1-10 -0.00756 -0.0025 True
SB sb_0_10_229_1-10 -0.0936 0.0247 False
SB sb_0_10_230_1-10 -0.0606 -0.0747 True
SB sb_0_10_231_1-10 -0.13 -0.0829 True
SB sb_0_10_232_1-10 -0.116 -0.0807 True
SB sb_0_10_233_1-10 -0.123 -0.15 True
SB sb_0_10_234_1-10 -0.161 0.0161 True
SB sb_0_10_235_1-10 -0.173 0.045 False
SB sb_0_10_236_1-10 -0.0994 -0.053 True
SB sb_0_10_237_1-10 -0.272 0.357 True
SB sb_0_10_238_1-10 -0.396 -0.0139 True
SB sb_0_10_239_1-10 -0.0967 -0.0102 True
SB sb_0_10_240_1-10 -0.0921 -0.065 True
SB sb_0_10_241_1-10 -0.194 0.0339 True
SB sb_0_10_242_1-10 -0.285 -0.17 True
SB sb_0_10_243_1-10 -0.145 0.0497 True
SB sb_0_10_244_1-10 -0.165 -0.102 True
SB sb_0_10_245_1-10 -0.107 0.144 True
SB sb_0_10_246_1-10 -0.648 0.388 True
SB sb_0_10_247_1-10 -0.12 -0.139 True
SB sb_0_10_248_1-10 -0.127 0.0658 False
SB sb_0_10_249_1-10 -0.125 -0.0549 True
SB sb_0_10_250_1-10 -0.101 -0.0707 True
SB sb_0_10_251_1-10 -0.129 -0.114 True
SB sb_0_10_252_1-10 -0.163 -0.123 True
SB sb_0_10_253_1-10 -0.19 -0.138 False
SB sb_0_10_254_1-10 -0.222 -0.173 True
SB sb_0_10_255_1-10 -0.208 -0.166 True
SB sb_0_10_256_1-10 -0.106 -0.064 True
SB sb_0_10_257_1-10 -0.0632 -0.0279 True
SB sb_0_10_258_1-10 -0.212 -0.0579 True
SB sb_0_10_259_1-10 -0.217 -0.0691 True
SB sb_0_10_260_1-10 -0.233 -0.143 False
SB sb_0_10_261_1-10 -0.236 0.0145 True
SB sb_0_10_262_1-10 -0.254 -0.144 False
SB sb_0_10_263_1-10 -0.0714 -0.0288 True
SB sb_0_10_264_1-10 -0.123 -0.0822 True
SB sb_0_10_265_1-10 -0.211 0.142 True
SB sb_0_10_266_1-10 -0.463 -0.0287 True
SB sb_0_10_267_1-10 -0.0575 -0.0192 True
SB sb_0_10_268_1-10 -0.176 0.112 True
SB sb_0_10_269_1-10 -0.245 0.0538 True
SB sb_0_10_270_1-10 -0.0722 0.0202 False
SB sb_0_10_271_1-10 -0.279 -0.11 True
SB sb_0_10_272_1-10 -0.164 0.00536 True
SB sb_0_10_273_1-10 -0.129 0.031 True
SB sb_0_10_274_1-10 -0.234 0.0998 True
SB sb_0_10_275_1-10 -0.502 -0.0588 True
SB sb_0_10_276_1-10 -0.113 -0.126 False
SB sb_0_10_277_1-10 -0.192 0.21 True
SB sb_0_10_278_1-10 -0.435 0.00376 True
SB sb_0_10_279_1-10 -0.0627 -0.0599 True
SB sb_0_10_280_1-10 -0.314 -0.199 True
SB sb_1_10-20 -0.44 0.0407 False
SB sb_2_10-20 -0.466 0.0487 False
SB sb_3_10-20 -0.432 -0.314 False
SB sb_4_10-20 -0.384 -0.319 False
SB sb_5_10-20 -0.439 -0.282 False
SB sb_6_10-20 -0.152 -0.0912 False
SB sb_7_10-20 -0.392 -0.312 False
SB sb_8_10-20 -0.24 0.0173 False
SB sb_9_10-20 -0.346 -0.219 False
SB sb_10_10-20 -0.251 0.00445 False
SB sb_11_10-20 -0.3 -0.259 False
SB sb_12_10-20 -0.323 -0.289 False
SB sb_13_10-20 -0.414 0.0416 False
SB sb_14_10-20 -0.404 -0.0992 False
SB sb_15_10-20 -0.222 0.0157 False
SB sb_16_10-20 -0.534 -0.0212 False
SB sb_17_10-20 -0.285 -0.233 False
SB sb_18_10-20 -0.364 0.133 False
SB sb_19_10-20 -0.459 -0.258 False
SB sb_20_10-20 -0.315 0.142 False
SB sb_21_10-20 -0.382 -0.229 False
SB sb_22_10-20 -0.336 -0.262 False
SB sb_23_10-20 -0.254 0.00816 False
SB sb_24_10-20 -0.193 -0.115 False
SB sb_25_10-20 -0.289 -0.0127 False
SB sb_26_10-20 -0.325 -0.183 False
SB sb_27_10-20 -0.324 -0.0353 False
SB sb_28_10-20 -0.286 -0.179 False
SB sb_29_10-20 -0.213 0.0521 False
SB sb_30_10-20 -0.434 -0.00652 False
SB sb_31_10-20 -0.855 -0.559 False
SB sb_32_10-20 -0.397 0.148 False
SB sb_33_10-20 -0.644 -0.367 False
SB sb_34_10-20 -0.201 0.174 True
SB sb_35_10-20 -0.292 -0.212 False
SB sb_36_10-20 -0.212 0.0571 True
SB sb_37_10-20 -0.284 -0.225 False
SB sb_38_10-20 -0.493 -0.0773 False
SB sb_39_10-20 -0.128 -0.0421 False
SB sb_40_10-20 -0.338 -0.242 False
SB sb_41_10-20 -0.741 0.0824 False
SB sb_42_10-20 -0.757 -0.462 False
SB sb_43_10-20 -0.172 -0.0947 False
SB sb_44_10-20 -0.334 -0.254 False
SB sb_45_10-20 -0.383 0.0611 False
SB sb_46_10-20 -0.262 -0.0519 False
SB sb_47_10-20 -0.3 -0.051 False
SB sb_48_10-20 -0.398 -0.242 False
SB sb_49_10-20 -0.52 0.00972 False
SB sb_50_10-20 -0.36 0.176 False
SB sb_51_10-20 -0.311 -0.28 False
SB sb_52_10-20 -0.384 -0.233 False
SB sb_53_10-20 -0.558 -0.05 False
SB sb_54_10-20 -0.212 0.0682 False
SB sb_55_10-20 -0.41 0.302 True
SB sb_56_10-20 -0.395 0.043 False
SB sb_57_10-20 -0.192 -0.11 False
SB sb_58_10-20 -0.207 0.0783 False
SB sb_59_10-20 -0.174 -0.093 False
SB sb_60_10-20 -0.639 -0.311 False
SB sb_61_10-20 -0.473 0.22 False
SB sb_62_10-20 -0.368 0.105 False
SB sb_63_10-20 -0.361 -0.051 False
SB sb_64_10-20 -0.292 0.154 False
SB sb_65_10-20 -0.433 -0.164 False
SB sb_66_10-20 -0.292 -0.0748 False
SB sb_67_10-20 -0.404 -0.326 False
SB sb_68_10-20 -0.585 -0.063 False
SB sb_69_10-20 -0.397 0.215 True
SB sb_70_10-20 -0.52 0.119 False
SB sb_71_10-20 -0.818 -0.485 False
SB sb_72_10-20 -0.392 -0.125 False
SB sb_73_10-20 -0.201 -0.121 False
SB sb_74_10-20 -0.577 -0.51 False
SB sb_75_10-20 -0.191 -0.105 False
SB sb_76_10-20 -0.345 -0.309 False
SB sb_77_10-20 -0.525 -0.136 False
SB sb_78_10-20 -0.826 -0.0988 False
SB sb_79_10-20 -0.178 0.106 False
SB sb_80_10-20 -0.34 0.15 False
SB sb_81_10-20 -0.666 -0.0694 False
SB sb_82_10-20 -0.436 -0.0646 False
SB sb_83_10-20 -0.239 0.045 False
SB sb_84_10-20 -0.263 0.236 False
SB sb_85_10-20 -0.498 -0.295 False
SB sb_86_10-20 -0.752 -0.00153 False
SB sb_87_10-20 -0.24 0.301 False
SB sb_88_10-20 -0.183 -0.15 False
SB sb_89_10-20 -0.188 0.189 False
SB sb_90_10-20 -0.296 -0.211 False
SB sb_91_10-20 -0.391 -0.0324 False
SB sb_92_10-20 -0.812 -0.546 False
SB sb_93_10-20 -0.396 0.149 False
SB sb_94_10-20 -0.344 0.161 False
SB sb_95_10-20 -0.492 -0.192 False
SB sb_96_10-20 -0.393 -0.0937 False
SB sb_97_10-20 -0.244 -0.0702 False
SB sb_98_10-20 -0.585 -0.0615 False
SB sb_99_10-20 -0.209 -0.074 False
SB sb_100_10-20 -0.418 -0.0397 False
SB sb_101_10-20 -0.261 -0.112 False
SB sb_102_10-20 -0.257 -0.0135 False
SB sb_103_10-20 -0.588 -0.14 False
SB sb_104_10-20 -0.482 0.127 True
SB sb_105_10-20 -0.37 0.0658 False
SB sb_106_10-20 -0.408 0.21 False
SB sb_107_10-20 -0.54 -0.153 False
SB sb_108_10-20 -0.344 -0.299 False
SB sb_109_10-20 -0.406 0.0121 True
SB sb_110_10-20 -0.338 -0.26 False
SB sb_111_10-20 -0.27 -0.136 False
SB sb_112_10-20 -0.668 -0.37 False
SB sb_113_10-20 -0.263 0.0484 False
SB sb_114_10-20 -0.486 0.217 False
SB sb_115_10-20 -0.166 0.0801 True
SB sb_116_10-20 -0.193 0.0718 False
SB sb_117_10-20 -0.44 -0.00166 False
SB sb_118_10-20 -0.324 -0.039 False
SB sb_119_10-20 -0.735 -0.021 False
SB sb_120_10-20 -0.353 0.0766 False
SB sb_121_10-20 -0.312 -0.218 False
SB sb_122_10-20 -0.299 -0.00703 False
SB sb_123_10-20 -0.628 -0.412 False
SB sb_124_10-20 -1.04 -0.0603 False
SB sb_125_10-20 -0.333 0.00314 False
SB sb_126_10-20 -0.505 -0.178 True
SB sb_127_10-20 -0.389 -0.387 False
SB sb_128_10-20 -0.213 -0.163 False
SB sb_129_10-20 -0.439 0.104 False
SB sb_130_10-20 -0.264 -0.194 False
SB sb_131_10-20 -0.682 0.598 False
SB sb_132_10-20 -0.412 -0.313 False
SB sb_133_10-20 -0.422 -0.0254 False
SB sb_134_10-20 -0.592 -0.159 False
SB sb_135_10-20 -0.418 -0.0869 False
SB sb_136_10-20 -0.258 -0.000764 False
SB sb_137_10-20 -0.331 0.168 False
SB sb_138_10-20 -0.405 0.00887 False
SB sb_139_10-20 -0.301 0.128 False
SB sb_140_10-20 -0.741 0.103 False
SB sb_141_10-20 -0.568 0.247 False
SB sb_142_10-20 -0.532 -0.37 True
SB sb_143_10-20 -0.387 -0.0184 False
SB sb_144_10-20 -0.27 0.185 True
SB sb_145_10-20 -0.215 0.0856 False
SB sb_146_10-20 -0.544 -0.48 True
SB sb_147_10-20 -0.528 -0.188 True
SB sb_148_10-20 -0.395 0.0061 False
SB sb_149_10-20 -0.489 -0.393 False
SB sb_150_10-20 -0.295 -0.126 False
SB sb_151_10-20 -0.381 0.039 False
SB sb_152_10-20 -0.346 -0.0225 False
SB sb_153_10-20 -0.33 -0.0363 False
SB sb_154_10-20 -0.539 0.198 False
SB sb_155_10-20 -0.3 0.0327 False
SB sb_156_10-20 -0.224 0.00683 True
SB sb_157_10-20 -0.477 -0.28 False
SB sb_158_10-20 -0.498 0.156 False
SB sb_159_10-20 -0.399 -0.195 False
SB sb_160_10-20 -0.67 -0.381 False
SB sb_161_10-20 -0.315 0.109 False
SB sb_162_10-20 -0.267 0.11 False
SB sb_163_10-20 -0.326 0.0205 True
SB sb_164_10-20 -0.259 0.104 True
SB sb_165_10-20 -0.338 0.11 False
SB sb_166_10-20 -0.232 -0.0752 False
SB sb_167_10-20 -0.23 -0.0946 False
SB sb_168_10-20 -0.32 0.0213 False
SB sb_169_10-20 -0.168 0.0931 False
SB sb_170_10-20 -0.704 0.0211 False
SB sb_171_10-20 -0.327 -0.322 False
SB sb_172_10-20 -0.348 -0.064 True
SB sb_173_10-20 -0.401 -0.161 False
SB sb_174_10-20 -0.416 -0.0567 False
SB sb_175_10-20 -0.365 0.402 False
SB sb_176_10-20 -0.256 -0.152 False
SB sb_177_10-20 -0.584 0.000935 False
SB sb_178_10-20 -0.474 0.192 False
SB sb_179_10-20 -0.337 -0.111 False
SB sb_180_10-20 -0.625 -0.0654 False
SB sb_181_10-20 -0.939 0.26 False
SB sb_182_10-20 -0.179 -0.125 False
SB sb_183_10-20 -0.505 -0.438 False
SB sb_184_10-20 -0.298 -0.0549 False
SB sb_185_10-20 -0.327 0.118 False
SB sb_186_10-20 -0.298 -0.000766 False
SB sb_187_10-20 -0.384 -0.135 False
SB sb_188_10-20 -0.244 -0.212 False
SB sb_189_10-20 -0.314 0.108 False
SB sb_190_10-20 -0.612 -0.313 False
SB sb_191_10-20 -0.235 -0.0542 False
SB sb_192_10-20 -0.33 -0.015 False
SB sb_193_10-20 -0.515 -0.125 False
SB sb_194_10-20 -0.209 -0.11 False
SB sb_195_10-20 -0.328 0.203 False
SB sb_196_10-20 -0.331 -0.0419 False
SB sb_197_10-20 -0.574 0.00945 False
SB sb_198_10-20 -0.48 -0.381 False
SB sb_199_10-20 -0.19 0.0577 False
SB sb_200_10-20 -0.382 -0.299 False
SB sb_201_10-20 -0.334 0.201 False
SB sb_202_10-20 -0.187 0.112 False
SB sb_203_10-20 -0.378 -0.128 False
SB sb_204_10-20 -0.322 0.247 False
SB sb_205_10-20 -0.202 -0.0216 False
SB sb_206_10-20 -0.404 0.0414 False
SB sb_207_10-20 -0.775 -0.436 False
SB sb_208_10-20 -0.211 0.003 False
SB sb_209_10-20 -0.627 -0.0968 False
SB sb_210_10-20 -0.707 -0.125 False
SB sb_211_10-20 -0.29 0.138 False
SB sb_212_10-20 -0.26 -0.107 False
SB sb_213_10-20 -0.524 -0.147 False
SB sb_214_10-20 -0.42 -0.278 True
SB sb_215_10-20 -0.521 -0.0937 False
SB sb_216_10-20 -0.481 0.0567 False
SB sb_217_10-20 -0.489 -0.472 False
SB sb_218_10-20 -0.62 -0.232 False
SB sb_219_10-20 -0.523 0.198 False
SB sb_220_10-20 -0.855 0.223 False
SB sb_221_10-20 -0.54 0.237 False
SB sb_222_10-20 -0.581 0.0121 False
SB sb_223_10-20 -0.31 0.192 False
SB sb_224_10-20 -0.81 -0.0393 False
SB sb_225_10-20 -0.427 0.016 True
SB sb_226_10-20 -0.473 -0.391 True
SB sb_227_10-20 -0.171 -0.0069 True
SB sb_228_10-20 -0.376 -0.314 False
SB sb_229_10-20 -0.22 0.129 True
SB sb_230_10-20 -0.416 0.0226 False
SB sb_231_10-20 -0.48 -0.457 False
SB sb_232_10-20 -0.355 -0.328 False
SB sb_233_10-20 -0.512 -0.101 False
SB sb_234_10-20 -0.158 -0.0364 False
SB sb_235_10-20 -0.389 -0.217 False
SB sb_236_10-20 -0.507 -0.149 False
SB sb_237_10-20 -0.716 0.635 False
SB sb_238_10-20 -0.28 0.0759 False
SB sb_239_10-20 -0.666 0.126 False
SB sb_240_10-20 -0.228 0.077 False
SB sb_241_10-20 -0.248 0.0404 False
SB sb_242_10-20 -0.546 -0.328 False
SB sb_243_10-20 -0.49 0.119 True
SB sb_244_10-20 -0.257 -0.026 False
SB sb_245_10-20 -0.613 -0.544 False
SB sb_246_10-20 -0.741 -0.264 False
SB sb_247_10-20 -0.4 0.0296 False
SB sb_248_10-20 -0.696 0.121 True
SB sb_249_10-20 -0.29 -0.187 False
SB sb_250_10-20 -0.79 -0.0962 True
SB sb_251_10-20 -0.307 0.169 False
SB sb_252_10-20 -0.162 -0.0883 False
SB sb_253_10-20 -0.405 -0.0175 False
SB sb_254_10-20 -0.276 0.02 False
SB sb_255_10-20 -0.947 0.291 False
SB sb_256_10-20 -0.174 -0.0316 False
SB sb_257_10-20 -0.453 -0.154 False
SB sb_258_10-20 -0.333 0.361 False
SB sb_259_10-20 -0.802 0.365 False
SB sb_260_10-20 -0.676 0.0562 False
SB sb_261_10-20 -0.838 -0.0266 False
SB sb_262_10-20 -0.139 -0.0651 False
SB sb_263_10-20 -0.408 -0.1 True
SB sb_264_10-20 -0.28 -0.186 False
SB sb_265_10-20 -0.19 -0.112 False
SB sb_266_10-20 -0.497 -0.186 False
SB sb_267_10-20 -0.226 0.0962 False
SB sb_268_10-20 -0.316 0.0473 False
SB sb_269_10-20 -0.307 0.123 False
SB sb_270_10-20 -0.444 -0.138 True
SB sb_271_10-20 -0.433 -0.364 False
SB sb_272_10-20 -0.345 -0.214 False
SB sb_273_10-20 -0.995 -0.368 True
SB sb_274_10-20 -0.825 -0.516 False
SB sb_275_10-20 -0.223 -0.0165 True
SB sb_276_10-20 -0.375 0.209 False
SB sb_277_10-20 -0.509 -0.0983 False
SB sb_278_10-20 -0.613 0.369 False
SB sb_279_10-20 -0.622 -0.105 False
SB sb_280_10-20 -0.726 -0.379 False
SB sb_281_20-30 -0.849 0.000263 False
SB sb_282_20-30 -0.408 -0.117 False
SB sb_283_20-30 -0.7 -0.656 False
SB sb_284_20-30 -0.724 -0.42 False
SB sb_285_20-30 -0.923 -0.677 False
SB sb_286_20-30 -0.808 -0.794 False
SB sb_287_20-30 -0.659 0.136 False
SB sb_288_20-30 -0.794 -0.283 False
SB sb_289_20-30 -1.21 -0.193 False
SB sb_290_20-30 -0.891 -0.375 False
SB sb_291_20-30 -0.883 0.222 False
SB sb_292_20-30 -0.391 -0.0111 False
SB sb_293_20-30 -0.75 0.344 False
SB sb_294_20-30 -0.351 -0.0812 False
SB sb_295_20-30 -0.773 -0.00802 False
SB sb_296_20-30 -0.652 -0.259 False
SB sb_297_20-30 -0.757 -0.409 False
SB sb_298_20-30 -1.28 -0.441 False
SB sb_299_20-30 -0.749 -0.463 False
SB sb_300_20-30 -1.17 0.442 False
SB sb_301_20-30 -0.404 -0.157 False
SB sb_302_20-30 -0.705 -0.0915 False
SB sb_303_20-30 -0.539 0.176 False
SB sb_304_20-30 -0.513 -0.135 False
SB sb_305_20-30 -0.605 -0.0848 False
SB sb_306_20-30 -0.973 -0.762 False
SB sb_307_20-30 -0.857 -0.432 False
SB sb_308_20-30 -0.717 0.0591 False
SB sb_309_20-30 -0.556 -0.0174 False
SB sb_310_20-30 -0.653 0.441 False
SB sb_311_20-30 -0.768 -0.378 False
SB sb_312_20-30 -0.694 -0.044 False
SB sb_313_20-30 -1.01 -0.0958 False
SB sb_314_20-30 -0.827 -0.402 False
SB sb_315_20-30 -0.729 -0.098 False
SB sb_316_20-30 -0.424 0.0584 False
SB sb_317_20-30 -0.848 -0.416 False
SB sb_318_20-30 -0.866 -0.0947 False
SB sb_319_20-30 -0.466 -0.0233 False
SB sb_320_20-30 -0.854 -0.0728 False
SB sb_321_20-30 -0.717 -0.336 False
SB sb_322_20-30 -0.661 -0.232 False
SB sb_323_20-30 -0.493 -0.173 False
SB sb_324_20-30 -0.772 -0.56 False
SB sb_325_20-30 -0.495 0.0576 False
SB sb_326_20-30 -0.837 -0.335 False
SB sb_327_20-30 -0.714 -0.122 False
SB sb_328_20-30 -0.833 -0.000254 False
SB sb_329_20-30 -0.714 -0.182 False
SB sb_330_20-30 -0.81 0.0281 False
SB sb_331_20-30 -0.767 -0.571 False
SB sb_332_20-30 -0.927 -0.434 False
SB sb_333_20-30 -0.725 -0.381 False
SB sb_334_20-30 -1.27 -0.376 False
SB sb_335_20-30 -0.545 0.193 False
SB sb_336_20-30 -1.0 -0.342 False
SB sb_337_20-30 -0.422 -0.279 False
SB sb_338_20-30 -0.716 -0.451 False
SB sb_339_20-30 -0.527 0.00684 False
SB sb_340_20-30 -1.35 -0.0094 False
SB sb_341_20-30 -0.466 0.0375 False
SB sb_342_20-30 -0.887 -0.37 False
SB sb_343_20-30 -0.735 -0.175 False
SB sb_344_20-30 -0.717 -0.47 False
SB sb_345_20-30 -0.74 -0.299 False
SB sb_346_20-30 -0.795 -0.062 False
SB sb_347_20-30 -0.794 0.0959 False
SB sb_348_20-30 -1.06 -0.0679 False
SB sb_349_20-30 -0.717 -0.174 False
SB sb_350_20-30 -0.919 -0.163 False
SB sb_351_20-30 -0.657 -0.615 False
SB sb_352_20-30 -0.729 -0.479 False
SB sb_353_20-30 -0.774 -0.488 False
SB sb_354_20-30 -0.827 -0.153 False
SB sb_355_20-30 -0.575 -0.203 False
SB sb_356_20-30 -0.78 -0.361 False
SB sb_357_20-30 -0.966 0.0608 False
SB sb_358_20-30 -0.841 -0.263 False
SB sb_359_20-30 -0.649 -0.103 False
SB sb_360_20-30 -0.858 0.053 False
SB sb_361_20-30 -0.71 -0.384 False
SB sb_362_20-30 -1.05 0.123 False
SB sb_363_20-30 -0.578 -0.066 False
SB sb_364_20-30 -0.827 0.482 False
SB sb_365_20-30 -1.08 0.491 False
SB sb_366_20-30 -0.692 -0.0829 False
SB sb_367_20-30 -0.763 -0.497 False
SB sb_368_20-30 -0.562 -0.0181 False
SB sb_369_20-30 -0.936 -0.0953 False
SB sb_370_20-30 -0.828 -0.132 False
SB sb_371_20-30 -0.884 0.133 False
SB sb_372_20-30 -0.897 -0.052 False
SB sb_373_20-30 -0.758 -0.177 False
SB sb_374_20-30 -0.86 -0.38 False
SB sb_375_20-30 -0.781 -0.0319 False
SB sb_376_20-30 -0.726 -0.459 False
SB sb_377_20-30 -1.1 0.0466 False
SB sb_378_20-30 -0.732 0.186 False
SB sb_379_20-30 -0.305 -0.0617 False
SB sb_380_20-30 -0.727 -0.49 False
SB sb_381_20-30 -0.35 -0.231 False
SB sb_382_20-30 -0.562 -0.182 False
SB sb_383_20-30 -0.573 -0.115 False
SB sb_384_20-30 -1.22 -0.217 False
SB sb_385_20-30 -1.31 -0.322 False
SB sb_386_20-30 -0.843 0.0769 False
SB sb_387_20-30 -0.682 -0.236 False
SB sb_388_20-30 -0.498 -0.213 False
SB sb_389_20-30 -0.784 -0.385 False
SB sb_390_20-30 -1.05 -0.0478 False
SB sb_391_20-30 -1.21 -0.494 False
SB sb_392_20-30 -1.03 -0.0322 False
SB sb_393_20-30 -0.593 -0.234 False
SB sb_394_20-30 -0.582 -0.252 False
SB sb_395_20-30 -1.2 -0.485 False
SB sb_396_20-30 -1.12 -0.048 False
SB sb_397_20-30 -0.427 -0.23 False
SB sb_398_20-30 -0.913 0.233 False
SB sb_399_20-30 -0.601 0.22 False
SB sb_400_20-30 -0.575 -0.25 False
SB sb_401_20-30 -0.783 0.456 False
SB sb_402_20-30 -0.946 -0.127 False
SB sb_403_20-30 -0.735 -0.315 False
SB sb_404_20-30 -0.846 -0.375 False
SB sb_405_20-30 -0.81 0.0273 False
SB sb_406_20-30 -0.614 -0.0975 False
SB sb_407_20-30 -0.501 0.00378 False
SB sb_408_20-30 -1.0 0.0591 False
SB sb_409_20-30 -0.358 0.123 False
SB sb_410_20-30 -0.949 0.0328 False
SB sb_411_20-30 -0.724 -0.183 False
SB sb_412_20-30 -0.373 0.18 False
SB sb_413_20-30 -0.78 -0.566 False
SB sb_414_20-30 -0.28 -0.00992 False
SB sb_415_20-30 -0.377 -0.067 False
SB sb_416_20-30 -0.368 0.0563 False
SB sb_417_20-30 -0.69 0.365 False
SB sb_418_20-30 -0.56 -0.45 False
SB sb_419_20-30 -0.855 -0.396 False
SB sb_420_20-30 -0.565 -0.0509 False
SB sb_421_20-30 -0.689 -0.1 False
SB sb_422_20-30 -0.893 -0.158 False
SB sb_423_20-30 -0.63 -0.175 False
SB sb_424_20-30 -0.431 0.356 False
SB sb_425_20-30 -0.727 0.43 False
SB sb_426_20-30 -0.327 -0.0412 False
SB sb_427_20-30 -0.618 -0.0804 False
SB sb_428_20-30 -0.796 0.191 False
SB sb_429_20-30 -0.596 0.0594 False
SB sb_430_20-30 -0.722 -0.278 False
SB sb_431_20-30 -0.833 -0.364 False
SB sb_432_20-30 -0.671 -0.369 False
SB sb_433_20-30 -0.579 -0.0771 False
SB sb_434_20-30 -0.922 0.242 False
SB sb_435_20-30 -0.342 0.171 False
SB sb_436_20-30 -0.796 -0.289 False
SB sb_437_20-30 -0.768 -0.0786 False
SB sb_438_20-30 -1.11 -0.0284 False
SB sb_439_20-30 -0.958 -0.507 False
SB sb_440_20-30 -0.474 -0.27 False
SB sb_441_20-30 -0.667 -0.392 False
SB sb_442_20-30 -0.467 -0.066 False
SB sb_443_20-30 -0.374 0.191 False
SB sb_444_20-30 -1.07 -0.155 False
SB sb_445_20-30 -1.4 -0.183 False
SB sb_446_20-30 -0.683 -0.39 False
SB sb_447_20-30 -0.591 -0.346 False
SB sb_448_20-30 -0.703 -0.011 False
SB sb_449_20-30 -0.95 -0.116 False
SB sb_450_20-30 -0.883 -0.603 False
SB sb_451_20-30 -0.38 -0.303 False
SB sb_452_20-30 -0.788 -0.339 False
SB sb_453_20-30 -0.815 -0.268 False
SB sb_454_20-30 -0.755 -0.327 False
SB sb_455_20-30 -0.539 -0.116 False
SB sb_456_20-30 -0.388 0.186 False
SB sb_457_20-30 -0.689 0.0846 False
SB sb_458_20-30 -0.7 -0.165 False
SB sb_459_20-30 -0.843 -0.0418 False
SB sb_460_20-30 -0.557 -0.293 False
SB sb_461_20-30 -0.821 -0.0143 False
SB sb_462_20-30 -0.359 -0.318 False
SB sb_463_20-30 -1.06 -0.0411 False
SB sb_464_20-30 -0.857 -0.215 False
SB sb_465_20-30 -1.05 0.0653 False
SB sb_466_20-30 -0.89 -0.318 False
SB sb_467_20-30 -0.446 0.129 False
SB sb_468_20-30 -0.515 -0.0575 False
SB sb_469_20-30 -0.592 -0.207 False
SB sb_470_20-30 -0.747 -0.321 False
SB sb_471_20-30 -0.811 -0.0245 False
SB sb_472_20-30 -0.574 -0.462 False
SB sb_473_20-30 -0.414 0.0586 False
SB sb_474_20-30 -0.434 0.113 False
SB sb_475_20-30 -0.789 -0.0517 False
SB sb_476_20-30 -0.717 -0.318 False
SB sb_477_20-30 -0.804 -0.267 False
SB sb_478_20-30 -0.808 -0.309 False
SB sb_479_20-30 -0.387 -0.345 False
SB sb_480_20-30 -0.497 -0.237 False
SB sb_481_20-30 -0.727 -0.344 False
SB sb_482_20-30 -0.732 -0.306 False
SB sb_483_20-30 -0.55 -0.0986 False
SB sb_484_20-30 -0.463 -0.148 False
SB sb_485_20-30 -1.12 -0.368 False
SB sb_486_20-30 -0.534 -0.137 False
SB sb_487_20-30 -0.66 -0.132 False
SB sb_488_20-30 -1.03 -0.207 False
SB sb_489_20-30 -0.786 -0.374 False
SB sb_490_20-30 -0.629 0.104 False
SB sb_491_20-30 -0.972 0.0697 False
SB sb_492_20-30 -0.439 -0.143 False
SB sb_493_20-30 -0.67 0.253 False
SB sb_494_20-30 -0.499 0.0836 False
SB sb_495_20-30 -0.799 -0.082 False
SB sb_496_20-30 -0.727 0.0103 False
SB sb_497_20-30 -0.783 -0.304 False
SB sb_498_20-30 -1.14 -0.372 False
SB sb_499_20-30 -0.788 0.0397 False
SB sb_500_20-30 -0.393 0.0872 False
SB sb_501_20-30 -0.886 -0.42 False
SB sb_502_20-30 -0.832 -0.131 False
SB sb_503_20-30 -1.1 -0.224 False
SB sb_504_20-30 -0.476 -0.493 False
SB sb_505_20-30 -0.896 -0.41 False
SB sb_506_20-30 -0.662 -0.0573 False
SB sb_507_20-30 -0.92 -0.566 False
SB sb_508_20-30 -0.676 -0.281 False
SB sb_509_20-30 -0.765 -0.453 False
SB sb_510_20-30 -0.843 0.0329 False
SB sb_511_20-30 -0.849 0.016 False
SB sb_512_20-30 -1.03 -0.0299 False
SB sb_513_20-30 -0.464 -0.187 False
SB sb_514_20-30 -0.995 -0.466 False
SB sb_515_20-30 -0.769 -0.398 False
SB sb_516_20-30 -0.706 -0.397 False
SB sb_517_20-30 -0.42 -0.000925 False
SB sb_518_20-30 -1.03 0.0236 False
SB sb_519_20-30 -0.696 -0.263 False
SB sb_520_20-30 -1.13 -0.053 False
SB sb_521_20-30 -0.497 -0.0189 False
SB sb_522_20-30 -0.857 -0.332 False
SB sb_523_20-30 -0.296 0.0291 False
SB sb_524_20-30 -0.95 -0.292 False
SB sb_525_20-30 -0.873 -0.463 False
SB sb_526_20-30 -1.12 -0.0677 False
SB sb_527_20-30 -0.656 -0.408 False
SB sb_528_20-30 -0.717 0.141 False
SB sb_529_20-30 -0.605 -0.215 False
SB sb_530_20-30 -0.748 0.345 False
SB sb_531_20-30 -0.856 0.308 False
SB sb_532_20-30 -0.742 -0.194 False
SB sb_533_20-30 -1.0 0.0191 False
SB sb_534_20-30 -1.4 -0.374 False
SB sb_535_20-30 -0.778 -0.0149 False
SB sb_536_20-30 -0.931 -0.0316 False
SB sb_537_20-30 -1.09 -0.35 False
SB sb_538_20-30 -1.1 -0.2 False
SB sb_539_20-30 -0.605 -0.0183 False
SB sb_540_20-30 -0.732 -0.292 False
SB sb_541_20-30 -0.696 -0.335 False
SB sb_542_20-30 -0.625 -0.485 False
SB sb_543_20-30 -0.991 0.323 False
SB sb_544_20-30 -0.758 -0.0574 False
SB sb_545_20-30 -0.715 -0.0384 False
SB sb_546_20-30 -0.384 -0.00908 False
SB sb_547_20-30 -0.971 -0.153 False
SB sb_548_20-30 -0.656 0.049 False
SB sb_549_20-30 -0.37 -0.0519 False
SB sb_550_20-30 -0.849 -0.321 False
SB sb_551_20-30 -0.963 -0.0468 False
SB sb_552_20-30 -0.623 0.132 False
SB sb_553_20-30 -0.814 -0.573 False
SB sb_554_20-30 -0.728 -0.196 False
SB sb_555_20-30 -1.02 -0.0976 False
SB sb_556_20-30 -0.547 -0.291 False
SB sb_557_20-30 -1.06 -0.11 False
SB sb_558_20-30 -0.615 0.206 False
SB sb_559_20-30 -0.437 -0.0896 False
SB sb_560_20-30 -0.637 -0.0897 False
SB sb_561_30-40 -0.94 -0.647 False
SB sb_562_30-40 -0.914 -0.656 False
SB sb_563_30-40 -0.987 -0.00183 False
SB sb_564_30-40 -0.862 -0.0137 False
SB sb_565_30-40 -1.02 -0.103 False
SB sb_566_30-40 -0.919 -0.404 False
SB sb_567_30-40 -1.01 -0.575 False
SB sb_568_30-40 -0.926 -0.269 False
SB sb_569_30-40 -0.945 -0.399 False
SB sb_570_30-40 -0.976 -0.411 False
SB sb_571_30-40 -0.968 -0.572 False
SB sb_572_30-40 -0.915 -0.487 False
SB sb_573_30-40 -1.06 -0.246 False
SB sb_574_30-40 -0.853 -0.189 False
SB sb_575_30-40 -0.944 -0.638 False
SB sb_576_30-40 -1.01 -0.632 False
SB sb_577_30-40 -1.19 -0.444 False
SB sb_578_30-40 -0.899 -0.355 False
SB sb_579_30-40 -0.933 -0.583 False
SB sb_580_30-40 -1.05 0.166 False
SB sb_581_30-40 -0.908 -0.673 False
SB sb_582_30-40 -1.11 -0.524 False
SB sb_583_30-40 -1.25 0.468 False
SB sb_584_30-40 -1.2 -0.469 False
SB sb_585_30-40 -1.27 -0.408 False
SB sb_586_30-40 -0.949 -0.462 False
SB sb_587_30-40 -0.96 -0.529 False
SB sb_588_30-40 -1.32 -0.462 False
SB sb_589_30-40 -1.32 0.507 False
SB sb_590_30-40 -1.04 -0.519 False
SB sb_591_30-40 -0.973 -0.0563 False
SB sb_592_30-40 -1.18 0.0842 False
SB sb_593_30-40 -1.32 -0.32 False
SB sb_594_30-40 -1.28 0.421 False
SB sb_595_30-40 -0.966 -0.358 False
SB sb_596_30-40 -0.893 -0.437 False
SB sb_597_30-40 -0.925 0.0736 False
SB sb_598_30-40 -0.952 -0.595 False
SB sb_599_30-40 -1.07 -0.131 False
SB sb_600_30-40 -0.98 0.145 False
SB sb_601_30-40 -1.32 -0.187 False
SB sb_602_30-40 -0.895 -0.494 False
SB sb_603_30-40 -0.95 -0.447 False
SB sb_604_30-40 -0.833 -0.134 False
SB sb_605_30-40 -0.978 -0.335 False
SB sb_606_30-40 -0.8 -0.594 False
SB sb_607_30-40 -1.08 -0.376 False
SB sb_608_30-40 -0.927 -0.25 False
SB sb_609_30-40 -1.16 0.0722 False
SB sb_610_30-40 -0.932 -0.72 False
SB sb_611_30-40 -1.14 -0.0197 False
SB sb_612_30-40 -1.44 -0.0537 False
SB sb_614_30-40 -0.853 -0.623 False
SB sb_615_30-40 -0.936 -0.232 False
SB sb_617_30-40 -1.1 -0.44 False
SB sb_618_30-40 -0.954 -0.371 False
SB sb_619_30-40 -1.34 0.372 False
SB sb_620_30-40 -1.35 -0.326 False
SB sb_621_30-40 -0.729 -0.0801 False
SB sb_622_30-40 -1.3 -0.235 False
SB sb_623_30-40 -1.29 -0.115 False
SB sb_624_30-40 -0.716 -0.307 False
SB sb_625_30-40 -0.84 -0.102 False
SB sb_626_30-40 -1.17 -0.155 False
SB sb_627_30-40 -1.09 -0.516 False
SB sb_628_30-40 -0.935 -0.242 False
SB sb_629_30-40 -1.22 0.614 False
SB sb_630_30-40 -1.07 -0.42 False
SB sb_631_30-40 -0.751 -0.355 False
SB sb_632_30-40 -0.996 -0.388 False
SB sb_633_30-40 -0.815 -0.347 False
SB sb_634_30-40 -1.09 -0.466 False
SB sb_635_30-40 -1.0 -0.704 False
SB sb_636_30-40 -0.619 -0.481 False
SB sb_637_30-40 -1.37 -0.425 False
SB sb_638_30-40 -0.974 -0.279 False
SB sb_639_30-40 -0.809 -0.0168 False
SB sb_640_30-40 -1.7 0.51 False
SB sb_641_30-40 -1.03 0.237 False
SB sb_642_30-40 -0.917 -0.609 False
SB sb_643_30-40 -0.829 -0.308 False
SB sb_644_30-40 -0.653 -0.333 False
SB sb_645_30-40 -0.942 -0.423 False
SB sb_646_30-40 -1.08 -0.445 False
SB sb_647_30-40 -0.948 -0.428 False
SB sb_648_30-40 -0.862 -0.459 False
SB sb_649_30-40 -0.763 -0.267 False
SB sb_650_30-40 -1.18 0.0558 False
SB sb_651_30-40 -0.821 -0.594 False
SB sb_652_30-40 -1.45 0.0138 False
SB sb_653_30-40 -1.2 0.475 False
SB sb_654_30-40 -1.12 -0.299 False
SB sb_655_30-40 -0.895 -0.714 False
SB sb_656_30-40 -0.916 -0.107 False
SB sb_657_30-40 -1.29 -0.583 False
SB sb_658_30-40 -0.717 -0.562 False
SB sb_659_30-40 -1.21 -0.318 False
SB sb_660_30-40 -1.06 -0.534 False
SB sb_661_30-40 -0.809 0.0493 False
SB sb_662_30-40 -0.884 -0.664 False
SB sb_663_30-40 -1.1 -0.28 False
SB sb_664_30-40 -1.25 0.269 False
SB sb_665_30-40 -1.32 -0.449 False
SB sb_666_30-40 -0.891 -0.396 False
SB sb_667_30-40 -0.997 -0.285 False
SB sb_668_30-40 -0.84 -0.641 False
SB sb_669_30-40 -1.18 -0.21 False
SB sb_670_30-40 -0.926 -0.333 False
SB sb_671_30-40 -0.885 -0.366 False
SB sb_672_30-40 -0.952 -0.482 False
SB sb_673_30-40 -0.819 -0.0176 False
SB sb_674_30-40 -0.897 0.00749 False
SB sb_675_30-40 -0.943 -0.208 False
SB sb_676_30-40 -1.24 -0.177 False
SB sb_677_30-40 -0.947 -0.269 False
SB sb_678_30-40 -1.0 0.0221 False
SB sb_679_30-40 -1.05 -0.396 False
SB sb_680_30-40 -0.613 -0.382 False
SB sb_681_30-40 -0.983 -0.465 False
SB sb_682_30-40 -0.804 -0.12 False
SB sb_683_30-40 -1.31 -0.228 False
SB sb_684_30-40 -0.888 -0.171 False
SB sb_685_30-40 -0.91 -0.45 False
SB sb_686_30-40 -1.14 0.169 False
SB sb_687_30-40 -0.783 -0.233 False
SB sb_688_30-40 -1.15 -0.115 False
SB sb_689_30-40 -1.07 -0.201 False
SB sb_690_30-40 -1.09 -0.509 False
SB sb_691_30-40 -1.24 -0.17 False
SB sb_692_30-40 -1.06 0.00898 False
SB sb_693_30-40 -1.05 0.196 False
SB sb_694_30-40 -0.791 -0.37 False
SB sb_695_30-40 -0.793 -0.16 False
SB sb_696_30-40 -0.776 -0.489 False
SB sb_697_30-40 -0.758 -0.208 False
SB sb_698_30-40 -1.42 -0.248 False
SB sb_699_30-40 -0.698 -0.348 False
SB sb_700_30-40 -1.03 -0.449 False
SB sb_701_30-40 -0.807 -0.0652 False
SB sb_702_30-40 -1.09 -0.662 False
SB sb_703_30-40 -0.8 -0.386 False
SB sb_704_30-40 -1.31 -0.225 False
SB sb_705_30-40 -1.01 -0.0576 False
SB sb_706_30-40 -1.42 -0.0951 False
SB sb_707_30-40 -1.08 0.178 False
SB sb_708_30-40 -1.2 -0.47 False
SB sb_709_30-40 -1.36 -0.316 False
SB sb_710_30-40 -1.09 -0.313 False
SB sb_711_30-40 -1.59 0.522 False
SB sb_712_30-40 -1.04 -0.25 False
SB sb_713_30-40 -1.61 -0.187 False
SB sb_714_30-40 -1.07 -0.102 False
SB sb_715_30-40 -0.787 -0.443 False
SB sb_716_30-40 -0.709 -0.608 False
SB sb_717_30-40 -1.03 -0.00901 False
SB sb_718_30-40 -1.29 0.18 False
SB sb_719_30-40 -1.18 0.185 False
SB sb_720_30-40 -0.794 -0.184 False
SB sb_721_30-40 -0.897 0.0605 False
SB sb_722_30-40 -1.0 -0.291 False
SB sb_723_30-40 -0.92 -0.521 False
SB sb_724_30-40 -1.04 -0.23 False
SB sb_725_30-40 -1.0 -0.33 False
SB sb_726_30-40 -0.827 -0.221 False
SB sb_727_30-40 -0.885 -0.11 False
SB sb_728_30-40 -1.26 -0.497 False
SB sb_729_30-40 -0.512 -0.259 False
SB sb_730_30-40 -0.772 -0.37 False
SB sb_731_30-40 -0.814 -0.305 False
SB sb_732_30-40 -1.19 -0.193 False
SB sb_733_30-40 -1.65 -0.0792 False
SB sb_734_30-40 -1.01 -0.116 False
SB sb_735_30-40 -0.889 -0.462 False
SB sb_736_30-40 -1.04 -0.263 False
SB sb_737_30-40 -0.629 -0.434 False
SB sb_738_30-40 -1.38 0.289 False
SB sb_739_30-40 -0.983 0.0389 False
SB sb_740_30-40 -1.34 -0.0373 False
SB sb_741_30-40 -1.25 0.252 False
SB sb_742_30-40 -1.01 -0.459 False
SB sb_743_30-40 -0.929 -0.759 False
SB sb_744_30-40 -1.2 -0.0655 False
SB sb_745_30-40 -1.37 -0.451 False
SB sb_746_30-40 -0.662 -0.445 False
SB sb_747_30-40 -1.21 0.48 False
SB sb_748_30-40 -1.37 0.309 False
SB sb_749_30-40 -0.838 -0.498 False
SB sb_750_30-40 -0.78 -0.503 False
SB sb_751_30-40 -1.22 0.303 False
SB sb_752_30-40 -0.635 0.286 False
SB sb_753_30-40 -0.962 -0.466 False
SB sb_754_30-40 -0.708 -0.599 False
SB sb_755_30-40 -0.882 -0.0996 False
SB sb_756_30-40 -0.73 -0.403 False
SB sb_757_30-40 -0.751 -0.0219 False
SB sb_758_30-40 -0.971 -0.529 False
SB sb_759_30-40 -1.38 -0.307 False
SB sb_760_30-40 -0.929 0.0282 False
SB sb_761_30-40 -1.04 -0.618 False
SB sb_762_30-40 -0.477 0.0341 False
SB sb_763_30-40 -0.713 -0.389 False
SB sb_764_30-40 -0.856 -0.303 False
SB sb_765_30-40 -0.643 -0.144 False
SB sb_766_30-40 -1.11 0.22 False
SB sb_767_30-40 -1.08 -0.589 False
SB sb_768_30-40 -0.674 -0.318 False
SB sb_769_30-40 -0.741 -0.127 False
SB sb_770_30-40 -1.05 -0.186 False
SB sb_771_30-40 -0.899 -0.63 False
SB sb_772_30-40 -0.929 -0.909 False
SB sb_773_30-40 -1.23 -0.283 False
SB sb_774_30-40 -1.44 -0.147 False
SB sb_775_30-40 -0.972 -0.191 False
SB sb_776_30-40 -1.5 -0.404 False
SB sb_777_30-40 -0.744 0.212 False
SB sb_778_30-40 -0.92 -0.325 False
SB sb_779_30-40 -1.33 -0.0195 False
SB sb_780_30-40 -0.658 -0.395 False
SB sb_781_30-40 -0.786 -0.388 False
SB sb_782_30-40 -1.38 -0.501 False
SB sb_783_30-40 -1.27 -0.563 False
SB sb_784_30-40 -0.879 -0.0341 False
SB sb_785_30-40 -1.01 -0.0128 False
SB sb_786_30-40 -1.36 -0.465 False
SB sb_787_30-40 -0.664 -0.31 False
SB sb_788_30-40 -0.789 -0.279 False
SB sb_789_30-40 -0.709 -0.339 False
SB sb_790_30-40 -0.584 -0.302 False
SB sb_791_30-40 -0.818 0.311 False
SB sb_792_30-40 -1.09 0.0639 False
SB sb_793_30-40 -1.04 -0.399 False
SB sb_794_30-40 -1.03 -0.374 False
SB sb_795_30-40 -0.935 -0.376 False
SB sb_796_30-40 -0.773 0.0375 False
SB sb_797_30-40 -0.872 -0.228 False
SB sb_798_30-40 -0.756 -0.667 False
SB sb_799_30-40 -1.12 -0.369 False
SB sb_800_30-40 -1.04 0.0273 False
SB sb_801_30-40 -1.54 -0.218 False
SB sb_802_30-40 -0.769 -0.0234 False
SB sb_803_30-40 -1.06 -0.00881 False
SB sb_804_30-40 -1.12 0.151 False
SB sb_805_30-40 -0.935 -0.287 False
SB sb_806_30-40 -0.82 0.238 False
SB sb_807_30-40 -1.07 -0.287 False
SB sb_808_30-40 -0.806 -0.233 False
SB sb_809_30-40 -0.859 -0.238 False
SB sb_810_30-40 -0.73 -0.0987 False
SB sb_811_30-40 -1.27 -0.13 False
SB sb_812_30-40 -1.15 -0.34 False
SB sb_813_30-40 -0.708 -0.408 False
SB sb_814_30-40 -0.96 0.0793 False
SB sb_815_30-40 -0.683 -0.281 False
SB sb_816_30-40 -1.19 0.0927 False
SB sb_817_30-40 -0.856 -0.0966 False
SB sb_818_30-40 -0.993 -0.296 False
SB sb_820_30-40 -1.22 -0.394 False
SB sb_821_30-40 -0.966 0.00695 False
SB sb_822_30-40 -0.668 -0.163 False
SB sb_823_30-40 -0.739 -0.396 False
SB sb_824_30-40 -1.12 -0.0486 False
SB sb_825_30-40 -1.22 -0.366 False
SB sb_826_30-40 -1.2 -0.38 False
SB sb_827_30-40 -0.981 0.0642 False
SB sb_828_30-40 -0.907 -0.742 False
SB sb_829_30-40 -0.691 -0.421 False
SB sb_830_30-40 -1.17 -0.39 False
SB sb_831_30-40 -1.01 0.0118 False
SB sb_832_30-40 -0.968 -0.121 False
SB sb_833_30-40 -1.32 -0.514 False
SB sb_834_30-40 -0.66 -0.268 False
SB sb_835_30-40 -0.841 -0.107 False
SB sb_836_30-40 -0.839 -0.2 False
SB sb_837_30-40 -0.703 -0.435 False
SB sb_838_30-40 -0.541 -0.219 False
SB sb_839_30-40 -1.63 0.445 False
SB sb_840_30-40 -1.09 -0.441 False
SB sb_841_40-50 -1.35 -0.367 False
SB sb_842_40-50 -1.42 0.207 False
SB sb_843_40-50 -1.2 -0.095 False
SB sb_844_40-50 -1.55 0.381 False
SB sb_845_40-50 -0.922 -0.17 False
SB sb_846_40-50 -1.03 -0.589 False
SB sb_847_40-50 -1.23 -0.801 False
SB sb_848_40-50 -1.05 -0.645 False
SB sb_849_40-50 -1.62 0.171 False
SB sb_850_40-50 -1.05 -0.66 False
SB sb_851_40-50 -1.08 -0.632 False
SB sb_852_40-50 -1.08 -0.718 False
SB sb_853_40-50 -1.07 -0.643 False
SB sb_854_40-50 -1.08 0.245 False
SB sb_855_40-50 -1.03 -0.097 False
SB sb_856_40-50 -1.17 -0.765 False
SB sb_857_40-50 -1.67 -0.682 False
SB sb_858_40-50 -0.926 -0.638 False
SB sb_859_40-50 -1.48 -0.466 False
SB sb_860_40-50 -1.39 -1.01 False
SB sb_861_40-50 -1.32 -0.707 False
SB sb_862_40-50 -1.59 -0.13 False
SB sb_863_40-50 -0.849 -0.524 False
SB sb_864_40-50 -1.44 0.181 False
SB sb_865_40-50 -1.13 -0.461 False
SB sb_866_40-50 -1.09 -0.384 False
SB sb_867_40-50 -1.45 -0.387 False
SB sb_868_40-50 -1.2 -0.941 False
SB sb_869_40-50 -1.29 -0.4 False
SB sb_870_40-50 -0.791 -0.0153 False
SB sb_871_40-50 -1.45 -1.11 False
SB sb_872_40-50 -1.03 -0.557 False
SB sb_873_40-50 -1.22 -0.295 False
SB sb_874_40-50 -0.816 -0.55 False
SB sb_875_40-50 -1.09 0.126 False
SB sb_876_40-50 -1.25 0.308 False
SB sb_877_40-50 -1.87 -0.0615 False
SB sb_878_40-50 -0.991 0.18 False
SB sb_879_40-50 -1.33 -0.307 False
SB sb_880_40-50 -0.983 -0.486 False
SB sb_881_40-50 -1.14 -0.561 False
SB sb_882_40-50 -1.16 0.097 False
SB sb_883_40-50 -1.12 -0.546 False
SB sb_884_40-50 -1.17 -0.472 False
SB sb_885_40-50 -1.33 -0.673 False
SB sb_886_40-50 -1.42 0.499 False
SB sb_887_40-50 -1.08 -0.375 False
SB sb_888_40-50 -1.08 -0.184 False
SB sb_889_40-50 -1.23 0.199 False
SB sb_890_40-50 -1.01 -0.401 False
SB sb_891_40-50 -1.28 -0.673 False
SB sb_892_40-50 -0.944 -0.727 False
SB sb_893_40-50 -1.04 -0.734 False
SB sb_894_40-50 -1.24 -1.01 False
SB sb_895_40-50 -0.931 -0.459 False
SB sb_896_40-50 -1.38 -0.484 False
SB sb_897_40-50 -1.12 -0.811 False
SB sb_898_40-50 -1.17 -0.305 False
SB sb_899_40-50 -1.06 0.201 False
SB sb_900_40-50 -1.74 0.523 False
SB sb_901_40-50 -1.26 0.454 False
SB sb_902_40-50 -1.34 -0.571 False
SB sb_903_40-50 -1.27 0.248 False
SB sb_904_40-50 -1.34 0.213 False
SB sb_905_40-50 -1.04 -0.417 False
SB sb_906_40-50 -1.18 0.0558 False
SB sb_907_40-50 -1.21 -0.294 False
SB sb_908_40-50 -1.59 0.299 False
SB sb_909_40-50 -1.03 0.227 False
SB sb_910_40-50 -0.814 0.342 False
SB sb_911_40-50 -0.936 -0.341 False
SB sb_912_40-50 -1.35 -0.63 False
SB sb_913_40-50 -1.3 -0.236 False
SB sb_914_40-50 -1.21 -0.246 False
SB sb_915_40-50 -1.18 0.21 False
SB sb_916_40-50 -1.16 -0.446 False
SB sb_917_40-50 -1.33 -0.51 False
SB sb_918_40-50 -1.21 -0.298 False
SB sb_919_40-50 -1.38 -0.989 False
SB sb_920_40-50 -1.05 -0.165 False
SB sb_921_40-50 -1.59 0.376 False
SB sb_922_40-50 -1.0 0.0221 False
SB sb_923_40-50 -1.77 -0.28 False
SB sb_924_40-50 -1.03 -0.422 False
SB sb_925_40-50 -1.29 0.42 False
SB sb_926_40-50 -1.43 -0.133 False
SB sb_927_40-50 -0.899 -0.39 False
SB sb_928_40-50 -0.875 -0.543 False
SB sb_929_40-50 -1.4 -0.209 False
SB sb_930_40-50 -0.915 -0.284 False
SB sb_931_40-50 -1.06 -0.684 False
SB sb_932_40-50 -1.23 -0.679 False
SB sb_933_40-50 -1.5 -0.579 False
SB sb_934_40-50 -0.992 0.00559 False
SB sb_935_40-50 -1.04 0.375 False
SB sb_936_40-50 -2.05 -0.486 False
SB sb_937_40-50 -0.89 -0.501 False
SB sb_938_40-50 -1.23 0.059 False
SB sb_939_40-50 -1.75 -0.347 False
SB sb_940_40-50 -1.19 -0.159 False
SB sb_941_40-50 -1.49 -0.392 False
SB sb_942_40-50 -1.17 -0.572 False
SB sb_943_40-50 -1.42 -0.852 False
SB sb_944_40-50 -0.974 -0.436 False
SB sb_945_40-50 -1.06 -0.538 False
SB sb_946_40-50 -1.04 -0.00356 False
SB sb_947_40-50 -1.06 -0.0565 False
SB sb_948_40-50 -0.933 -0.315 False
SB sb_949_40-50 -1.39 0.609 False
SB sb_950_40-50 -1.13 0.137 False
SB sb_951_40-50 -1.35 0.522 False
SB sb_952_40-50 -1.14 -0.561 False
SB sb_953_40-50 -1.32 -0.183 False
SB sb_954_40-50 -1.01 -0.628 False
SB sb_955_40-50 -1.45 -0.676 False
SB sb_956_40-50 -1.4 -0.119 False
SB sb_957_40-50 -1.36 0.572 False
SB sb_958_40-50 -1.14 -0.121 False
SB sb_959_40-50 -1.33 0.442 False
SB sb_960_40-50 -0.825 -0.397 False
SB sb_961_40-50 -1.27 -0.462 False
SB sb_962_40-50 -1.21 -0.625 False
SB sb_963_40-50 -1.31 -0.754 False
SB sb_964_40-50 -1.26 -0.665 False
SB sb_965_40-50 -1.09 -0.248 False
SB sb_966_40-50 -1.06 -0.499 False
SB sb_968_40-50 -1.17 0.204 False
SB sb_969_40-50 -0.735 -0.622 False
SB sb_970_40-50 -1.15 0.137 False
SB sb_971_40-50 -1.24 -0.959 False
SB sb_972_40-50 -0.76 0.249 False
SB sb_973_40-50 -1.45 -0.327 False
SB sb_974_40-50 -0.656 -0.404 False
SB sb_975_40-50 -1.26 -0.212 False
SB sb_976_40-50 -1.83 -0.227 False
SB sb_977_40-50 -1.3 -0.547 False
SB sb_978_40-50 -0.714 -0.509 False
SB sb_979_40-50 -0.813 -0.00445 False
SB sb_980_40-50 -0.959 -0.46 False
SB sb_981_40-50 -1.19 -0.56 False
SB sb_982_40-50 -0.777 -0.588 False
SB sb_983_40-50 -1.06 -0.788 False
SB sb_984_40-50 -0.876 0.274 False
SB sb_985_40-50 -1.0 -0.495 False
SB sb_986_40-50 -1.4 -0.04 False
SB sb_987_40-50 -2.04 -0.189 False
SB sb_988_40-50 -0.812 0.328 False
SB sb_989_40-50 -1.17 0.193 False
SB sb_990_40-50 -1.38 -0.997 False
SB sb_991_40-50 -1.43 -0.136 False
SB sb_992_40-50 -0.708 -0.599 False
SB sb_993_40-50 -1.4 0.00406 False
SB sb_994_40-50 -1.09 -0.181 False
SB sb_995_40-50 -1.7 -0.236 False
SB sb_996_40-50 -1.41 0.0287 False
SB sb_997_40-50 -1.29 -0.197 False
SB sb_998_40-50 -1.26 -0.0667 False
SB sb_999_40-50 -1.41 -0.11 False
SB sb_1000_40-50 -1.26 0.224 False
SB sb_1001_40-50 -1.13 -0.357 False
SB sb_1003_40-50 -0.772 0.303 False
SB sb_1004_40-50 -1.31 -0.878 False
SB sb_1005_40-50 -1.32 -0.116 False
SB sb_1006_40-50 -1.02 0.0174 False
SB sb_1007_40-50 -1.24 -0.277 False
SB sb_1008_40-50 -1.21 -0.514 False
SB sb_1009_40-50 -1.96 -0.0723 False
SB sb_1010_40-50 -1.04 -0.727 False
SB sb_1011_40-50 -1.66 -0.5 False
SB sb_1012_40-50 -1.01 0.23 False
SB sb_1013_40-50 -1.31 0.337 False
SB sb_1014_40-50 -1.2 -0.348 False
SB sb_1015_40-50 -1.39 -0.51 False
SB sb_1016_40-50 -1.25 -1.04 False
SB sb_1017_40-50 -1.04 -0.663 False
SB sb_1018_40-50 -1.11 -0.274 False
SB sb_1019_40-50 -1.24 -0.447 False
SB sb_1020_40-50 -1.32 -0.408 False
SB sb_1021_40-50 -1.76 -0.188 False
SB sb_1022_40-50 -1.03 -0.568 False
SB sb_1023_40-50 -1.26 0.137 False
SB sb_1024_40-50 -1.64 -0.207 False
SB sb_1025_40-50 -1.18 -0.53 False
SB sb_1026_40-50 -1.49 -0.521 False
SB sb_1027_40-50 -0.978 -0.522 False
SB sb_1028_40-50 -1.18 -0.635 False
SB sb_1029_40-50 -1.15 -0.565 False
SB sb_1030_40-50 -1.06 -0.234 False
SB sb_1031_40-50 -1.16 0.224 False
SB sb_1032_40-50 -1.12 -0.049 False
SB sb_1033_40-50 -1.5 0.136 False
SB sb_1034_40-50 -1.29 -0.633 False
SB sb_1035_40-50 -1.32 -0.163 False
SB sb_1036_40-50 -1.05 -0.682 False
SB sb_1037_40-50 -0.809 -0.406 False
SB sb_1038_40-50 -0.841 0.099 False
SB sb_1039_40-50 -1.12 -0.919 False
SB sb_1040_40-50 -1.4 -0.097 False
SB sb_1041_40-50 -1.04 0.328 False
SB sb_1042_40-50 -1.03 -0.299 False
SB sb_1043_40-50 -1.49 -0.932 False
SB sb_1044_40-50 -1.51 -0.56 False
SB sb_1045_40-50 -0.958 0.0203 False
SB sb_1046_40-50 -0.783 -0.68 False
SB sb_1047_40-50 -1.42 -0.327 False
SB sb_1048_40-50 -1.36 0.0285 False
SB sb_1049_40-50 -1.4 0.187 False
SB sb_1050_40-50 -1.26 -0.533 False
SB sb_1051_40-50 -1.5 0.217 False
SB sb_1052_40-50 -1.4 -0.603 False
SB sb_1053_40-50 -1.13 -0.382 False
SB sb_1054_40-50 -1.33 -0.604 False
SB sb_1055_40-50 -1.07 -0.325 False
SB sb_1056_40-50 -1.57 -0.118 False
SB sb_1057_40-50 -1.02 -0.504 False
SB sb_1058_40-50 -0.979 0.224 False
SB sb_1059_40-50 -1.08 -0.402 False
SB sb_1060_40-50 -1.04 -0.99 False
SB sb_1061_40-50 -1.27 -0.132 False
SB sb_1062_40-50 -1.26 -0.593 False
SB sb_1063_40-50 -1.17 -0.285 False
SB sb_1064_40-50 -1.12 -0.571 False
SB sb_1065_40-50 -1.3 0.245 False
SB sb_1066_40-50 -1.39 -0.511 False
SB sb_1067_40-50 -1.34 -0.736 False
SB sb_1068_40-50 -1.45 -0.891 False
SB sb_1069_40-50 -1.06 -0.252 False
SB sb_1070_40-50 -0.895 -0.109 False
SB sb_1071_40-50 -1.3 -0.521 False
SB sb_1072_40-50 -1.24 -0.115 False
SB sb_1073_40-50 -1.01 -0.398 False
SB sb_1074_40-50 -1.09 -0.538 False
SB sb_1075_40-50 -1.0 0.0603 False
SB sb_1076_40-50 -1.16 0.273 False
SB sb_1077_40-50 -1.25 -0.343 False
SB sb_1078_40-50 -1.47 -0.588 False
SB sb_1079_40-50 -1.48 -0.544 False
SB sb_1080_40-50 -0.982 -0.272 False
SB sb_1081_40-50 -0.88 -0.402 False
SB sb_1082_40-50 -1.32 -0.515 False
SB sb_1083_40-50 -1.3 0.153 False
SB sb_1084_40-50 -0.923 -0.0751 False
SB sb_1085_40-50 -1.62 0.00551 False
SB sb_1086_40-50 -1.13 -0.278 False
SB sb_1087_40-50 -1.3 -0.334 False
SB sb_1088_40-50 -1.02 -0.498 False
SB sb_1089_40-50 -1.45 -0.389 False
SB sb_1090_40-50 -1.51 0.106 False
SB sb_1091_40-50 -1.24 -0.52 False
SB sb_1092_40-50 -1.45 -0.477 False
SB sb_1093_40-50 -1.39 -0.555 False
SB sb_1094_40-50 -1.08 -0.187 False
SB sb_1095_40-50 -1.06 -0.525 False
SB sb_1096_40-50 -1.31 -0.491 False
SB sb_1097_40-50 -1.47 0.487 False
SB sb_1098_40-50 -1.11 -0.575 False
SB sb_1099_40-50 -1.14 -0.306 False
SB sb_1100_40-50 -1.15 -0.839 False
SB sb_1101_40-50 -0.899 -0.121 False
SB sb_1102_40-50 -1.28 -0.391 False
SB sb_1103_40-50 -0.958 -0.404 False
SB sb_1104_40-50 -0.862 -0.536 False
SB sb_1105_40-50 -1.13 -0.368 False
SB sb_1106_40-50 -1.28 0.442 False
SB sb_1107_40-50 -1.13 -0.709 False
SB sb_1108_40-50 -1.86 -0.578 False
SB sb_1109_40-50 -1.17 -0.372 False
SB sb_1110_40-50 -1.21 -0.806 False
SB sb_1111_40-50 -0.937 -0.268 False
SB sb_1112_40-50 -1.26 -0.401 False
SB sb_1113_40-50 -1.64 0.158 False
SB sb_1114_40-50 -1.28 0.0693 False
SB sb_1115_40-50 -1.2 -0.328 False
SB sb_1116_40-50 -1.23 -0.285 False
SB sb_1118_40-50 -1.02 -0.27 False
SB sb_1119_40-50 -1.02 0.384 False
SB sb_1120_40-50 -1.05 -0.017 False
SB sb_1121_50-60 -1.11 0.168 False
SB sb_1122_50-60 -1.43 -0.732 False
SB sb_1123_50-60 -1.88 -0.706 False
SB sb_1124_50-60 -2.09 -1.01 False
SB sb_1125_50-60 -1.66 -0.297 False
SB sb_1126_50-60 -1.67 -1.18 False
SB sb_1127_50-60 -1.85 -0.857 False
SB sb_1128_50-60 -1.39 -0.655 False
SB sb_1129_50-60 -1.28 -0.15 False
SB sb_1130_50-60 -1.6 -0.138 False
SB sb_1131_50-60 -1.58 -0.12 False
SB sb_1132_50-60 -1.2 -0.095 False
SB sb_1133_50-60 -1.68 -0.351 False
SB sb_1134_50-60 -1.66 0.00245 False
SB sb_1135_50-60 -1.65 -0.927 False
SB sb_1136_50-60 -1.82 -0.508 False
SB sb_1137_50-60 -1.63 -0.238 False
SB sb_1138_50-60 -1.66 0.0663 False
SB sb_1139_50-60 -1.81 0.39 False
SB sb_1140_50-60 -1.96 0.295 False
SB sb_1141_50-60 -1.65 0.248 False
SB sb_1142_50-60 -1.46 -0.752 False
SB sb_1143_50-60 -1.24 -0.813 False
SB sb_1144_50-60 -2.15 -1.05 False
SB sb_1145_50-60 -1.14 -0.554 False
SB sb_1146_50-60 -1.82 0.403 False
SB sb_1147_50-60 -2.03 0.326 False
SB sb_1148_50-60 -1.06 -0.642 False
SB sb_1149_50-60 -1.23 -0.122 False
SB sb_1150_50-60 -2.04 0.105 False
SB sb_1151_50-60 -1.2 -0.0876 False
SB sb_1152_50-60 -1.79 0.303 False
SB sb_1153_50-60 -1.17 -0.53 False
SB sb_1154_50-60 -2.2 -1.05 False
SB sb_1155_50-60 -1.54 -0.0872 False
SB sb_1156_50-60 -1.58 -0.523 False
SB sb_1157_50-60 -1.84 -0.106 False
SB sb_1158_50-60 -1.62 0.306 False
SB sb_1159_50-60 -2.12 0.179 False
SB sb_1160_50-60 -1.43 0.152 False
SB sb_1161_50-60 -1.89 -0.005 False
SB sb_1162_50-60 -1.32 -0.0126 False
SB sb_1163_50-60 -1.19 -0.296 False
SB sb_1164_50-60 -1.57 -0.144 False
SB sb_1165_50-60 -1.86 0.0787 False
SB sb_1166_50-60 -2.01 -0.116 False
SB sb_1167_50-60 -1.84 0.122 False
SB sb_1168_50-60 -1.36 -0.502 False
SB sb_1169_50-60 -1.07 0.29 False
SB sb_1170_50-60 -1.52 -0.438 False
SB sb_1171_50-60 -1.2 0.201 False
SB sb_1172_50-60 -1.66 -0.221 False
SB sb_1173_50-60 -1.49 -0.797 False
SB sb_1174_50-60 -1.45 -0.17 False
SB sb_1175_50-60 -1.72 -0.358 False
SB sb_1176_50-60 -1.61 -0.548 False
SB sb_1177_50-60 -1.39 -0.626 False
SB sb_1178_50-60 -1.54 -0.297 False
SB sb_1179_50-60 -1.89 -0.639 False
SB sb_1180_50-60 -1.14 -0.432 False
SB sb_1181_50-60 -2.38 -0.306 False
SB sb_1182_50-60 -1.68 -0.497 False
SB sb_1183_50-60 -1.82 -0.268 False
SB sb_1184_50-60 -1.59 -1.29 False
SB sb_1185_50-60 -1.04 0.0424 False
SB sb_1186_50-60 -1.8 -0.465 False
SB sb_1187_50-60 -1.86 -1.09 False
SB sb_1188_50-60 -1.4 -0.21 False
SB sb_1189_50-60 -1.52 0.347 False
SB sb_1190_50-60 -1.15 -0.225 False
SB sb_1191_50-60 -1.25 -0.441 False
SB sb_1192_50-60 -1.17 0.11 False
SB sb_1193_50-60 -1.2 -0.304 False
SB sb_1194_50-60 -1.92 -0.475 False
SB sb_1195_50-60 -1.41 -0.772 False
SB sb_1196_50-60 -1.29 -1.03 False
SB sb_1197_50-60 -1.79 -0.496 False
SB sb_1198_50-60 -1.46 -0.801 False
SB sb_1199_50-60 -1.39 -0.737 False
SB sb_1200_50-60 -1.79 -0.45 False
SB sb_1201_50-60 -1.38 -0.73 False
SB sb_1202_50-60 -1.86 -0.633 False
SB sb_1203_50-60 -1.67 0.258 False
SB sb_1204_50-60 -1.3 0.435 False
SB sb_1205_50-60 -1.75 -0.0621 False
SB sb_1206_50-60 -1.76 -0.116 False
SB sb_1207_50-60 -1.56 -0.14 False
SB sb_1208_50-60 -1.19 -0.412 False
SB sb_1209_50-60 -1.36 -0.805 False
SB sb_1210_50-60 -1.49 -0.45 False
SB sb_1211_50-60 -1.6 0.348 False
SB sb_1212_50-60 -1.6 -0.0121 False
SB sb_1213_50-60 -1.46 0.18 False
SB sb_1214_50-60 -1.65 -0.0688 False
SB sb_1215_50-60 -1.86 -0.262 False
SB sb_1216_50-60 -1.78 -0.279 False
SB sb_1217_50-60 -1.58 -0.46 False
SB sb_1218_50-60 -1.2 -0.496 False
SB sb_1219_50-60 -1.0 -0.415 False
SB sb_1220_50-60 -1.13 0.0992 False
SB sb_1221_50-60 -1.72 -0.266 False
SB sb_1222_50-60 -1.54 -0.401 False
SB sb_1223_50-60 -1.92 0.0567 False
SB sb_1224_50-60 -1.8 0.237 False
SB sb_1225_50-60 -1.6 -0.513 False
SB sb_1226_50-60 -1.43 -0.893 False
SB sb_1227_50-60 -1.37 -0.711 False
SB sb_1228_50-60 -1.02 -0.543 False
SB sb_1229_50-60 -1.32 -0.193 False
SB sb_1230_50-60 -2.29 -0.294 False
SB sb_1231_50-60 -1.55 -0.377 True
SB sb_1232_50-60 -1.93 -0.0629 False
SB sb_1233_50-60 -1.37 -0.876 False
SB sb_1234_50-60 -1.62 -0.506 False
SB sb_1235_50-60 -1.87 -0.404 False
SB sb_1236_50-60 -1.73 0.0308 False
SB sb_1237_50-60 -1.75 0.0715 False
SB sb_1238_50-60 -1.33 -0.82 False
SB sb_1239_50-60 -1.36 0.115 False
SB sb_1240_50-60 -1.47 -0.386 False
SB sb_1241_50-60 -2.12 -0.634 False
SB sb_1242_50-60 -2.07 -0.354 False
SB sb_1243_50-60 -1.35 -0.281 False
SB sb_1244_50-60 -1.63 -0.414 False
SB sb_1246_50-60 -1.52 0.671 False
SB sb_1247_50-60 -1.54 -1.15 False
SB sb_1248_50-60 -1.53 0.169 False
SB sb_1249_50-60 -1.35 0.111 False
SB sb_1250_50-60 -1.33 -0.633 False
SB sb_1251_50-60 -1.57 -0.221 False
SB sb_1252_50-60 -1.76 0.0462 False
SB sb_1253_50-60 -1.91 -0.22 False
SB sb_1254_50-60 -1.17 -0.584 False
SB sb_1255_50-60 -1.72 -0.886 False
SB sb_1256_50-60 -1.44 0.648 False
SB sb_1257_50-60 -1.69 -0.0255 False
SB sb_1258_50-60 -1.54 -0.605 False
SB sb_1259_50-60 -1.48 0.226 False
SB sb_1260_50-60 -2.26 -0.809 False
SB sb_1261_50-60 -1.9 -0.597 False
SB sb_1262_50-60 -1.8 -0.984 False
SB sb_1263_50-60 -1.53 0.244 False
SB sb_1264_50-60 -1.55 0.237 False
SB sb_1265_50-60 -1.03 -0.594 False
SB sb_1266_50-60 -1.79 -0.0318 False
SB sb_1267_50-60 -1.51 -0.442 False
SB sb_1268_50-60 -1.25 -0.666 False
SB sb_1269_50-60 -1.2 -0.231 False
SB sb_1270_50-60 -1.53 0.142 False
SB sb_1271_50-60 -1.84 -0.118 False
SB sb_1272_50-60 -2.17 -0.865 False
SB sb_1273_50-60 -2.12 -0.228 False
SB sb_1274_50-60 -1.15 -0.673 False
SB sb_1275_50-60 -1.46 -0.685 False
SB sb_1276_50-60 -1.54 -0.119 False
SB sb_1277_50-60 -1.34 -0.511 False
SB sb_1278_50-60 -1.85 -0.397 False
SB sb_1279_50-60 -1.28 -0.467 False
SB sb_1280_50-60 -1.62 -0.0307 False
SB sb_1281_50-60 -1.3 -0.558 False
SB sb_1282_50-60 -1.6 -0.112 False
SB sb_1283_50-60 -1.38 -0.616 False
SB sb_1284_50-60 -1.41 -0.609 False
SB sb_1285_50-60 -1.42 -0.158 False
SB sb_1286_50-60 -1.98 0.00364 False
SB sb_1287_50-60 -1.77 0.139 False
SB sb_1288_50-60 -1.2 -0.565 False
SB sb_1289_50-60 -1.72 -0.413 False
SB sb_1290_50-60 -1.73 -0.356 False
SB sb_1291_50-60 -1.58 -0.192 False
SB sb_1292_50-60 -1.8 -0.337 False
SB sb_1293_50-60 -1.4 -0.779 False
SB sb_1294_50-60 -1.85 0.48 False
SB sb_1295_50-60 -1.13 -0.505 False
SB sb_1296_50-60 -1.57 -0.456 False
SB sb_1297_50-60 -1.89 0.917 False
SB sb_1298_50-60 -2.01 -0.275 False
SB sb_1299_50-60 -1.65 0.0799 False
SB sb_1300_50-60 -1.99 -0.398 False
SB sb_1301_50-60 -1.18 -0.0921 False
SB sb_1302_50-60 -1.59 -0.648 False
SB sb_1303_50-60 -1.86 -0.376 False
SB sb_1304_50-60 -1.33 -0.341 False
SB sb_1305_50-60 -1.17 -0.473 False
SB sb_1306_50-60 -1.56 -0.199 False
SB sb_1307_50-60 -1.52 -0.221 False
SB sb_1308_50-60 -1.44 -0.216 False
SB sb_1309_50-60 -2.48 -0.00685 False
SB sb_1310_50-60 -1.47 -0.194 False
SB sb_1311_50-60 -1.58 -0.622 False
SB sb_1312_50-60 -2.27 -0.411 False
SB sb_1313_50-60 -1.09 -0.00722 False
SB sb_1314_50-60 -1.45 -0.99 False
SB sb_1315_50-60 -1.47 0.322 False
SB sb_1316_50-60 -1.73 -0.614 False
SB sb_1317_50-60 -1.68 -0.223 False
SB sb_1318_50-60 -1.29 0.378 False
SB sb_1319_50-60 -2.16 -0.65 False
SB sb_1320_50-60 -1.28 -0.552 False
SB sb_1321_50-60 -1.82 -0.818 True
SB sb_1322_50-60 -1.58 0.275 False
SB sb_1323_50-60 -1.62 -0.00357 False
SB sb_1324_50-60 -1.6 0.0818 False
SB sb_1325_50-60 -1.86 0.405 False
SB sb_1326_50-60 -1.56 -0.0386 False
SB sb_1327_50-60 -1.3 0.198 False
SB sb_1328_50-60 -1.79 0.379 False
SB sb_1329_50-60 -1.32 -0.407 False
SB sb_1330_50-60 -1.58 -0.131 False
SB sb_1331_50-60 -1.37 -0.552 False
SB sb_1332_50-60 -2.12 -0.569 False
SB sb_1333_50-60 -1.34 -0.668 False
SB sb_1334_50-60 -1.6 -0.0423 False
SB sb_1335_50-60 -1.33 -0.485 False
SB sb_1336_50-60 -1.21 -0.485 False
SB sb_1337_50-60 -1.58 -0.788 False
SB sb_1338_50-60 -1.5 -0.513 False
SB sb_1339_50-60 -1.71 0.0957 False
SB sb_1340_50-60 -1.45 -0.538 False
SB sb_1341_50-60 -1.21 -0.169 False
SB sb_1342_50-60 -1.31 -0.277 False
SB sb_1343_50-60 -1.44 0.624 False
SB sb_1344_50-60 -1.36 -0.509 False
SB sb_1345_50-60 -1.09 -0.345 False
SB sb_1346_50-60 -1.71 -0.301 False
SB sb_1347_50-60 -1.19 -0.0971 False
SB sb_1348_50-60 -2.0 -0.262 False
SB sb_1349_50-60 -2.39 -0.766 False
SB sb_1350_50-60 -1.27 0.507 False
SB sb_1351_50-60 -1.89 -0.393 False
SB sb_1352_50-60 -1.74 0.15 False
SB sb_1353_50-60 -1.81 -0.184 False
SB sb_1354_50-60 -1.33 0.0412 False
SB sb_1355_50-60 -1.56 -0.613 False
SB sb_1356_50-60 -1.26 -0.771 False
SB sb_1357_50-60 -2.12 -0.578 False
SB sb_1358_50-60 -1.16 -0.532 False
SB sb_1359_50-60 -1.79 -0.133 False
SB sb_1360_50-60 -1.06 -0.389 False
SB sb_1361_50-60 -2.25 -0.59 False
SB sb_1362_50-60 -1.46 -0.413 False
SB sb_1363_50-60 -1.48 -0.219 False
SB sb_1364_50-60 -1.41 -0.859 False
SB sb_1365_50-60 -1.95 0.00533 False
SB sb_1366_50-60 -1.38 -0.729 False
SB sb_1367_50-60 -1.33 -0.411 False
SB sb_1368_50-60 -1.12 -0.312 False
SB sb_1369_50-60 -1.15 -0.571 False
SB sb_1370_50-60 -1.98 -0.117 False
SB sb_1371_50-60 -1.84 -0.0212 False
SB sb_1372_50-60 -1.67 -0.761 False
SB sb_1373_50-60 -1.89 -0.665 False
SB sb_1374_50-60 -1.51 -0.583 False
SB sb_1375_50-60 -2.31 -0.251 False
SB sb_1376_50-60 -1.79 -0.132 False
SB sb_1377_50-60 -2.18 -0.655 False
SB sb_1378_50-60 -1.18 -0.709 False
SB sb_1379_50-60 -1.53 -0.259 False
SB sb_1380_50-60 -1.58 0.361 False
SB sb_1381_50-60 -1.87 -0.272 False
SB sb_1382_50-60 -1.26 -0.584 False
SB sb_1383_50-60 -0.846 -0.214 False
SB sb_1384_50-60 -1.6 -0.111 False
SB sb_1385_50-60 -1.34 -0.672 False
SB sb_1386_50-60 -1.28 -0.701 False
SB sb_1387_50-60 -1.81 0.0255 False
SB sb_1388_50-60 -1.55 -0.385 False
SB sb_1389_50-60 -2.09 -0.177 False
SB sb_1390_50-60 -1.59 -0.0923 False
SB sb_1391_50-60 -2.1 -0.228 False
SB sb_1392_50-60 -1.5 -0.549 False
SB sb_1393_50-60 -1.43 -0.0991 False
SB sb_1394_50-60 -1.37 -0.703 False
SB sb_1395_50-60 -1.07 -0.498 False
SB sb_1396_50-60 -1.52 -0.96 False
SB sb_1397_50-60 -1.69 -0.805 False
SB sb_1398_50-60 -1.27 -0.368 False
SB sb_1399_50-60 -1.24 0.389 False
SB sb_1400_50-60 -1.35 -0.313 False
SB sb_1401_60-70 -1.72 -0.0107 False
SB sb_1402_60-70 -1.13 0.199 False
SB sb_1403_60-70 -1.66 0.324 False
SB sb_1404_60-70 -1.91 -0.701 False
SB sb_1405_60-70 -1.93 0.549 False
SB sb_1406_60-70 -1.68 0.564 False
SB sb_1407_60-70 -1.57 -0.0452 False
SB sb_1408_60-70 -1.67 0.186 False
SB sb_1409_60-70 -1.22 -0.676 False
SB sb_1410_60-70 -1.81 -0.389 False
SB sb_1411_60-70 -1.67 0.239 False
SB sb_1412_60-70 -1.11 -0.632 False
SB sb_1413_60-70 -1.3 -0.282 False
SB sb_1414_60-70 -1.71 0.0273 False
SB sb_1415_60-70 -1.95 0.0471 False
SB sb_1416_60-70 -1.62 0.107 False
SB sb_1417_60-70 -1.35 -0.719 False
SB sb_1418_60-70 -1.68 0.0218 False
SB sb_1419_60-70 -1.68 0.262 False
SB sb_1420_60-70 -1.46 -0.475 False
SB sb_1421_60-70 -1.24 -0.0887 False
SB sb_1422_60-70 -1.85 0.502 False
SB sb_1423_60-70 -1.56 -0.911 False
SB sb_1424_60-70 -2.17 -1.02 False
SB sb_1425_60-70 -1.16 -0.668 False
SB sb_1426_60-70 -1.37 -0.557 False
SB sb_1427_60-70 -1.51 -0.511 False
SB sb_1428_60-70 -1.16 -0.639 False
SB sb_1429_60-70 -1.93 0.025 False
SB sb_1430_60-70 -2.01 -0.116 False
SB sb_1431_60-70 -2.17 0.292 False
SB sb_1432_60-70 -2.17 0.149 False
SB sb_1433_60-70 -1.27 -0.139 False
SB sb_1434_60-70 -1.85 0.215 False
SB sb_1435_60-70 -2.16 0.107 False
SB sb_1436_60-70 -1.85 -0.461 False
SB sb_1437_60-70 -1.66 0.498 False
SB sb_1438_60-70 -1.84 -0.438 False
SB sb_1439_60-70 -1.36 -0.514 False
SB sb_1440_60-70 -1.81 -0.539 False
SB sb_1441_60-70 -1.88 -0.583 False
SB sb_1442_60-70 -1.83 -0.732 False
SB sb_1443_60-70 -1.8 -0.544 False
SB sb_1444_60-70 -1.77 -0.791 False
SB sb_1445_60-70 -1.12 0.234 False
SB sb_1446_60-70 -1.61 0.201 False
SB sb_1447_60-70 -1.58 -0.686 False
SB sb_1448_60-70 -1.64 -0.663 False
SB sb_1449_60-70 -1.29 -0.703 False
SB sb_1450_60-70 -1.68 -0.0945 False
SB sb_1451_60-70 -1.94 -0.821 False
SB sb_1452_60-70 -2.37 -0.225 False
SB sb_1453_60-70 -1.74 -0.399 False
SB sb_1454_60-70 -1.65 -0.00326 False
SB sb_1455_60-70 -1.61 -1.24 False
SB sb_1456_60-70 -1.59 -0.545 False
SB sb_1457_60-70 -2.05 -0.607 False
SB sb_1458_60-70 -2.16 -0.597 False
SB sb_1459_60-70 -1.62 -1.31 False
SB sb_1460_60-70 -1.64 -0.108 False
SB sb_1461_60-70 -1.78 -0.755 False
SB sb_1462_60-70 -2.09 0.386 False
SB sb_1463_60-70 -1.36 -0.402 False
SB sb_1464_60-70 -1.6 0.015 False
SB sb_1465_60-70 -1.43 0.0819 False
SB sb_1466_60-70 -1.69 -0.0876 False
SB sb_1467_60-70 -1.85 -0.179 False
SB sb_1468_60-70 -1.74 -0.516 False
SB sb_1469_60-70 -1.79 -0.755 False
SB sb_1470_60-70 -1.38 0.14 False
SB sb_1471_60-70 -2.14 0.325 False
SB sb_1472_60-70 -1.72 -0.478 False
SB sb_1473_60-70 -1.96 -0.475 False
SB sb_1474_60-70 -1.67 -1.07 False
SB sb_1475_60-70 -1.96 -1.09 False
SB sb_1476_60-70 -2.46 -0.361 False
SB sb_1477_60-70 -2.15 0.54 False
SB sb_1478_60-70 -1.76 -0.0747 False
SB sb_1479_60-70 -1.68 -1.1 False
SB sb_1480_60-70 -1.68 -0.0435 False
SB sb_1481_60-70 -1.81 0.292 False
SB sb_1482_60-70 -1.35 -0.524 False
SB sb_1483_60-70 -2.05 -0.0262 False
SB sb_1484_60-70 -2.11 -0.24 False
SB sb_1485_60-70 -2.0 0.201 False
SB sb_1486_60-70 -1.92 0.0541 False
SB sb_1487_60-70 -1.47 -0.73 False
SB sb_1488_60-70 -1.89 -0.626 False
SB sb_1489_60-70 -1.46 -0.206 False
SB sb_1490_60-70 -2.01 -0.169 False
SB sb_1491_60-70 -1.47 -0.223 False
SB sb_1492_60-70 -2.16 -0.282 False
SB sb_1493_60-70 -2.41 -0.414 False
SB sb_1494_60-70 -1.8 -0.608 False
SB sb_1495_60-70 -1.75 -0.294 False
SB sb_1496_60-70 -1.73 -0.157 False
SB sb_1497_60-70 -1.59 0.437 False
SB sb_1498_60-70 -1.68 -0.105 False
SB sb_1499_60-70 -1.71 -0.548 False
SB sb_1500_60-70 -2.05 0.0575 False
SB sb_1501_60-70 -1.34 -0.655 False
SB sb_1502_60-70 -1.5 -0.0137 False
SB sb_1503_60-70 -2.06 -0.663 False
SB sb_1504_60-70 -2.03 -0.204 False
SB sb_1505_60-70 -1.91 -0.432 False
SB sb_1506_60-70 -1.5 -0.22 False
SB sb_1507_60-70 -1.44 -0.421 False
SB sb_1508_60-70 -1.44 -0.337 False
SB sb_1509_60-70 -1.78 0.191 False
SB sb_1510_60-70 -1.87 -0.423 False
SB sb_1511_60-70 -2.03 0.399 False
SB sb_1512_60-70 -2.54 -0.252 False
SB sb_1513_60-70 -2.14 -0.575 False
SB sb_1514_60-70 -2.18 0.201 False
SB sb_1515_60-70 -2.24 -0.36 False
SB sb_1516_60-70 -1.74 -0.0673 False
SB sb_1517_60-70 -1.04 0.0424 False
SB sb_1518_60-70 -2.06 -1.08 False
SB sb_1519_60-70 -1.56 -0.126 False
SB sb_1520_60-70 -1.79 0.635 False
SB sb_1521_60-70 -1.7 -0.0395 False
SB sb_1522_60-70 -1.94 -0.235 False
SB sb_1523_60-70 -1.77 -0.706 False
SB sb_1524_60-70 -2.22 -0.0202 False
SB sb_1525_60-70 -1.33 -0.569 False
SB sb_1526_60-70 -1.35 -0.638 False
SB sb_1527_60-70 -1.63 -0.342 False
SB sb_1528_60-70 -1.69 -0.543 False
SB sb_1529_60-70 -1.36 -0.7 False
SB sb_1530_60-70 -1.71 -0.866 False
SB sb_1531_60-70 -1.33 0.0588 False
SB sb_1532_60-70 -2.06 -0.514 False
SB sb_1533_60-70 -1.86 -0.508 False
SB sb_1534_60-70 -1.55 -0.117 False
SB sb_1535_60-70 -2.12 -0.34 False
SB sb_1536_60-70 -1.71 -0.85 False
SB sb_1537_60-70 -1.63 0.0151 False
SB sb_1538_60-70 -1.77 0.167 False
SB sb_1539_60-70 -1.39 -0.392 False
SB sb_1540_60-70 -1.41 -0.172 False
SB sb_1541_60-70 -1.83 0.099 False
SB sb_1542_60-70 -1.81 -1.09 False
SB sb_1543_60-70 -1.35 -0.373 False
SB sb_1544_60-70 -1.78 -0.206 False
SB sb_1545_60-70 -1.56 -0.472 False
SB sb_1546_60-70 -1.72 -0.71 False
SB sb_1547_60-70 -1.71 -0.0413 False
SB sb_1548_60-70 -2.31 -0.0769 False
SB sb_1549_60-70 -1.98 -0.71 False
SB sb_1550_60-70 -2.04 -0.573 False
SB sb_1552_60-70 -1.95 -0.413 False
SB sb_1553_60-70 -1.17 -0.603 False
SB sb_1554_60-70 -1.55 -0.117 False
SB sb_1555_60-70 -1.85 -0.36 False
SB sb_1556_60-70 -1.45 0.0666 False
SB sb_1557_60-70 -1.71 -0.558 False
SB sb_1558_60-70 -1.61 -0.724 False
SB sb_1559_60-70 -1.5 -0.286 False
SB sb_1560_60-70 -1.71 -0.465 False
SB sb_1561_60-70 -2.26 -0.838 False
SB sb_1562_60-70 -1.54 -0.232 False
SB sb_1563_60-70 -2.29 0.0745 False
SB sb_1564_60-70 -2.04 -0.534 False
SB sb_1565_60-70 -1.45 0.088 False
SB sb_1566_60-70 -2.04 -0.528 False
SB sb_1567_60-70 -1.85 -0.397 False
SB sb_1568_60-70 -1.68 0.388 False
SB sb_1569_60-70 -1.64 -0.675 False
SB sb_1570_60-70 -1.74 -0.0369 False
SB sb_1571_60-70 -1.75 -0.679 False
SB sb_1572_60-70 -1.61 -0.736 False
SB sb_1573_60-70 -1.75 -0.62 False
SB sb_1574_60-70 -1.41 0.113 False
SB sb_1575_60-70 -1.76 -0.0741 False
SB sb_1576_60-70 -1.42 -0.13 False
SB sb_1577_60-70 -1.85 0.0767 False
SB sb_1578_60-70 -1.66 0.0333 False
SB sb_1579_60-70 -1.51 0.196 False
SB sb_1580_60-70 -1.98 0.188 False
SB sb_1581_60-70 -1.04 0.0695 False
SB sb_1582_60-70 -1.05 -0.329 False
SB sb_1583_60-70 -1.62 0.106 False
SB sb_1584_60-70 -1.34 -0.341 False
SB sb_1585_60-70 -2.47 -0.0342 False
SB sb_1586_60-70 -1.44 0.173 False
SB sb_1587_60-70 -1.47 -0.178 False
SB sb_1588_60-70 -1.94 0.576 False
SB sb_1589_60-70 -1.84 0.53 False
SB sb_1590_60-70 -2.27 -0.129 False
SB sb_1591_60-70 -1.49 -0.56 False
SB sb_1592_60-70 -1.63 -0.313 False
SB sb_1593_60-70 -2.13 -0.568 False
SB sb_1594_60-70 -1.39 -0.473 False
SB sb_1595_60-70 -1.9 -0.0401 False
SB sb_1596_60-70 -2.02 -0.808 False
SB sb_1597_60-70 -1.55 -0.626 False
SB sb_1598_60-70 -1.92 -0.424 False
SB sb_1599_60-70 -1.54 -0.46 False
SB sb_1600_60-70 -2.07 -0.538 False
SB sb_1601_60-70 -1.55 0.041 False
SB sb_1602_60-70 -1.54 0.174 False
SB sb_1603_60-70 -1.73 0.334 False
SB sb_1604_60-70 -1.63 -0.0534 False
SB sb_1605_60-70 -1.88 0.139 False
SB sb_1606_60-70 -1.62 -0.145 False
SB sb_1607_60-70 -1.36 -0.128 False
SB sb_1608_60-70 -2.21 -0.431 False
SB sb_1609_60-70 -1.84 -0.265 False
SB sb_1610_60-70 -1.75 0.0501 False
SB sb_1611_60-70 -1.81 -0.0268 False
SB sb_1612_60-70 -1.39 -0.0905 False
SB sb_1613_60-70 -2.43 -0.804 False
SB sb_1614_60-70 -1.93 -0.272 False
SB sb_1615_60-70 -1.77 -0.918 False
SB sb_1616_60-70 -1.44 -0.202 False
SB sb_1617_60-70 -1.77 -0.106 False
SB sb_1618_60-70 -1.38 -0.501 False
SB sb_1619_60-70 -1.56 -0.382 False
SB sb_1620_60-70 -1.74 0.0603 False
SB sb_1621_60-70 -1.28 0.0708 False
SB sb_1622_60-70 -1.76 -0.538 False
SB sb_1623_60-70 -1.68 -0.551 False
SB sb_1624_60-70 -1.53 -0.231 False
SB sb_1625_60-70 -1.47 -0.309 False
SB sb_1626_60-70 -1.74 -0.988 False
SB sb_1627_60-70 -2.0 -0.507 False
SB sb_1628_60-70 -1.46 -0.225 False
SB sb_1629_60-70 -2.01 -0.572 False
SB sb_1630_60-70 -1.3 -0.807 False
SB sb_1631_60-70 -1.79 -0.299 False
SB sb_1632_60-70 -1.75 -0.444 False
SB sb_1633_60-70 -1.97 -0.274 False
SB sb_1634_60-70 -1.93 -0.569 False
SB sb_1635_60-70 -1.89 -0.266 False
SB sb_1636_60-70 -1.64 0.407 False
SB sb_1637_60-70 -1.2 0.0908 False
SB sb_1638_60-70 -1.64 -0.179 False
SB sb_1639_60-70 -1.33 -0.425 False
SB sb_1640_60-70 -1.35 -0.145 False
SB sb_1641_60-70 -1.58 -0.236 False
SB sb_1642_60-70 -1.64 -0.131 False
SB sb_1643_60-70 -2.42 0.119 False
SB sb_1644_60-70 -1.89 -0.508 False
SB sb_1645_60-70 -1.74 -0.505 False
SB sb_1646_60-70 -1.66 0.0349 False
SB sb_1647_60-70 -1.7 -0.648 False
SB sb_1648_60-70 -1.68 -0.54 False
SB sb_1649_60-70 -1.23 0.322 False
SB sb_1650_60-70 -1.91 -0.616 False
SB sb_1651_60-70 -1.7 0.306 False
SB sb_1652_60-70 -1.58 -0.0661 False
SB sb_1653_60-70 -1.64 -0.787 False
SB sb_1654_60-70 -2.01 0.222 False
SB sb_1655_60-70 -1.46 0.0398 False
SB sb_1656_60-70 -2.25 0.378 False
SB sb_1657_60-70 -1.62 -0.121 False
SB sb_1658_60-70 -1.52 -0.562 False
SB sb_1659_60-70 -1.79 -0.662 False
SB sb_1660_60-70 -1.43 -0.102 False
SB sb_1661_60-70 -2.01 0.151 False
SB sb_1662_60-70 -1.65 0.13 False
SB sb_1663_60-70 -1.75 0.178 False
SB sb_1664_60-70 -1.76 0.14 False
SB sb_1665_60-70 -1.54 -0.785 False
SB sb_1666_60-70 -1.82 0.161 False
SB sb_1667_60-70 -1.85 0.021 False
SB sb_1668_60-70 -1.95 -0.376 False
SB sb_1669_60-70 -1.87 -0.0854 False
SB sb_1670_60-70 -1.95 -0.595 False
SB sb_1671_60-70 -1.56 -0.153 False
SB sb_1672_60-70 -1.42 -0.155 False
SB sb_1673_60-70 -1.84 0.00681 False
SB sb_1674_60-70 -1.58 -0.626 False
SB sb_1675_60-70 -1.9 -0.668 False
SB sb_1676_60-70 -1.44 -0.435 False
SB sb_1677_60-70 -2.02 -0.956 False
SB sb_1678_60-70 -1.73 -0.0204 False
SB sb_1679_60-70 -1.8 0.0031 False
SB sb_1680_60-70 -1.86 0.206 False
SB sb_1681_70-80 -2.91 -1.33 False
SB sb_1682_70-80 -2.22 -0.985 False
SB sb_1683_70-80 -1.98 -0.2 False
SB sb_1684_70-80 -1.91 -0.473 False
SB sb_1685_70-80 -1.9 -0.454 False
SB sb_1686_70-80 -1.98 -0.212 False
SB sb_1687_70-80 -1.84 -0.483 False
SB sb_1688_70-80 -2.21 -0.976 False
SB sb_1689_70-80 -2.61 -1.34 False
SB sb_1690_70-80 -2.42 -0.879 False
SB sb_1691_70-80 -2.68 -1.29 False
SB sb_1692_70-80 -2.0 -0.377 False
SB sb_1693_70-80 -2.1 -1.04 False
SB sb_1694_70-80 -2.03 -0.611 False
SB sb_1695_70-80 -2.79 -1.04 False
SB sb_1696_70-80 -1.95 0.293 False
SB sb_1697_70-80 -1.98 0.375 False
SB sb_1698_70-80 -1.95 -0.596 False
SB sb_1699_70-80 -1.94 -0.822 False
SB sb_1700_70-80 -2.35 -0.711 False
SB sb_1701_70-80 -2.05 -0.321 False
SB sb_1702_70-80 -2.64 -1.13 False
SB sb_1703_70-80 -2.02 -0.922 False
SB sb_1704_70-80 -2.19 -0.625 False
SB sb_1705_70-80 -2.68 -1.13 False
SB sb_1706_70-80 -2.04 0.403 False
SB sb_1707_70-80 -1.76 -0.442 False
SB sb_1708_70-80 -1.72 -0.105 False
SB sb_1709_70-80 -2.43 -0.895 False
SB sb_1710_70-80 -2.38 -0.859 False
SB sb_1711_70-80 -2.57 -0.862 False
SB sb_1712_70-80 -2.52 -0.882 False
SB sb_1713_70-80 -1.77 0.576 False
SB sb_1714_70-80 -2.3 -0.909 False
SB sb_1715_70-80 -1.83 -0.487 False
SB sb_1716_70-80 -2.01 0.525 False
SB sb_1717_70-80 -1.39 -0.458 False
SB sb_1718_70-80 -1.5 -0.0589 False
SB sb_1719_70-80 -1.82 0.513 False
SB sb_1720_70-80 -1.8 -0.23 False
SB sb_1721_70-80 -2.56 -0.279 False
SB sb_1722_70-80 -2.65 -0.993 False
SB sb_1723_70-80 -2.01 0.337 False
SB sb_1724_70-80 -2.13 -0.828 False
SB sb_1725_70-80 -1.74 -0.577 False
SB sb_1726_70-80 -1.78 -0.208 False
SB sb_1727_70-80 -1.68 -0.734 False
SB sb_1728_70-80 -1.96 -0.625 False
SB sb_1729_70-80 -1.86 -0.462 False
SB sb_1730_70-80 -2.37 -0.14 False
SB sb_1731_70-80 -1.41 -0.45 False
SB sb_1732_70-80 -1.83 0.0913 False
SB sb_1733_70-80 -1.99 0.465 False
SB sb_1734_70-80 -2.37 -0.441 False
SB sb_1735_70-80 -2.68 -1.03 False
SB sb_1736_70-80 -2.16 -0.49 False
SB sb_1737_70-80 -1.58 -0.18 False
SB sb_1738_70-80 -1.99 -0.586 False
SB sb_1739_70-80 -1.56 -0.619 False
SB sb_1740_70-80 -1.86 -0.315 False
SB sb_1741_70-80 -1.8 -0.829 False
SB sb_1742_70-80 -1.77 0.317 False
SB sb_1743_70-80 -2.03 0.394 False
SB sb_1744_70-80 -2.6 -1.11 False
SB sb_1745_70-80 -1.68 -0.323 False
SB sb_1746_70-80 -1.65 -0.157 False
SB sb_1747_70-80 -1.89 -0.751 False
SB sb_1748_70-80 -2.13 -1.08 False
SB sb_1749_70-80 -1.74 -0.441 False
SB sb_1750_70-80 -2.21 -0.882 False
SB sb_1751_70-80 -3.15 -0.182 False
SB sb_1752_70-80 -2.42 -0.508 False
SB sb_1753_70-80 -1.93 -0.312 False
SB sb_1754_70-80 -1.7 -0.0507 False
SB sb_1755_70-80 -2.32 -1.14 False
SB sb_1756_70-80 -1.94 -0.224 False
SB sb_1757_70-80 -2.56 0.176 False
SB sb_1758_70-80 -2.27 -0.75 False
SB sb_1759_70-80 -2.62 -0.00164 False
SB sb_1760_70-80 -2.45 -0.919 False
SB sb_1761_70-80 -2.61 -0.516 False
SB sb_1762_70-80 -1.89 -0.838 False
SB sb_1763_70-80 -1.64 0.371 False
SB sb_1764_70-80 -1.86 -0.922 False
SB sb_1765_70-80 -1.79 0.142 False
SB sb_1766_70-80 -3.08 -0.0544 False
SB sb_1767_70-80 -2.13 -0.635 False
SB sb_1768_70-80 -2.33 -0.633 False
SB sb_1769_70-80 -2.01 -1.06 False
SB sb_1770_70-80 -2.15 -1.07 False
SB sb_1771_70-80 -1.67 -0.75 False
SB sb_1772_70-80 -1.94 -0.0206 False
SB sb_1773_70-80 -2.08 0.374 False
SB sb_1774_70-80 -2.63 -0.0149 False
SB sb_1775_70-80 -1.7 -0.193 False
SB sb_1776_70-80 -2.23 -0.645 False
SB sb_1777_70-80 -2.01 -0.237 False
SB sb_1778_70-80 -2.57 0.041 False
SB sb_1779_70-80 -1.73 -0.222 False
SB sb_1780_70-80 -2.49 0.0957 False
SB sb_1781_70-80 -2.08 -0.309 False
SB sb_1782_70-80 -1.82 0.0911 False
SB sb_1783_70-80 -2.04 -0.396 False
SB sb_1784_70-80 -2.2 -0.56 False
SB sb_1785_70-80 -1.6 -0.224 False
SB sb_1787_70-80 -2.2 0.488 False
SB sb_1788_70-80 -1.83 -0.24 False
SB sb_1789_70-80 -1.78 -0.47 False
SB sb_1790_70-80 -2.46 -0.426 False
SB sb_1791_70-80 -1.93 -0.378 False
SB sb_1792_70-80 -2.16 -0.923 False
SB sb_1793_70-80 -1.41 -0.423 False
SB sb_1794_70-80 -2.15 -0.026 False
SB sb_1795_70-80 -1.81 -0.957 False
SB sb_1796_70-80 -2.18 0.223 False
SB sb_1797_70-80 -2.59 -0.74 False
SB sb_1798_70-80 -1.94 0.088 False
SB sb_1799_70-80 -1.86 -0.177 False
SB sb_1800_70-80 -1.64 -0.688 False
SB sb_1801_70-80 -1.66 -0.124 False
SB sb_1802_70-80 -1.77 -0.101 False
SB sb_1803_70-80 -1.87 -0.895 False
SB sb_1804_70-80 -1.75 -0.52 False
SB sb_1805_70-80 -2.45 -0.411 False
SB sb_1806_70-80 -2.71 -0.935 False
SB sb_1807_70-80 -2.63 0.0503 False
SB sb_1808_70-80 -2.53 -0.0066 False
SB sb_1809_70-80 -2.88 -0.206 False
SB sb_1810_70-80 -1.64 0.0489 False
SB sb_1812_70-80 -2.3 -0.319 False
SB sb_1813_70-80 -1.83 0.174 False
SB sb_1814_70-80 -2.59 -1.17 False
SB sb_1815_70-80 -2.02 -0.564 False
SB sb_1816_70-80 -2.57 -0.759 False
SB sb_1817_70-80 -1.64 0.299 False
SB sb_1818_70-80 -2.44 -0.0214 False
SB sb_1819_70-80 -1.76 -0.125 False
SB sb_1820_70-80 -2.03 -0.388 False
SB sb_1821_70-80 -1.88 0.0501 False
SB sb_1822_70-80 -2.46 -0.284 False
SB sb_1823_70-80 -1.93 -1.15 False
SB sb_1824_70-80 -2.49 -0.911 False
SB sb_1825_70-80 -1.69 -0.782 False
SB sb_1826_70-80 -1.79 0.62 False
SB sb_1827_70-80 -1.71 -0.238 False
SB sb_1828_70-80 -1.92 -0.759 False
SB sb_1829_70-80 -1.44 -0.309 False
SB sb_1830_70-80 -1.86 -0.223 False
SB sb_1831_70-80 -2.22 -0.768 False
SB sb_1832_70-80 -2.07 -1.03 False
SB sb_1833_70-80 -1.89 -0.594 False
SB sb_1834_70-80 -2.46 -1.15 False
SB sb_1835_70-80 -2.56 -0.534 False
SB sb_1836_70-80 -1.71 0.576 False
SB sb_1837_70-80 -1.85 0.247 False
SB sb_1838_70-80 -1.83 -0.12 False
SB sb_1839_70-80 -2.19 -0.613 False
SB sb_1840_70-80 -2.13 -0.673 False
SB sb_1841_70-80 -2.79 -0.189 False
SB sb_1842_70-80 -1.56 -0.701 False
SB sb_1843_70-80 -2.22 -0.0702 False
SB sb_1844_70-80 -2.19 0.179 False
SB sb_1845_70-80 -1.64 0.242 False
SB sb_1846_70-80 -2.2 -0.74 False
SB sb_1847_70-80 -1.74 -0.252 False
SB sb_1848_70-80 -2.11 -1.06 False
SB sb_1849_70-80 -2.16 -0.743 False
SB sb_1850_70-80 -2.1 -0.653 False
SB sb_1851_70-80 -2.13 -0.511 False
SB sb_1852_70-80 -1.99 -0.808 False
SB sb_1853_70-80 -2.33 0.845 False
SB sb_1854_70-80 -2.25 -0.746 False
SB sb_1855_70-80 -2.15 -0.431 False
SB sb_1856_70-80 -2.22 -0.0852 False
SB sb_1857_70-80 -2.03 0.233 False
SB sb_1858_70-80 -1.98 -0.428 False
SB sb_1859_70-80 -1.96 -0.193 False
SB sb_1860_70-80 -1.7 -0.546 False
SB sb_1861_70-80 -1.59 -0.207 False
SB sb_1862_70-80 -1.95 -0.521 False
SB sb_1863_70-80 -2.58 0.385 False
SB sb_1864_70-80 -2.01 -0.248 False
SB sb_1865_70-80 -1.98 -0.649 False
SB sb_1867_70-80 -2.6 -0.993 False
SB sb_1868_70-80 -2.31 -0.477 False
SB sb_1869_70-80 -2.46 -0.984 False
SB sb_1870_70-80 -2.36 0.069 False
SB sb_1871_70-80 -1.54 -0.0839 False
SB sb_1872_70-80 -2.24 0.0419 False
SB sb_1873_70-80 -1.87 -0.54 False
SB sb_1874_70-80 -1.81 0.752 False
SB sb_1875_70-80 -1.97 -0.387 False
SB sb_1876_70-80 -2.48 -0.0963 False
SB sb_1877_70-80 -1.74 -0.578 False
SB sb_1878_70-80 -2.12 0.694 False
SB sb_1879_70-80 -1.76 -0.187 False
SB sb_1880_70-80 -2.03 -0.0387 False
SB sb_1881_70-80 -1.95 -0.0583 False
SB sb_1882_70-80 -1.7 -0.133 False
SB sb_1883_70-80 -1.59 0.0599 False
SB sb_1884_70-80 -1.96 0.195 False
SB sb_1885_70-80 -1.36 -0.402 False
SB sb_1886_70-80 -2.14 -0.581 False
SB sb_1887_70-80 -2.31 -0.0922 False
SB sb_1888_70-80 -2.16 -0.68 False
SB sb_1889_70-80 -1.93 0.357 False
SB sb_1890_70-80 -2.09 -0.599 False
SB sb_1891_70-80 -1.74 -0.781 False
SB sb_1892_70-80 -1.47 0.0679 False
SB sb_1893_70-80 -1.64 -0.364 False
SB sb_1894_70-80 -1.54 0.0152 False
SB sb_1895_70-80 -1.75 -0.22 False
SB sb_1896_70-80 -1.79 -0.122 False
SB sb_1897_70-80 -2.62 -1.2 False
SB sb_1899_70-80 -2.44 -0.401 False
SB sb_1900_70-80 -1.48 -0.277 False
SB sb_1901_70-80 -1.95 -0.447 False
SB sb_1902_70-80 -2.34 0.288 False
SB sb_1903_70-80 -1.76 -0.318 False
SB sb_1904_70-80 -1.79 0.287 False
SB sb_1905_70-80 -2.77 0.188 False
SB sb_1906_70-80 -1.98 -0.315 False
SB sb_1907_70-80 -2.13 -0.464 False
SB sb_1908_70-80 -2.01 -0.218 False
SB sb_1909_70-80 -2.2 -0.0576 False
SB sb_1910_70-80 -2.14 -0.547 False
SB sb_1911_70-80 -2.18 -0.509 False
SB sb_1912_70-80 -2.04 -0.315 False
SB sb_1913_70-80 -2.06 -0.668 False
SB sb_1915_70-80 -1.79 -0.281 False
SB sb_1916_70-80 -2.46 -1.03 False
SB sb_1917_70-80 -1.88 -0.706 False
SB sb_1918_70-80 -2.05 -0.141 False
SB sb_1919_70-80 -2.5 -1.19 False
SB sb_1920_70-80 -2.0 -0.312 False
SB sb_1921_70-80 -1.92 0.131 False
SB sb_1922_70-80 -2.0 -0.586 False
SB sb_1923_70-80 -1.63 -0.805 False
SB sb_1924_70-80 -2.17 -0.422 False
SB sb_1925_70-80 -1.69 -0.697 False
SB sb_1926_70-80 -1.98 -0.18 False
SB sb_1927_70-80 -1.89 0.0189 False
SB sb_1928_70-80 -1.52 -0.64 False
SB sb_1929_70-80 -1.79 -0.838 False
SB sb_1931_70-80 -1.78 -0.297 False
SB sb_1932_70-80 -1.53 -0.461 False
SB sb_1933_70-80 -1.94 -0.296 False
SB sb_1934_70-80 -2.29 -1.3 False
SB sb_1935_70-80 -2.09 -0.259 False
SB sb_1936_70-80 -1.81 -0.536 False
SB sb_1937_70-80 -1.91 -0.552 False
SB sb_1938_70-80 -1.74 -0.451 False
SB sb_1940_70-80 -2.46 -0.949 False
SB sb_1941_70-80 -1.93 -0.00809 False
SB sb_1942_70-80 -2.04 0.148 False
SB sb_1943_70-80 -2.18 0.366 False
SB sb_1944_70-80 -2.3 -0.187 False
SB sb_1945_70-80 -2.04 -0.613 False
SB sb_1946_70-80 -2.49 -0.478 False
SB sb_1947_70-80 -1.8 -0.952 False
SB sb_1948_70-80 -1.96 -0.719 False
SB sb_1949_70-80 -1.92 0.0348 False
SB sb_1950_70-80 -1.76 -0.884 False
SB sb_1951_70-80 -1.93 -0.461 False
SB sb_1952_70-80 -2.48 -1.51 False
SB sb_1953_70-80 -1.58 0.379 False
SB sb_1954_70-80 -2.71 -0.133 False
SB sb_1955_70-80 -2.65 -1.16 False
SB sb_1956_70-80 -1.61 -0.131 False
SB sb_1957_70-80 -2.4 -0.223 False
SB sb_1958_70-80 -1.86 -0.934 False
SB sb_1959_70-80 -1.7 0.0472 False
SB sb_1960_70-80 -1.83 -1.01 False
SB sb_1961_80-90 -2.71 -0.536 False
SB sb_1962_80-90 -2.26 -1.02 False
SB sb_1963_80-90 -2.2 -0.294 False
SB sb_1964_80-90 -2.37 -0.997 False
SB sb_1965_80-90 -2.44 -0.826 False
SB sb_1966_80-90 -2.4 -0.678 False
SB sb_1967_80-90 -2.28 -0.27 False
SB sb_1968_80-90 -2.27 -0.203 False
SB sb_1969_80-90 -2.15 -0.469 False
SB sb_1970_80-90 -2.23 -0.537 False
SB sb_1971_80-90 -1.96 -0.675 False
SB sb_1972_80-90 -2.42 -1.31 False
SB sb_1973_80-90 -2.05 -0.26 False
SB sb_1974_80-90 -2.67 -0.505 False
SB sb_1975_80-90 -2.84 -0.232 False
SB sb_1976_80-90 -2.85 -0.191 False
SB sb_1977_80-90 -2.33 -0.925 False
SB sb_1978_80-90 -2.01 -0.242 False
SB sb_1979_80-90 -2.81 -0.834 False
SB sb_1980_80-90 -2.55 -1.29 False
SB sb_1981_80-90 -2.69 0.114 False
SB sb_1982_80-90 -2.2 -0.758 False
SB sb_1983_80-90 -2.38 -0.766 False
SB sb_1984_80-90 -2.24 -0.442 False
SB sb_1985_80-90 -2.43 -0.194 False
SB sb_1986_80-90 -2.51 -0.837 False
SB sb_1987_80-90 -2.65 -1.13 False
SB sb_1988_80-90 -2.41 -0.9 False
SB sb_1989_80-90 -1.9 -0.345 False
SB sb_1990_80-90 -2.84 -0.256 False
SB sb_1991_80-90 -2.35 -0.825 False
SB sb_1992_80-90 -2.78 -0.829 False
SB sb_1993_80-90 -2.62 -0.278 False
SB sb_1994_80-90 -2.14 0.153 False
SB sb_1995_80-90 -2.03 -0.406 False
SB sb_1996_80-90 -2.88 0.0257 False
SB sb_1997_80-90 -2.86 -0.756 False
SB sb_1998_80-90 -2.42 -1.28 False
SB sb_1999_80-90 -2.05 -1.09 False
SB sb_2000_80-90 -2.6 -1.17 False
SB sb_2001_80-90 -2.4 -0.802 False
SB sb_2002_80-90 -2.68 -0.51 False
SB sb_2003_80-90 -2.84 0.28 False
SB sb_2004_80-90 -2.33 -0.304 False
SB sb_2005_80-90 -2.23 -0.199 False
SB sb_2006_80-90 -3.21 0.118 False
SB sb_2007_80-90 -2.37 -0.668 False
SB sb_2008_80-90 -2.66 -0.783 False
SB sb_2009_80-90 -2.22 -0.894 False
SB sb_2010_80-90 -2.35 -0.694 False
SB sb_2011_80-90 -2.05 -0.757 False
SB sb_2012_80-90 -2.49 -1.03 False
SB sb_2013_80-90 -2.46 -0.647 False
SB sb_2014_80-90 -3.14 0.06 False
SB sb_2015_80-90 -2.61 -0.761 False
SB sb_2016_80-90 -2.33 -0.331 False
SB sb_2017_80-90 -2.14 0.127 False
SB sb_2018_80-90 -2.06 -0.698 False
SB sb_2019_80-90 -2.14 -0.435 False
SB sb_2020_80-90 -2.33 -1.04 False
SB sb_2021_80-90 -2.01 -0.106 False
SB sb_2022_80-90 -2.04 -0.392 False
SB sb_2023_80-90 -1.89 -0.524 False
SB sb_2024_80-90 -2.94 -0.54 False
SB sb_2025_80-90 -2.32 -0.623 False
SB sb_2026_80-90 -2.41 -0.565 False
SB sb_2027_80-90 -2.28 -0.801 False
SB sb_2028_80-90 -2.76 -0.873 False
SB sb_2029_80-90 -2.29 -0.496 False
SB sb_2030_80-90 -2.2 -0.46 False
SB sb_2031_80-90 -2.55 -0.904 False
SB sb_2032_80-90 -1.87 -0.688 False
SB sb_2033_80-90 -2.62 -1.16 False
SB sb_2034_80-90 -2.51 -1.16 False
SB sb_2035_80-90 -2.05 -0.623 False
SB sb_2036_80-90 -2.29 -0.8 False
SB sb_2037_80-90 -2.01 -0.492 False
SB sb_2038_80-90 -2.29 -0.801 False
SB sb_2039_80-90 -2.94 0.0586 False
SB sb_2040_80-90 -2.14 0.12 False
SB sb_2041_80-90 -2.47 -0.48 False
SB sb_2042_80-90 -2.99 0.476 False
SB sb_2043_80-90 -1.96 -0.8 False
SB sb_2044_80-90 -2.26 -0.403 False
SB sb_2045_80-90 -2.42 -0.612 False
SB sb_2046_80-90 -1.98 -0.696 False
SB sb_2047_80-90 -2.67 -1.2 False
SB sb_2048_80-90 -1.94 -0.834 False
SB sb_2049_80-90 -1.92 0.00755 False
SB sb_2050_80-90 -2.49 -0.825 False
SB sb_2051_80-90 -2.33 -0.811 False
SB sb_2052_80-90 -2.25 -0.297 False
SB sb_2053_80-90 -2.21 -0.449 False
SB sb_2054_80-90 -2.46 -0.365 False
SB sb_2055_80-90 -2.53 -0.911 False
SB sb_2056_80-90 -2.6 -1.2 False
SB sb_2057_80-90 -2.29 -0.98 False
SB sb_2058_80-90 -2.47 -0.535 False
SB sb_2059_80-90 -2.02 -0.109 False
SB sb_2060_80-90 -2.81 -0.601 False
SB sb_2061_80-90 -2.07 -0.672 False
SB sb_2062_80-90 -2.05 -0.766 False
SB sb_2063_80-90 -3.07 0.142 False
SB sb_2064_80-90 -2.09 0.117 False
SB sb_2065_80-90 -2.8 -0.202 False
SB sb_2066_80-90 -1.95 0.166 False
SB sb_2067_80-90 -2.18 0.359 False
SB sb_2068_80-90 -2.53 -0.356 False
SB sb_2069_80-90 -2.1 0.206 False
SB sb_2070_80-90 -2.75 -0.18 False
SB sb_2071_80-90 -2.49 -0.664 False
SB sb_2072_80-90 -2.39 -1.02 False
SB sb_2073_80-90 -2.28 -0.459 False
SB sb_2074_80-90 -2.49 -0.858 False
SB sb_2075_80-90 -2.25 0.231 False
SB sb_2076_80-90 -2.32 -0.808 False
SB sb_2077_80-90 -2.41 -0.506 False
SB sb_2078_80-90 -2.02 -0.695 False
SB sb_2079_80-90 -2.0 -0.173 False
SB sb_2080_80-90 -2.04 0.00178 False
SB sb_2081_80-90 -2.28 -0.0685 False
SB sb_2082_80-90 -2.02 -0.989 False
SB sb_2083_80-90 -2.56 -0.28 False
SB sb_2084_80-90 -2.04 -0.582 False
SB sb_2085_80-90 -2.4 -0.938 False
SB sb_2086_80-90 -2.66 -0.743 False
SB sb_2087_80-90 -2.47 -0.576 False
SB sb_2088_80-90 -2.33 -0.561 False
SB sb_2089_80-90 -2.37 -0.445 False
SB sb_2090_80-90 -2.85 0.0987 False
SB sb_2091_80-90 -2.15 -0.916 False
SB sb_2092_80-90 -1.98 -0.326 False
SB sb_2093_80-90 -2.48 -0.976 False
SB sb_2094_80-90 -2.07 -0.632 False
SB sb_2095_80-90 -1.97 -0.866 False
SB sb_2096_80-90 -2.23 -0.801 False
SB sb_2097_80-90 -2.52 -0.495 False
SB sb_2098_80-90 -2.47 -0.857 False
SB sb_2099_80-90 -2.42 -0.318 False
SB sb_2100_80-90 -2.61 0.195 False
SB sb_2101_80-90 -2.53 -0.0987 False
SB sb_2102_80-90 -2.67 -0.956 False
SB sb_2103_80-90 -2.3 -0.362 False
SB sb_2104_80-90 -2.75 0.0322 False
SB sb_2105_80-90 -2.29 0.331 False
SB sb_2106_80-90 -2.35 -0.79 False
SB sb_2107_80-90 -2.27 0.0218 False
SB sb_2108_80-90 -2.48 -0.801 False
SB sb_2109_80-90 -2.16 -1.03 False
SB sb_2110_80-90 -2.45 -0.563 False
SB sb_2111_80-90 -2.31 -0.252 False
SB sb_2112_80-90 -2.39 -0.1 False
SB sb_2113_80-90 -2.54 -0.292 False
SB sb_2114_80-90 -2.65 -0.489 False
SB sb_2115_80-90 -2.78 0.128 False
SB sb_2116_80-90 -2.33 -0.347 False
SB sb_2117_80-90 -2.67 -0.585 False
SB sb_2118_80-90 -2.07 -0.732 False
SB sb_2119_80-90 -2.19 -0.479 False
SB sb_2121_80-90 -2.6 -0.869 False
SB sb_2122_80-90 -2.14 -1.12 False
SB sb_2123_80-90 -2.19 -1.04 False
SB sb_2124_80-90 -2.4 -0.232 False
SB sb_2125_80-90 -2.22 -0.484 False
SB sb_2126_80-90 -2.48 -0.882 False
SB sb_2127_80-90 -2.69 0.0606 False
SB sb_2128_80-90 -2.06 -0.769 False
SB sb_2129_80-90 -2.67 0.233 False
SB sb_2130_80-90 -2.43 -0.586 False
SB sb_2131_80-90 -2.01 -0.562 False
SB sb_2132_80-90 -2.18 -0.73 False
SB sb_2133_80-90 -3.04 -0.158 False
SB sb_2134_80-90 -2.25 0.119 False
SB sb_2135_80-90 -2.78 -0.851 False
SB sb_2136_80-90 -2.44 0.0158 False
SB sb_2137_80-90 -2.85 0.0874 False
SB sb_2138_80-90 -2.13 -0.814 False
SB sb_2139_80-90 -2.51 -0.908 False
SB sb_2140_80-90 -2.27 -0.293 False
SB sb_2141_80-90 -2.45 -0.395 False
SB sb_2142_80-90 -2.0 -0.672 False
SB sb_2143_80-90 -1.96 -0.629 False
SB sb_2144_80-90 -2.8 -0.586 False
SB sb_2145_80-90 -1.85 -0.332 False
SB sb_2146_80-90 -2.43 -0.845 False
SB sb_2148_80-90 -1.92 0.201 False
SB sb_2149_80-90 -2.06 -0.523 False
SB sb_2150_80-90 -2.35 -0.55 False
SB sb_2151_80-90 -2.97 -0.246 False
SB sb_2152_80-90 -2.55 -0.607 False
SB sb_2153_80-90 -2.5 -0.41 False
SB sb_2154_80-90 -2.11 -0.815 False
SB sb_2155_80-90 -1.97 -0.535 False
SB sb_2156_80-90 -2.11 -0.877 False
SB sb_2157_80-90 -2.15 -1.5 False
SB sb_2158_80-90 -2.42 0.175 False
SB sb_2159_80-90 -2.72 -0.479 False
SB sb_2160_80-90 -2.24 0.364 False
SB sb_2161_80-90 -2.77 0.0321 False
SB sb_2162_80-90 -2.37 -1.09 False
SB sb_2163_80-90 -2.72 0.0878 False
SB sb_2164_80-90 -2.6 -0.242 False
SB sb_2165_80-90 -2.22 0.179 False
SB sb_2167_80-90 -1.98 -0.316 False
SB sb_2168_80-90 -2.0 0.157 False
SB sb_2169_80-90 -2.73 0.405 False
SB sb_2170_80-90 -2.77 0.304 False
SB sb_2171_80-90 -2.18 -0.498 False
SB sb_2172_80-90 -2.2 -0.631 False
SB sb_2173_80-90 -2.95 -0.137 False
SB sb_2174_80-90 -2.79 -0.269 False
SB sb_2175_80-90 -2.23 -0.91 False
SB sb_2176_80-90 -2.7 -0.373 False
SB sb_2177_80-90 -2.35 -0.763 False
SB sb_2178_80-90 -2.36 -0.13 False
SB sb_2179_80-90 -3.13 -0.212 False
SB sb_2180_80-90 -2.0 0.166 False
SB sb_2181_80-90 -2.24 -1.26 False
SB sb_2182_80-90 -2.65 -0.341 False
SB sb_2183_80-90 -3.11 -0.34 False
SB sb_2184_80-90 -1.95 -0.505 False
SB sb_2185_80-90 -3.08 -0.332 False
SB sb_2186_80-90 -1.86 -0.06 False
SB sb_2187_80-90 -2.2 -0.842 False
SB sb_2188_80-90 -2.79 0.0626 False
SB sb_2189_80-90 -2.47 -0.428 False
SB sb_2190_80-90 -2.31 -0.0353 False
SB sb_2191_80-90 -2.73 -0.603 False
SB sb_2192_80-90 -2.47 0.307 False
SB sb_2193_80-90 -2.52 -1.06 False
SB sb_2194_80-90 -2.58 -1.05 False
SB sb_2195_80-90 -2.22 -0.765 False
SB sb_2196_80-90 -3.07 -0.383 False
SB sb_2197_80-90 -2.72 -0.0713 False
SB sb_2198_80-90 -2.43 -0.261 False
SB sb_2199_80-90 -2.06 -0.549 False
SB sb_2200_80-90 -2.83 0.0664 False
SB sb_2201_80-90 -2.23 -0.368 False
SB sb_2202_80-90 -2.32 -0.341 False
SB sb_2203_80-90 -2.5 -0.906 False
SB sb_2204_80-90 -2.32 -0.585 False
SB sb_2205_80-90 -2.11 -0.48 False
SB sb_2206_80-90 -2.12 -1.32 False
SB sb_2207_80-90 -2.42 -0.52 False
SB sb_2208_80-90 -2.28 -0.311 False
SB sb_2209_80-90 -2.23 -1.05 False
SB sb_2210_80-90 -2.38 0.0515 False
SB sb_2211_80-90 -2.07 -0.414 False
SB sb_2212_80-90 -2.1 -0.781 False
SB sb_2213_80-90 -2.4 -0.642 False
SB sb_2214_80-90 -2.34 -0.909 False
SB sb_2215_80-90 -2.28 -0.949 False
SB sb_2216_80-90 -2.66 -0.151 False
SB sb_2217_80-90 -2.2 -0.0903 False
SB sb_2218_80-90 -2.84 0.0424 False
SB sb_2219_80-90 -2.47 -0.191 False
SB sb_2220_80-90 -2.51 -0.716 False
SB sb_2221_80-90 -2.77 -0.646 False
SB sb_2222_80-90 -2.27 -0.559 False
SB sb_2223_80-90 -2.77 0.131 False
SB sb_2224_80-90 -2.72 -0.838 False
SB sb_2225_80-90 -2.25 -0.479 False
SB sb_2226_80-90 -2.69 -0.91 False
SB sb_2227_80-90 -2.65 -0.86 False
SB sb_2228_80-90 -1.96 -0.948 False
SB sb_2229_80-90 -2.47 -0.69 False
SB sb_2230_80-90 -2.48 -0.711 False
SB sb_2231_80-90 -3.13 -1.11 False
SB sb_2232_80-90 -2.47 -0.0526 False
SB sb_2233_80-90 -2.31 0.0644 False
SB sb_2234_80-90 -2.06 -0.809 False
SB sb_2235_80-90 -2.02 -0.37 False
SB sb_2236_80-90 -2.31 -0.373 False
SB sb_2237_80-90 -2.58 -0.933 False
SB sb_2238_80-90 -2.64 -0.183 False
SB sb_2239_80-90 -2.66 -0.114 False
SB sb_2240_80-90 -2.45 -0.612 False
SB sb_2241_90-100 -2.44 -0.732 False
SB sb_2242_90-100 -2.51 -0.836 False
SB sb_2243_90-100 -2.34 -0.222 False
SB sb_2245_90-100 -2.41 -0.314 False
SB sb_2246_90-100 -2.41 -1.08 False
SB sb_2247_90-100 -2.4 -0.432 False
SB sb_2248_90-100 -2.39 -1.1 False
SB sb_2249_90-100 -2.72 0.622 False
SB sb_2250_90-100 -2.72 -0.429 False
SB sb_2251_90-100 -3.05 0.408 False
SB sb_2252_90-100 -2.45 -0.815 False
SB sb_2253_90-100 -2.57 -0.418 False
SB sb_2254_90-100 -2.77 0.575 False
SB sb_2255_90-100 -3.11 -0.0592 False
SB sb_2256_90-100 -2.43 -0.797 False
SB sb_2257_90-100 -3.04 0.417 False
SB sb_2258_90-100 -3.05 -0.0463 False
SB sb_2259_90-100 -2.48 -1.01 False
SB sb_2260_90-100 -2.16 -0.454 False
SB sb_2261_90-100 -2.77 -0.561 False
SB sb_2262_90-100 -2.96 0.365 False
SB sb_2263_90-100 -2.51 -0.445 False
SB sb_2264_90-100 -2.6 -1.02 False
SB sb_2265_90-100 -2.49 -0.363 False
SB sb_2266_90-100 -2.27 -0.984 False
SB sb_2267_90-100 -2.02 -0.169 False
SB sb_2268_90-100 -2.23 -0.2 False
SB sb_2269_90-100 -2.45 -0.421 False
SB sb_2270_90-100 -2.77 0.443 False
SB sb_2271_90-100 -2.48 -0.367 False
SB sb_2272_90-100 -2.24 -0.919 False
SB sb_2273_90-100 -2.35 -0.81 False
SB sb_2274_90-100 -2.55 -0.496 False
SB sb_2275_90-100 -2.33 0.0118 False
SB sb_2276_90-100 -2.8 -0.952 False
SB sb_2277_90-100 -2.49 -0.948 False
SB sb_2278_90-100 -2.74 -0.929 False
SB sb_2279_90-100 -2.48 -0.871 False
SB sb_2280_90-100 -2.78 -0.655 False
SB sb_2281_90-100 -3.19 0.052 False
SB sb_2282_90-100 -3.33 -0.629 False
SB sb_2283_90-100 -2.39 -1.02 False
SB sb_2284_90-100 -2.46 -0.636 False
SB sb_2285_90-100 -3.08 -0.239 False
SB sb_2286_90-100 -3.02 -0.427 False
SB sb_2287_90-100 -2.53 -0.556 False
SB sb_2288_90-100 -2.8 -0.488 False
SB sb_2289_90-100 -2.97 -0.63 False
SB sb_2290_90-100 -2.27 -0.712 False
SB sb_2291_90-100 -2.21 0.112 False
SB sb_2292_90-100 -1.88 -0.494 False
SB sb_2293_90-100 -2.37 -0.844 False
SB sb_2294_90-100 -2.56 -0.789 False
SB sb_2296_90-100 -2.47 -0.418 False
SB sb_2297_90-100 -2.5 -0.856 False
SB sb_2298_90-100 -3.1 0.119 False
SB sb_2299_90-100 -3.45 -0.821 False
SB sb_2300_90-100 -2.05 -0.691 False
SB sb_2301_90-100 -2.62 -0.506 False
SB sb_2302_90-100 -2.45 -0.86 False
SB sb_2303_90-100 -2.62 -0.481 False
SB sb_2304_90-100 -2.37 -0.844 False
SB sb_2305_90-100 -2.76 0.537 False
SB sb_2306_90-100 -2.22 -1.58 False
SB sb_2307_90-100 -2.75 -0.468 False
SB sb_2308_90-100 -2.98 -0.685 False
SB sb_2309_90-100 -1.88 -0.42 False
SB sb_2310_90-100 -3.09 -1.4 False
SB sb_2311_90-100 -2.57 -0.406 False
SB sb_2312_90-100 -3.05 -0.829 False
SB sb_2313_90-100 -3.04 -0.45 False
SB sb_2314_90-100 -3.01 -0.37 False
SB sb_2315_90-100 -3.31 -0.664 False
SB sb_2316_90-100 -2.23 0.331 False
SB sb_2317_90-100 -2.59 -0.751 False
SB sb_2318_90-100 -2.26 -0.393 False
SB sb_2319_90-100 -2.49 0.0392 False
SB sb_2320_90-100 -2.55 -0.631 False
SB sb_2321_90-100 -2.25 -0.753 False
SB sb_2322_90-100 -2.77 0.204 False
SB sb_2323_90-100 -2.71 -0.999 False
SB sb_2324_90-100 -2.9 -0.619 False
SB sb_2325_90-100 -3.0 0.414 False
SB sb_2326_90-100 -2.62 -0.869 False
SB sb_2327_90-100 -2.9 -0.64 False
SB sb_2328_90-100 -2.89 -0.524 False
SB sb_2329_90-100 -2.56 -0.909 False
SB sb_2330_90-100 -2.38 -0.786 False
SB sb_2331_90-100 -2.61 -0.911 False
SB sb_2332_90-100 -2.44 -0.699 False
SB sb_2333_90-100 -2.32 -0.935 False
SB sb_2334_90-100 -2.68 -0.575 False
SB sb_2335_90-100 -2.91 -0.23 False
SB sb_2336_90-100 -2.52 -0.875 False
SB sb_2337_90-100 -2.47 -0.196 False
SB sb_2338_90-100 -2.29 -0.991 False
SB sb_2339_90-100 -2.73 -0.612 False
SB sb_2340_90-100 -2.47 -0.962 False
SB sb_2341_90-100 -3.02 0.116 False
SB sb_2342_90-100 -2.88 -0.771 False
SB sb_2343_90-100 -2.76 -0.451 False
SB sb_2344_90-100 -1.93 -0.115 False
SB sb_2345_90-100 -2.79 -0.886 False
SB sb_2346_90-100 -2.42 -0.786 False
SB sb_2347_90-100 -1.85 -0.204 False
SB sb_2348_90-100 -2.41 -1.15 False
SB sb_2349_90-100 -2.92 -0.559 False
SB sb_2350_90-100 -2.68 -0.893 False
SB sb_2351_90-100 -2.8 -0.487 False
SB sb_2352_90-100 -3.22 -0.77 False
SB sb_2353_90-100 -2.01 -0.733 False
SB sb_2354_90-100 -1.88 -0.782 False
SB sb_2355_90-100 -2.93 -0.476 False
SB sb_2356_90-100 -2.56 -0.854 False
SB sb_2357_90-100 -2.7 -0.609 False
SB sb_2358_90-100 -2.85 -0.783 False
SB sb_2359_90-100 -3.12 -1.26 False
SB sb_2360_90-100 -2.49 -0.997 False
SB sb_2361_90-100 -2.08 -0.513 False
SB sb_2362_90-100 -2.42 -0.888 False
SB sb_2363_90-100 -2.86 -0.0937 False
SB sb_2364_90-100 -2.48 -0.844 False
SB sb_2365_90-100 -2.47 -0.944 False
SB sb_2366_90-100 -2.17 -0.957 False
SB sb_2367_90-100 -1.81 -0.289 False
SB sb_2368_90-100 -2.82 0.946 False
SB sb_2369_90-100 -2.07 -0.428 False
SB sb_2370_90-100 -2.44 -0.491 False
SB sb_2371_90-100 -2.96 -0.25 False
SB sb_2372_90-100 -2.74 -0.633 False
SB sb_2373_90-100 -2.95 -0.343 False
SB sb_2374_90-100 -3.09 0.0701 False
SB sb_2375_90-100 -2.54 -0.698 False
SB sb_2376_90-100 -2.41 -0.849 False
SB sb_2377_90-100 -2.89 -1.31 False
SB sb_2378_90-100 -3.06 0.482 False
SB sb_2379_90-100 -2.75 -1.15 False
SB sb_2380_90-100 -2.47 0.108 False
SB sb_2381_90-100 -2.36 -0.678 False
SB sb_2382_90-100 -2.43 -0.219 False
SB sb_2383_90-100 -2.44 -0.768 False
SB sb_2384_90-100 -2.02 -0.387 False
SB sb_2385_90-100 -2.0 -0.486 False
SB sb_2387_90-100 -2.39 -0.826 False
SB sb_2388_90-100 -2.81 -0.393 False
SB sb_2389_90-100 -2.17 0.0694 False
SB sb_2390_90-100 -2.4 -0.835 False
SB sb_2391_90-100 -2.14 -0.529 False
SB sb_2392_90-100 -2.16 -0.205 False
SB sb_2393_90-100 -3.08 0.0131 False
SB sb_2394_90-100 -2.54 -0.857 False
SB sb_2395_90-100 -2.18 -0.619 False
SB sb_2396_90-100 -2.68 -1.26 False
SB sb_2397_90-100 -2.44 -1.04 False
SB sb_2398_90-100 -2.23 -0.757 False
SB sb_2399_90-100 -2.33 0.643 False
SB sb_2400_90-100 -2.8 -0.695 False
SB sb_2401_90-100 -2.84 -0.202 False
SB sb_2402_90-100 -2.7 -0.468 False
SB sb_2403_90-100 -2.32 -0.399 False
SB sb_2404_90-100 -2.68 -0.324 False
SB sb_2405_90-100 -2.17 -0.469 False
SB sb_2406_90-100 -3.03 -0.245 False
SB sb_2407_90-100 -2.52 -0.816 False
SB sb_2408_90-100 -2.01 -0.977 False
SB sb_2409_90-100 -2.53 0.0767 False
SB sb_2410_90-100 -2.5 -0.389 False
SB sb_2411_90-100 -2.76 -0.769 False
SB sb_2412_90-100 -3.19 -0.635 False
SB sb_2413_90-100 -2.13 -0.162 False
SB sb_2414_90-100 -2.27 -0.0968 False
SB sb_2415_90-100 -3.21 -0.683 False
SB sb_2416_90-100 -2.61 -0.795 False
SB sb_2417_90-100 -2.3 -0.737 False
SB sb_2418_90-100 -2.3 -0.195 False
SB sb_2419_90-100 -2.21 -0.0746 False
SB sb_2420_90-100 -2.39 -0.569 False
SB sb_2421_90-100 -2.81 -0.372 False
SB sb_2422_90-100 -2.71 -0.773 False
SB sb_2423_90-100 -2.37 -0.0391 False
SB sb_2424_90-100 -2.24 -1.0 False
SB sb_2425_90-100 -2.63 -0.337 False
SB sb_2426_90-100 -2.2 -0.175 False
SB sb_2427_90-100 -3.1 -0.466 False
SB sb_2428_90-100 -2.73 0.761 False
SB sb_2429_90-100 -2.44 -0.115 False
SB sb_2431_90-100 -2.25 -0.131 False
SB sb_2432_90-100 -2.64 -0.598 False
SB sb_2433_90-100 -2.11 -1.49 False
SB sb_2434_90-100 -2.89 -0.492 False
SB sb_2435_90-100 -2.21 -0.73 False
SB sb_2436_90-100 -2.05 -0.025 False
SB sb_2437_90-100 -1.66 -0.83 False
SB sb_2438_90-100 -2.43 -0.679 False
SB sb_2439_90-100 -3.42 -0.736 False
SB sb_2440_90-100 -2.47 -0.84 False
SB sb_2441_90-100 -1.75 -0.0841 False
SB sb_2442_90-100 -2.46 -0.0388 False
SB sb_2443_90-100 -2.95 0.396 False
SB sb_2444_90-100 -2.51 0.438 False
SB sb_2445_90-100 -3.85 -1.04 False
SB sb_2446_90-100 -2.25 0.117 False
SB sb_2447_90-100 -2.68 -1.37 False
SB sb_2448_90-100 -2.42 -0.84 False
SB sb_2449_90-100 -2.71 -0.511 False
SB sb_2450_90-100 -3.09 -0.468 False
SB sb_2451_90-100 -2.19 -0.126 False
SB sb_2452_90-100 -3.04 -0.468 False
SB sb_2453_90-100 -2.24 -0.738 False
SB sb_2454_90-100 -2.33 -0.421 False
SB sb_2455_90-100 -2.18 -0.334 False
SB sb_2458_90-100 -2.29 -0.165 False
SB sb_2459_90-100 -2.6 -0.315 False
SB sb_2461_90-100 -3.31 -0.583 False
SB sb_2462_90-100 -2.21 -0.706 False
SB sb_2463_90-100 -2.3 -1.3 False
SB sb_2464_90-100 -2.86 1.03 False
SB sb_2465_90-100 -3.06 -1.23 False
SB sb_2466_90-100 -2.15 -0.491 False
SB sb_2467_90-100 -3.3 0.0543 False
SB sb_2468_90-100 -2.72 0.521 False
SB sb_2469_90-100 -2.95 -0.892 False
SB sb_2470_90-100 -2.59 -0.719 False
SB sb_2471_90-100 -2.81 -0.748 False
SB sb_2472_90-100 -2.32 -0.783 False
SB sb_2473_90-100 -3.03 -1.35 False
SB sb_2474_90-100 -1.95 -0.107 False
SB sb_2475_90-100 -2.84 -0.65 False
SB sb_2476_90-100 -2.62 -0.634 False
SB sb_2477_90-100 -3.13 -0.5 False
SB sb_2478_90-100 -2.59 -0.159 False
SB sb_2479_90-100 -2.75 -0.471 False
SB sb_2480_90-100 -2.74 -0.666 False
SB sb_2481_90-100 -2.43 -0.676 False
SB sb_2482_90-100 -1.82 -0.192 False
SB sb_2483_90-100 -2.99 -0.45 False
SB sb_2484_90-100 -3.12 -0.374 False
SB sb_2485_90-100 -2.38 -0.268 False
SB sb_2486_90-100 -2.58 -0.737 False
SB sb_2487_90-100 -3.03 -0.524 False
SB sb_2488_90-100 -3.3 -0.658 False
SB sb_2489_90-100 -3.41 -0.172 False
SB sb_2490_90-100 -2.54 -0.713 False
SB sb_2491_90-100 -2.53 -0.156 False
SB sb_2492_90-100 -2.35 -0.558 False
SB sb_2493_90-100 -2.93 -0.725 False
SB sb_2494_90-100 -3.12 -1.45 False
SB sb_2495_90-100 -2.47 0.177 False
SB sb_2496_90-100 -3.11 -0.845 False
SB sb_2497_90-100 -2.74 -0.729 False
SB sb_2499_90-100 -2.81 -0.988 False
SB sb_2500_90-100 -2.55 -0.892 False
SB sb_2501_90-100 -2.57 -0.751 False
SB sb_2502_90-100 -2.7 -0.361 False
SB sb_2503_90-100 -3.11 -0.342 False
SB sb_2504_90-100 -2.7 -0.992 False
SB sb_2505_90-100 -3.01 -0.217 False
SB sb_2506_90-100 -3.2 -0.646 False
SB sb_2507_90-100 -2.82 -0.34 False
SB sb_2508_90-100 -2.29 -0.694 False
SB sb_2509_90-100 -3.45 -0.401 False
SB sb_2510_90-100 -2.89 -0.894 False
SB sb_2511_90-100 -2.47 -0.135 False
SB sb_2512_90-100 -2.85 -0.827 False
SB sb_2513_90-100 -2.32 -0.461 False
SB sb_2514_90-100 -2.82 -0.292 False
SB sb_2515_90-100 -2.8 -1.23 False
SB sb_2516_90-100 -3.1 0.717 False
SB sb_2517_90-100 -2.91 -0.534 False
SB sb_2518_90-100 -3.06 -0.879 False
SB sb_2519_90-100 -2.56 -0.687 False
SB sb_2520_90-100 -2.71 -0.511 False
SB sb_2521_100-110 -2.96 0.384 False
SB sb_2522_100-110 -3.38 -0.0993 False
SB sb_2523_100-110 -2.42 -0.425 False
SB sb_2524_100-110 -3.11 -0.0524 False
SB sb_2525_100-110 -3.22 -0.811 False
SB sb_2526_100-110 -3.19 -0.242 False
SB sb_2527_100-110 -3.27 -0.224 False
SB sb_2528_100-110 -2.28 -0.584 False
SB sb_2529_100-110 -2.87 -0.453 False
SB sb_2530_100-110 -3.14 0.0203 False
SB sb_2531_100-110 -3.03 0.307 False
SB sb_2532_100-110 -3.13 -0.143 False
SB sb_2533_100-110 -3.37 -0.15 False
SB sb_2534_100-110 -2.6 -1.02 False
SB sb_2535_100-110 -2.68 -0.867 False
SB sb_2536_100-110 -3.8 -0.452 False
SB sb_2537_100-110 -3.04 -0.0663 False
SB sb_2538_100-110 -2.55 -0.427 False
SB sb_2539_100-110 -3.04 0.00384 False
SB sb_2540_100-110 -2.65 -0.958 False
SB sb_2541_100-110 -3.15 -0.131 False
SB sb_2542_100-110 -2.77 -0.926 False
SB sb_2543_100-110 -2.91 -0.114 False
SB sb_2544_100-110 -2.3 -0.741 False
SB sb_2545_100-110 -2.81 -0.987 False
SB sb_2546_100-110 -2.75 -1.07 False
SB sb_2547_100-110 -3.21 -0.266 False
SB sb_2548_100-110 -2.83 -0.773 False
SB sb_2549_100-110 -2.47 -0.459 False
SB sb_2550_100-110 -2.54 -0.257 False
SB sb_2551_100-110 -3.64 -0.385 False
SB sb_2552_100-110 -2.79 0.192 False
SB sb_2553_100-110 -2.61 0.0553 False
SB sb_2554_100-110 -2.81 -0.696 False
SB sb_2555_100-110 -2.97 -1.02 False
SB sb_2556_100-110 -2.64 -0.681 False
SB sb_2557_100-110 -2.47 -0.845 False
SB sb_2558_100-110 -3.05 -0.000488 False
SB sb_2559_100-110 -3.09 -0.167 False
SB sb_2560_100-110 -2.49 -0.461 False
SB sb_2561_100-110 -3.94 -1.45 False
SB sb_2562_100-110 -3.03 0.1 False
SB sb_2563_100-110 -2.76 -1.21 False
SB sb_2564_100-110 -3.8 -0.44 False
SB sb_2565_100-110 -2.97 -0.36 False
SB sb_2566_100-110 -3.22 -0.77 False
SB sb_2567_100-110 -3.08 0.0506 False
SB sb_2568_100-110 -3.0 -0.494 False
SB sb_2569_100-110 -3.18 -0.165 False
SB sb_2570_100-110 -3.15 -0.602 False
SB sb_2571_100-110 -2.55 -0.933 False
SB sb_2572_100-110 -3.25 -0.194 False
SB sb_2573_100-110 -2.71 0.151 False
SB sb_2574_100-110 -2.85 -0.966 False
SB sb_2575_100-110 -2.56 -0.88 False
SB sb_2576_100-110 -2.58 0.278 False
SB sb_2577_100-110 -2.59 -0.918 False
SB sb_2578_100-110 -2.92 0.497 False
SB sb_2579_100-110 -3.95 -1.41 False
SB sb_2580_100-110 -3.01 -0.655 False
SB sb_2581_100-110 -2.92 -0.417 False
SB sb_2582_100-110 -2.81 -0.798 False
SB sb_2583_100-110 -2.41 -0.409 False
SB sb_2584_100-110 -2.18 -0.548 False
SB sb_2585_100-110 -2.95 -0.503 False
SB sb_2586_100-110 -2.99 -0.00425 False
SB sb_2587_100-110 -2.48 -0.42 False
SB sb_2588_100-110 -2.9 -0.422 False
SB sb_2589_100-110 -3.1 -1.32 False
SB sb_2590_100-110 -3.03 -1.32 False
SB sb_2591_100-110 -3.25 -0.319 False
SB sb_2592_100-110 -3.0 -0.795 False
SB sb_2593_100-110 -2.73 -0.453 False
SB sb_2594_100-110 -2.62 -0.288 False
SB sb_2595_100-110 -3.11 -0.35 False
SB sb_2596_100-110 -2.94 -0.934 False
SB sb_2597_100-110 -2.95 -0.918 False
SB sb_2598_100-110 -2.92 -0.587 False
SB sb_2599_100-110 -3.12 -0.137 False
SB sb_2600_100-110 -3.05 -0.247 False
SB sb_2601_100-110 -3.07 -0.317 False
SB sb_2602_100-110 -3.2 -0.864 False
SB sb_2603_100-110 -2.67 -0.529 False
SB sb_2604_100-110 -2.27 -0.473 False
SB sb_2605_100-110 -3.13 0.216 False
SB sb_2606_100-110 -2.8 -0.658 False
SB sb_2607_100-110 -3.17 0.0861 False
SB sb_2608_100-110 -3.19 -0.682 False
SB sb_2609_100-110 -3.39 -0.341 False
SB sb_2610_100-110 -3.2 0.263 False
SB sb_2611_100-110 -2.59 -0.946 False
SB sb_2612_100-110 -2.66 -0.521 False
SB sb_2614_100-110 -2.82 -0.883 False
SB sb_2615_100-110 -2.72 -1.13 False
SB sb_2616_100-110 -2.69 -0.853 False
SB sb_2617_100-110 -3.1 -0.0358 False
SB sb_2618_100-110 -2.87 -0.103 False
SB sb_2619_100-110 -2.86 -0.303 False
SB sb_2620_100-110 -3.12 -0.848 False
SB sb_2621_100-110 -2.8 -0.875 False
SB sb_2622_100-110 -2.99 0.00827 False
SB sb_2623_100-110 -2.87 -0.978 False
SB sb_2624_100-110 -3.16 -0.00951 False
SB sb_2625_100-110 -3.02 -1.38 False
SB sb_2626_100-110 -4.02 -1.44 False
SB sb_2627_100-110 -2.19 -0.407 False
SB sb_2628_100-110 -3.34 -0.733 False
SB sb_2629_100-110 -3.05 -0.412 False
SB sb_2630_100-110 -3.03 -1.33 False
SB sb_2631_100-110 -2.3 -0.693 False
SB sb_2632_100-110 -2.66 -0.849 False
SB sb_2633_100-110 -2.57 -0.169 False
SB sb_2634_100-110 -2.99 0.0532 False
SB sb_2635_100-110 -3.11 -0.184 False
SB sb_2636_100-110 -2.87 -0.358 False
SB sb_2637_100-110 -2.51 0.277 False
SB sb_2638_100-110 -3.0 -1.04 False
SB sb_2639_100-110 -3.21 0.0247 False
SB sb_2640_100-110 -2.3 0.161 False
SB sb_2641_100-110 -2.69 -0.307 False
SB sb_2642_100-110 -2.66 -0.657 False
SB sb_2643_100-110 -2.8 -0.608 False
SB sb_2644_100-110 -2.98 -0.625 False
SB sb_2645_100-110 -2.83 -0.476 False
SB sb_2646_100-110 -2.93 0.118 False
SB sb_2647_100-110 -3.06 -0.997 False
SB sb_2648_100-110 -2.63 -0.571 False
SB sb_2649_100-110 -2.9 -0.917 False
SB sb_2650_100-110 -2.24 -0.428 False
SB sb_2651_100-110 -3.06 -1.32 False
SB sb_2652_100-110 -3.36 -0.566 False
SB sb_2653_100-110 -3.89 -1.07 False
SB sb_2654_100-110 -2.95 0.165 False
SB sb_2655_100-110 -3.77 -1.25 False
SB sb_2656_100-110 -3.05 -1.07 False
SB sb_2657_100-110 -2.97 -0.737 False
SB sb_2658_100-110 -3.4 -0.136 False
SB sb_2659_100-110 -2.39 0.0269 False
SB sb_2660_100-110 -3.84 -1.28 False
SB sb_2661_100-110 -2.98 -0.718 False
SB sb_2662_100-110 -2.94 -0.68 False
SB sb_2663_100-110 -2.9 -0.617 False
SB sb_2664_100-110 -3.14 -1.22 False
SB sb_2665_100-110 -3.16 -0.507 False
SB sb_2666_100-110 -3.12 -1.23 False
SB sb_2667_100-110 -2.26 -0.692 False
SB sb_2668_100-110 -2.78 -1.03 False
SB sb_2669_100-110 -3.69 -1.09 False
SB sb_2670_100-110 -3.0 -0.673 False
SB sb_2671_100-110 -2.8 -0.503 False
SB sb_2672_100-110 -2.93 -0.217 False
SB sb_2673_100-110 -2.89 -0.499 False
SB sb_2674_100-110 -2.38 -0.463 False
SB sb_2675_100-110 -3.03 -0.694 False
SB sb_2676_100-110 -3.3 -0.659 False
SB sb_2677_100-110 -2.82 -0.846 False
SB sb_2678_100-110 -2.54 -0.855 False
SB sb_2679_100-110 -2.41 -0.366 False
SB sb_2680_100-110 -3.04 -1.35 False
SB sb_2681_100-110 -2.45 -0.794 False
SB sb_2682_100-110 -2.77 -0.65 False
SB sb_2683_100-110 -3.41 -0.416 False
SB sb_2684_100-110 -3.98 -1.41 False
SB sb_2685_100-110 -2.98 -1.36 False
SB sb_2686_100-110 -3.16 0.0122 False
SB sb_2687_100-110 -3.21 -0.726 False
SB sb_2688_100-110 -2.42 -0.439 False
SB sb_2689_100-110 -2.27 -0.388 False
SB sb_2690_100-110 -3.41 0.0271 False
SB sb_2691_100-110 -2.51 0.265 False
SB sb_2692_100-110 -3.43 -0.569 False
SB sb_2693_100-110 -2.17 -0.535 False
SB sb_2694_100-110 -3.06 -0.341 False
SB sb_2695_100-110 -2.93 -0.622 False
SB sb_2696_100-110 -3.0 -0.615 False
SB sb_2697_100-110 -1.9 -0.794 False
SB sb_2698_100-110 -3.9 -1.34 False
SB sb_2699_100-110 -3.13 0.136 False
SB sb_2700_100-110 -3.22 -0.118 False
SB sb_2701_100-110 -3.05 -0.855 False
SB sb_2702_100-110 -3.26 -1.33 False
SB sb_2703_100-110 -2.79 -0.896 False
SB sb_2704_100-110 -2.99 -0.656 False
SB sb_2705_100-110 -3.13 -1.11 False
SB sb_2706_100-110 -3.35 -0.41 False
SB sb_2707_100-110 -2.96 0.051 False
SB sb_2708_100-110 -3.34 -0.963 False
SB sb_2709_100-110 -2.62 -0.709 False
SB sb_2710_100-110 -2.75 0.173 False
SB sb_2711_100-110 -2.97 -0.655 False
SB sb_2712_100-110 -2.89 -0.432 False
SB sb_2713_100-110 -3.33 -1.4 False
SB sb_2714_100-110 -2.53 -0.281 False
SB sb_2715_100-110 -2.66 -0.0652 False
SB sb_2716_100-110 -3.42 -0.51 False
SB sb_2717_100-110 -2.83 -0.596 False
SB sb_2718_100-110 -2.51 -0.416 False
SB sb_2719_100-110 -2.23 -0.559 False
SB sb_2720_100-110 -2.81 -0.54 False
SB sb_2721_100-110 -2.97 -1.24 False
SB sb_2722_100-110 -2.47 -0.0185 False
SB sb_2723_100-110 -2.88 -0.609 False
SB sb_2724_100-110 -2.25 0.181 False
SB sb_2725_100-110 -3.16 -1.14 False
SB sb_2726_100-110 -3.19 -0.474 False
SB sb_2727_100-110 -2.39 -0.11 False
SB sb_2728_100-110 -3.43 -0.484 False
SB sb_2729_100-110 -3.9 -0.457 False
SB sb_2730_100-110 -2.49 -0.571 False
SB sb_2731_100-110 -3.5 -0.0202 False
SB sb_2732_100-110 -2.4 -0.565 False
SB sb_2733_100-110 -2.82 -1.0 False
SB sb_2734_100-110 -2.87 -0.583 False
SB sb_2735_100-110 -2.53 -0.776 False
SB sb_2736_100-110 -2.57 -0.375 False
SB sb_2737_100-110 -3.05 -0.58 False
SB sb_2738_100-110 -3.34 -0.832 False
SB sb_2739_100-110 -3.06 -0.241 False
SB sb_2740_100-110 -2.82 -1.02 False
SB sb_2741_100-110 -2.86 -0.701 False
SB sb_2742_100-110 -2.73 -0.311 False
SB sb_2744_100-110 -3.19 -0.146 False
SB sb_2745_100-110 -2.6 -0.393 False
SB sb_2746_100-110 -2.98 -0.335 False
SB sb_2747_100-110 -2.72 -1.16 False
SB sb_2748_100-110 -3.5 -1.22 False
SB sb_2749_100-110 -2.97 -0.389 False
SB sb_2750_100-110 -3.1 -0.391 False
SB sb_2751_100-110 -3.1 -0.961 False
SB sb_2752_100-110 -3.51 0.105 False
SB sb_2753_100-110 -3.02 -0.896 False
SB sb_2754_100-110 -3.09 -0.313 False
SB sb_2755_100-110 -2.57 -0.44 False
SB sb_2756_100-110 -2.67 -0.242 False
SB sb_2757_100-110 -3.01 -0.796 False
SB sb_2758_100-110 -3.02 -0.794 False
SB sb_2759_100-110 -3.18 0.667 False
SB sb_2760_100-110 -2.65 -0.73 False
SB sb_2761_100-110 -2.89 -0.694 False
SB sb_2762_100-110 -3.11 -1.09 False
SB sb_2763_100-110 -3.49 -0.491 False
SB sb_2764_100-110 -2.9 -0.574 False
SB sb_2765_100-110 -3.0 -0.255 False
SB sb_2766_100-110 -2.37 -0.342 False
SB sb_2767_100-110 -3.16 -0.415 False
SB sb_2768_100-110 -3.22 -0.422 False
SB sb_2769_100-110 -2.61 -0.877 False
SB sb_2770_100-110 -2.54 -0.717 False
SB sb_2771_100-110 -2.4 -0.366 False
SB sb_2772_100-110 -2.59 0.0919 False
SB sb_2773_100-110 -2.68 -0.182 False
SB sb_2774_100-110 -3.01 -1.07 False
SB sb_2776_100-110 -2.93 -0.311 False
SB sb_2777_100-110 -3.03 -0.311 False
SB sb_2778_100-110 -2.34 -0.391 False
SB sb_2779_100-110 -2.94 -0.652 False
SB sb_2780_100-110 -2.7 -0.389 False
SB sb_2781_100-110 -3.45 -0.561 False
SB sb_2782_100-110 -2.77 -1.04 False
SB sb_2783_100-110 -3.16 -0.273 False
SB sb_2784_100-110 -3.01 0.316 False
SB sb_2785_100-110 -3.92 -1.54 False
SB sb_2786_100-110 -2.98 -0.616 False
SB sb_2787_100-110 -2.27 -1.29 False
SB sb_2788_100-110 -2.82 -0.849 False
SB sb_2789_100-110 -2.9 -0.685 False
SB sb_2790_100-110 -2.25 -0.63 False
SB sb_2791_100-110 -2.26 -0.278 False
SB sb_2792_100-110 -2.87 -0.681 False
SB sb_2793_100-110 -2.86 -0.253 False
SB sb_2794_100-110 -2.77 -1.04 False
SB sb_2795_100-110 -2.4 -0.674 False
SB sb_2796_100-110 -3.52 -0.00929 False
SB sb_2797_100-110 -2.5 -0.88 False
SB sb_2798_100-110 -2.54 0.209 False
SB sb_2799_100-110 -2.39 -1.01 False
SB sb_2800_100-110 -2.67 -0.449 False
SB sb_2801_110-120 -3.21 -1.12 False
SB sb_2802_110-120 -3.64 -1.17 False
SB sb_2803_110-120 -3.42 -1.52 False
SB sb_2804_110-120 -3.2 -0.78 False
SB sb_2805_110-120 -3.47 -1.04 False
SB sb_2806_110-120 -3.51 -1.08 False
SB sb_2807_110-120 -2.31 -0.555 False
SB sb_2808_110-120 -3.47 -0.567 False
SB sb_2809_110-120 -3.08 -0.97 False
SB sb_2810_110-120 -3.09 -0.981 False
SB sb_2811_110-120 -2.97 -0.716 False
SB sb_2812_110-120 -3.12 -0.724 False
SB sb_2814_110-120 -3.42 -1.62 False
SB sb_2815_110-120 -3.7 -0.204 False
SB sb_2816_110-120 -3.01 -0.598 False
SB sb_2817_110-120 -3.29 -0.386 False
SB sb_2818_110-120 -3.11 -0.0977 False
SB sb_2819_110-120 -3.78 -0.132 False
SB sb_2820_110-120 -3.07 -0.107 False
SB sb_2821_110-120 -2.76 -1.21 False
SB sb_2822_110-120 -3.39 -1.49 False
SB sb_2823_110-120 -3.11 -1.65 False
SB sb_2824_110-120 -2.43 -0.42 False
SB sb_2825_110-120 -2.6 -0.921 False
SB sb_2826_110-120 -2.91 -1.02 False
SB sb_2827_110-120 -3.43 -1.56 False
SB sb_2828_110-120 -2.59 -0.93 False
SB sb_2829_110-120 -2.64 -1.38 False
SB sb_2830_110-120 -2.94 -1.06 False
SB sb_2831_110-120 -3.34 -0.288 False
SB sb_2832_110-120 -2.99 -0.873 False
SB sb_2833_110-120 -2.94 -1.04 False
SB sb_2834_110-120 -3.96 -1.41 False
SB sb_2835_110-120 -2.84 -1.11 False
SB sb_2836_110-120 -3.12 -1.01 False
SB sb_2837_110-120 -3.48 -1.54 False
SB sb_2838_110-120 -2.95 -0.548 False
SB sb_2839_110-120 -3.11 -0.19 False
SB sb_2840_110-120 -2.85 -0.851 False
SB sb_2841_110-120 -2.93 -0.664 False
SB sb_2842_110-120 -3.39 -0.676 False
SB sb_2843_110-120 -2.72 -0.443 False
SB sb_2844_110-120 -2.8 -0.395 False
SB sb_2845_110-120 -2.94 -0.528 False
SB sb_2846_110-120 -3.42 -1.02 False
SB sb_2847_110-120 -2.8 -0.387 False
SB sb_2848_110-120 -3.33 -0.118 False
SB sb_2849_110-120 -2.74 -0.926 False
SB sb_2850_110-120 -3.47 -0.464 False
SB sb_2851_110-120 -3.35 0.0397 False
SB sb_2852_110-120 -2.83 -0.773 False
SB sb_2853_110-120 -2.79 -0.973 False
SB sb_2854_110-120 -3.45 -0.718 False
SB sb_2856_110-120 -3.22 -0.225 False
SB sb_2857_110-120 -3.12 -1.99 False
SB sb_2858_110-120 -3.6 -0.0704 False
SB sb_2859_110-120 -2.82 -0.401 False
SB sb_2860_110-120 -2.87 -1.21 False
SB sb_2861_110-120 -3.05 -0.751 False
SB sb_2862_110-120 -2.98 -0.973 False
SB sb_2863_110-120 -2.92 -1.02 False
SB sb_2864_110-120 -3.52 0.126 False
SB sb_2865_110-120 -2.64 -1.15 False
SB sb_2866_110-120 -2.71 -0.797 False
SB sb_2867_110-120 -3.4 -0.364 False
SB sb_2868_110-120 -2.79 -0.447 False
SB sb_2869_110-120 -3.02 0.159 False
SB sb_2870_110-120 -3.18 -1.67 False
SB sb_2871_110-120 -3.05 -0.983 False
SB sb_2872_110-120 -3.23 -0.788 False
SB sb_2873_110-120 -2.92 -0.98 False
SB sb_2874_110-120 -3.12 -0.804 False
SB sb_2875_110-120 -3.39 -0.35 False
SB sb_2876_110-120 -3.54 -1.15 False
SB sb_2877_110-120 -2.91 -1.03 False
SB sb_2878_110-120 -3.14 -0.371 False
SB sb_2879_110-120 -3.07 -0.788 False
SB sb_2880_110-120 -3.28 -1.16 False
SB sb_2881_110-120 -3.41 -0.0136 False
SB sb_2882_110-120 -2.85 -0.85 False
SB sb_2883_110-120 -3.13 -0.815 False
SB sb_2884_110-120 -3.13 -0.311 False
SB sb_2885_110-120 -3.16 -0.508 False
SB sb_2886_110-120 -2.65 -0.232 False
SB sb_2887_110-120 -2.53 0.213 False
SB sb_2888_110-120 -3.07 -0.0747 False
SB sb_2889_110-120 -3.05 -0.742 False
SB sb_2890_110-120 -2.92 -1.17 False
SB sb_2891_110-120 -3.23 -1.06 False
SB sb_2892_110-120 -3.27 -1.15 False
SB sb_2893_110-120 -2.99 -0.87 False
SB sb_2894_110-120 -2.66 -0.731 False
SB sb_2895_110-120 -3.15 -1.1 False
SB sb_2896_110-120 -2.92 -0.957 False
SB sb_2897_110-120 -3.61 -0.819 False
SB sb_2899_110-120 -2.56 -0.68 False
SB sb_2900_110-120 -3.45 -1.05 False
SB sb_2901_110-120 -2.8 -0.4 False
SB sb_2902_110-120 -3.03 -0.658 False
SB sb_2903_110-120 -2.66 0.231 False
SB sb_2904_110-120 -3.18 -1.43 False
SB sb_2905_110-120 -2.66 -0.552 False
SB sb_2906_110-120 -2.66 -0.657 False
SB sb_2907_110-120 -3.15 -0.675 False
SB sb_2908_110-120 -3.2 -0.444 False
SB sb_2909_110-120 -3.04 -0.679 False
SB sb_2910_110-120 -2.84 -0.792 False
SB sb_2911_110-120 -3.13 0.162 False
SB sb_2912_110-120 -2.56 -0.895 False
SB sb_2913_110-120 -3.7 0.204 False
SB sb_2914_110-120 -3.18 -0.449 False
SB sb_2915_110-120 -2.5 -0.617 False
SB sb_2916_110-120 -3.01 -1.01 False
SB sb_2917_110-120 -3.09 -0.38 False
SB sb_2918_110-120 -2.99 -0.448 False
SB sb_2919_110-120 -3.14 -0.482 False
SB sb_2920_110-120 -3.49 -1.67 False
SB sb_2921_110-120 -3.52 0.137 False
SB sb_2922_110-120 -3.64 0.261 False
SB sb_2923_110-120 -2.85 -0.495 False
SB sb_2924_110-120 -3.28 -0.267 False
SB sb_2925_110-120 -2.9 -0.367 False
SB sb_2926_110-120 -3.11 -0.567 False
SB sb_2927_110-120 -3.48 -0.0429 False
SB sb_2928_110-120 -3.37 -0.76 False
SB sb_2929_110-120 -2.92 -0.698 False
SB sb_2930_110-120 -3.17 -0.254 False
SB sb_2931_110-120 -4.12 0.167 False
SB sb_2932_110-120 -3.24 -0.878 False
SB sb_2933_110-120 -3.22 -0.754 False
SB sb_2934_110-120 -3.25 -0.465 False
SB sb_2935_110-120 -2.87 -0.69 False
SB sb_2936_110-120 -3.43 -1.15 False
SB sb_2937_110-120 -3.26 -1.2 False
SB sb_2938_110-120 -2.67 -0.565 False
SB sb_2939_110-120 -3.12 0.176 False
SB sb_2940_110-120 -2.94 -0.732 False
SB sb_2941_110-120 -2.62 -0.878 False
SB sb_2942_110-120 -2.82 0.224 False
SB sb_2943_110-120 -3.12 -0.665 False
SB sb_2944_110-120 -2.9 -0.923 False
SB sb_2945_110-120 -3.64 -0.76 False
SB sb_2946_110-120 -3.09 0.117 False
SB sb_2947_110-120 -2.9 -0.682 False
SB sb_2948_110-120 -2.75 -1.12 False
SB sb_2949_110-120 -2.91 -0.725 False
SB sb_2950_110-120 -2.94 -1.18 False
SB sb_2951_110-120 -3.35 -1.18 False
SB sb_2952_110-120 -3.25 -1.51 False
SB sb_2953_110-120 -2.89 -0.541 False
SB sb_2954_110-120 -3.27 -1.21 False
SB sb_2955_110-120 -3.31 -1.07 False
SB sb_2956_110-120 -3.02 -0.732 False
SB sb_2957_110-120 -3.01 -0.924 False
SB sb_2958_110-120 -2.88 -0.531 False
SB sb_2959_110-120 -2.57 -0.194 False
SB sb_2960_110-120 -2.26 -0.355 False
SB sb_2961_110-120 -3.18 -0.312 False
SB sb_2962_110-120 -3.42 -1.33 False
SB sb_2963_110-120 -3.04 -1.11 False
SB sb_2964_110-120 -3.29 -0.569 False
SB sb_2965_110-120 -3.02 -0.104 False
SB sb_2966_110-120 -2.94 -0.715 False
SB sb_2967_110-120 -3.53 -0.0224 False
SB sb_2968_110-120 -3.19 -0.305 False
SB sb_2969_110-120 -3.21 -0.782 False
SB sb_2970_110-120 -2.85 -0.878 False
SB sb_2971_110-120 -3.33 -0.886 False
SB sb_2972_110-120 -2.87 -0.387 False
SB sb_2973_110-120 -2.83 -0.531 False
SB sb_2974_110-120 -3.18 -1.3 False
SB sb_2975_110-120 -2.93 -0.99 False
SB sb_2976_110-120 -3.38 -0.888 False
SB sb_2977_110-120 -3.29 -0.837 False
SB sb_2978_110-120 -2.91 0.46 False
SB sb_2979_110-120 -2.7 -0.808 False
SB sb_2980_110-120 -2.98 -0.113 False
SB sb_2981_110-120 -3.68 -0.537 False
SB sb_2982_110-120 -3.68 -0.345 False
SB sb_2983_110-120 -3.11 -0.754 False
SB sb_2984_110-120 -3.09 -0.214 False
SB sb_2985_110-120 -3.09 -0.514 False
SB sb_2986_110-120 -2.41 -1.18 False
SB sb_2987_110-120 -2.54 0.206 False
SB sb_2989_110-120 -3.33 -1.05 False
SB sb_2990_110-120 -2.62 -0.248 False
SB sb_2991_110-120 -3.14 -0.196 False
SB sb_2992_110-120 -3.59 -0.917 False
SB sb_2993_110-120 -3.03 -0.586 False
SB sb_2994_110-120 -3.05 -1.18 False
SB sb_2995_110-120 -2.82 -0.324 False
SB sb_2996_110-120 -3.07 -0.805 False
SB sb_2997_110-120 -3.07 -0.772 False
SB sb_2998_110-120 -2.78 0.323 False
SB sb_2999_110-120 -2.76 -0.703 False
SB sb_3000_110-120 -3.26 -0.274 False
SB sb_3001_110-120 -3.08 -0.337 False
SB sb_3002_110-120 -2.87 -1.25 False
SB sb_3003_110-120 -2.85 -0.516 False
SB sb_3004_110-120 -2.64 -1.56 False
SB sb_3006_110-120 -2.96 -0.11 False
SB sb_3007_110-120 -3.34 -0.94 False
SB sb_3008_110-120 -3.0 -0.0824 False
SB sb_3009_110-120 -3.51 -1.03 False
SB sb_3010_110-120 -3.06 -0.575 False
SB sb_3011_110-120 -3.21 -0.163 False
SB sb_3012_110-120 -2.8 0.507 False
SB sb_3013_110-120 -2.62 -0.503 False
SB sb_3014_110-120 -3.19 -0.338 False
SB sb_3015_110-120 -3.22 -1.22 False
SB sb_3016_110-120 -3.59 -1.1 False
SB sb_3017_110-120 -3.07 0.426 False
SB sb_3018_110-120 -2.8 -1.04 False
SB sb_3019_110-120 -2.94 -0.977 False
SB sb_3020_110-120 -3.87 -0.161 False
SB sb_3021_110-120 -2.79 -1.16 False
SB sb_3022_110-120 -3.22 -0.807 False
SB sb_3023_110-120 -3.43 -1.14 False
SB sb_3024_110-120 -3.01 -0.999 False
SB sb_3025_110-120 -2.35 -0.583 False
SB sb_3026_110-120 -2.91 -0.4 False
SB sb_3027_110-120 -2.2 -0.721 False
SB sb_3028_110-120 -3.62 0.0723 False
SB sb_3029_110-120 -3.15 -0.504 False
SB sb_3030_110-120 -3.98 -0.256 False
SB sb_3031_110-120 -3.08 -0.503 False
SB sb_3032_110-120 -3.37 -1.1 False
SB sb_3033_110-120 -3.93 0.0804 False
SB sb_3034_110-120 -3.1 -0.464 False
SB sb_3035_110-120 -3.06 -1.02 False
SB sb_3036_110-120 -3.38 -0.555 False
SB sb_3037_110-120 -3.35 -0.837 False
SB sb_3038_110-120 -3.75 -0.167 False
SB sb_3039_110-120 -3.56 0.0974 False
SB sb_3040_110-120 -3.35 -1.1 False
SB sb_3041_110-120 -3.04 -0.942 False
SB sb_3042_110-120 -3.11 -0.317 False
SB sb_3043_110-120 -2.86 -0.511 False
SB sb_3044_110-120 -3.08 -0.173 False
SB sb_3045_110-120 -2.8 0.175 False
SB sb_3046_110-120 -3.68 -0.183 False
SB sb_3047_110-120 -3.56 -0.608 False
SB sb_3048_110-120 -3.56 -0.763 False
SB sb_3049_110-120 -3.2 -0.76 False
SB sb_3050_110-120 -2.66 -0.735 False
SB sb_3051_110-120 -3.55 -1.15 False
SB sb_3052_110-120 -3.13 -0.756 False
SB sb_3053_110-120 -3.09 -0.686 False
SB sb_3054_110-120 -3.6 -0.0616 False
SB sb_3055_110-120 -3.19 -0.391 False
SB sb_3056_110-120 -3.0 -0.857 False
SB sb_3057_110-120 -3.07 -1.2 False
SB sb_3058_110-120 -3.25 -1.34 False
SB sb_3059_110-120 -2.88 -0.504 False
SB sb_3060_110-120 -3.67 -0.234 False
SB sb_3061_110-120 -3.33 -1.13 False
SB sb_3062_110-120 -3.2 -0.806 False
SB sb_3063_110-120 -3.17 -1.07 False
SB sb_3064_110-120 -3.26 -0.559 False
SB sb_3065_110-120 -2.62 -0.833 False
SB sb_3066_110-120 -3.37 -0.847 False
SB sb_3067_110-120 -3.3 0.0405 False
SB sb_3068_110-120 -3.16 -0.364 False
SB sb_3069_110-120 -3.16 -0.551 False
SB sb_3070_110-120 -3.13 -1.22 False
SB sb_3071_110-120 -2.58 -1.02 False
SB sb_3072_110-120 -2.83 -0.801 False
SB sb_3073_110-120 -3.24 -0.204 False
SB sb_3074_110-120 -3.57 0.0593 False
SB sb_3075_110-120 -3.28 -1.11 False
SB sb_3076_110-120 -3.09 -0.637 False
SB sb_3077_110-120 -3.69 0.21 False
SB sb_3078_110-120 -3.12 -0.574 False
SB sb_3079_110-120 -2.88 -0.946 False
SB sb_3080_110-120 -3.13 -0.339 False
SB sb_3081_120-130 -3.45 -0.523 False
SB sb_3082_120-130 -3.62 -0.179 False
SB sb_3083_120-130 -3.45 -0.515 False
SB sb_3084_120-130 -3.91 -0.849 False
SB sb_3085_120-130 -3.76 -0.888 False
SB sb_3086_120-130 -3.96 -0.648 False
SB sb_3087_120-130 -3.32 -0.298 False
SB sb_3088_120-130 -3.88 -0.722 False
SB sb_3089_120-130 -3.88 -0.709 False
SB sb_3090_120-130 -3.06 -0.719 False
SB sb_3091_120-130 -4.11 -0.657 False
SB sb_3092_120-130 -3.18 -0.845 False
SB sb_3093_120-130 -4.64 -1.63 False
SB sb_3094_120-130 -4.57 -1.62 False
SB sb_3095_120-130 -3.37 -0.404 False
SB sb_3096_120-130 -3.83 -0.921 False
SB sb_3097_120-130 -3.58 -0.476 False
SB sb_3098_120-130 -3.79 0.274 False
SB sb_3099_120-130 -4.45 -1.49 False
SB sb_3100_120-130 -4.31 -1.46 False
SB sb_3101_120-130 -4.76 -1.39 False
SB sb_3102_120-130 -3.89 -0.337 False
SB sb_3103_120-130 -4.59 -1.56 False
SB sb_3104_120-130 -3.1 -0.686 False
SB sb_3105_120-130 -3.69 -0.364 False
SB sb_3106_120-130 -3.45 -0.248 False
SB sb_3107_120-130 -3.86 -0.848 False
SB sb_3108_120-130 -3.19 -0.0986 False
SB sb_3109_120-130 -4.69 -1.38 False
SB sb_3110_120-130 -3.51 -1.55 False
SB sb_3111_120-130 -3.44 -1.63 False
SB sb_3112_120-130 -2.92 -0.493 False
SB sb_3113_120-130 -3.81 -0.408 False
SB sb_3114_120-130 -4.18 -1.59 False
SB sb_3115_120-130 -3.12 -0.995 False
SB sb_3116_120-130 -3.68 -1.27 False
SB sb_3117_120-130 -3.47 -0.333 False
SB sb_3118_120-130 -3.48 -0.169 False
SB sb_3119_120-130 -3.49 -1.55 False
SB sb_3120_120-130 -4.23 -1.65 False
SB sb_3121_120-130 -3.67 -1.56 False
SB sb_3122_120-130 -2.92 -0.191 False
SB sb_3123_120-130 -3.42 -0.181 False
SB sb_3124_120-130 -3.41 -0.355 False
SB sb_3125_120-130 -3.54 -1.0 False
SB sb_3126_120-130 -2.99 -0.885 False
SB sb_3127_120-130 -3.2 -0.839 False
SB sb_3128_120-130 -3.4 -0.35 False
SB sb_3129_120-130 -3.44 -0.0849 False
SB sb_3130_120-130 -3.73 -1.19 False
SB sb_3131_120-130 -3.14 -0.765 False
SB sb_3132_120-130 -3.07 -1.02 False
SB sb_3133_120-130 -3.07 -0.594 False
SB sb_3134_120-130 -3.3 -0.35 False
SB sb_3135_120-130 -2.92 -0.155 False
SB sb_3136_120-130 -3.27 -0.744 False
SB sb_3137_120-130 -3.97 -0.452 False
SB sb_3138_120-130 -3.55 -1.1 False
SB sb_3139_120-130 -3.24 -1.04 False
SB sb_3140_120-130 -3.74 -0.715 False
SB sb_3141_120-130 -2.93 0.00391 False
SB sb_3142_120-130 -2.75 -0.0508 False
SB sb_3143_120-130 -3.18 -1.67 False
SB sb_3144_120-130 -3.5 -0.349 False
SB sb_3145_120-130 -3.77 -0.267 False
SB sb_3146_120-130 -3.77 -0.54 False
SB sb_3147_120-130 -3.23 -0.286 False
SB sb_3148_120-130 -2.68 -0.745 False
SB sb_3149_120-130 -3.3 -1.26 False
SB sb_3150_120-130 -3.29 -0.508 False
SB sb_3151_120-130 -3.32 -0.449 False
SB sb_3152_120-130 -3.38 -0.487 False
SB sb_3153_120-130 -3.2 -0.436 False
SB sb_3154_120-130 -3.51 -0.494 False
SB sb_3155_120-130 -3.49 -0.166 False
SB sb_3156_120-130 -3.58 -1.1 False
SB sb_3157_120-130 -3.7 -0.925 False
SB sb_3158_120-130 -3.0 -0.457 False
SB sb_3159_120-130 -3.45 -0.613 False
SB sb_3160_120-130 -4.03 -0.365 False
SB sb_3161_120-130 -2.85 -1.25 False
SB sb_3162_120-130 -3.12 -0.806 False
SB sb_3163_120-130 -3.78 -0.673 False
SB sb_3164_120-130 -3.51 0.159 False
SB sb_3165_120-130 -3.35 -0.559 False
SB sb_3166_120-130 -3.17 -0.914 False
SB sb_3167_120-130 -3.02 -0.918 False
SB sb_3168_120-130 -3.06 -0.853 False
SB sb_3169_120-130 -3.12 -1.26 False
SB sb_3170_120-130 -2.91 -1.0 False
SB sb_3171_120-130 -3.27 -1.01 False
SB sb_3172_120-130 -3.98 -0.298 False
SB sb_3173_120-130 -2.94 -1.02 False
SB sb_3174_120-130 -4.28 -1.1 False
SB sb_3175_120-130 -3.2 -0.188 False
SB sb_3176_120-130 -3.43 -0.967 False
SB sb_3177_120-130 -3.19 -1.45 False
SB sb_3178_120-130 -3.37 -0.796 False
SB sb_3179_120-130 -3.84 -0.847 False
SB sb_3180_120-130 -3.17 -0.329 False
SB sb_3181_120-130 -3.51 -0.0441 False
SB sb_3182_120-130 -3.67 -0.877 False
SB sb_3183_120-130 -3.02 -0.541 False
SB sb_3184_120-130 -3.66 -0.0415 False
SB sb_3185_120-130 -3.24 -0.925 False
SB sb_3186_120-130 -3.06 -0.386 False
SB sb_3187_120-130 -3.25 0.0311 False
SB sb_3188_120-130 -3.95 -0.564 False
SB sb_3189_120-130 -3.38 -1.08 False
SB sb_3190_120-130 -3.29 -0.965 False
SB sb_3191_120-130 -3.42 0.192 False
SB sb_3192_120-130 -3.17 -0.356 False
SB sb_3193_120-130 -3.16 -0.272 False
SB sb_3194_120-130 -3.22 -0.171 False
SB sb_3195_120-130 -3.55 -1.16 False
SB sb_3196_120-130 -3.39 -1.7 False
SB sb_3197_120-130 -3.36 -0.156 False
SB sb_3198_120-130 -2.82 -0.318 False
SB sb_3199_120-130 -3.28 -1.26 False
SB sb_3200_120-130 -3.49 -0.728 False
SB sb_3201_120-130 -3.1 -0.246 False
SB sb_3202_120-130 -3.18 -1.26 False
SB sb_3203_120-130 -3.82 -1.1 False
SB sb_3204_120-130 -2.69 -1.31 False
SB sb_3205_120-130 -3.02 -0.951 False
SB sb_3206_120-130 -3.4 -0.9 False
SB sb_3207_120-130 -3.94 -0.319 False
SB sb_3208_120-130 -3.35 -0.93 False
SB sb_3209_120-130 -3.07 -0.495 False
SB sb_3210_120-130 -3.09 -0.605 False
SB sb_3211_120-130 -4.01 -0.557 False
SB sb_3212_120-130 -3.43 -0.59 False
SB sb_3213_120-130 -3.03 -0.592 False
SB sb_3214_120-130 -3.34 -1.08 False
SB sb_3215_120-130 -4.25 -1.06 False
SB sb_3216_120-130 -3.43 -0.659 False
SB sb_3217_120-130 -4.14 0.099 False
SB sb_3218_120-130 -3.27 -0.689 False
SB sb_3219_120-130 -3.31 -1.26 False
SB sb_3220_120-130 -4.13 0.174 False
SB sb_3221_120-130 -3.14 -1.18 False
SB sb_3222_120-130 -3.54 -0.658 False
SB sb_3223_120-130 -3.67 0.0337 False
SB sb_3224_120-130 -3.23 -0.236 False
SB sb_3225_120-130 -3.22 -0.558 False
SB sb_3226_120-130 -3.17 -1.06 False
SB sb_3227_120-130 -3.57 -1.06 False
SB sb_3228_120-130 -3.01 -0.38 False
SB sb_3229_120-130 -3.32 -0.523 False
SB sb_3230_120-130 -3.48 -1.36 False
SB sb_3231_120-130 -3.16 -0.717 False
SB sb_3232_120-130 -2.89 -0.62 False
SB sb_3233_120-130 -3.09 -1.08 False
SB sb_3234_120-130 -2.32 -0.43 False
SB sb_3235_120-130 -3.6 -0.252 False
SB sb_3236_120-130 -2.82 -0.414 False
SB sb_3237_120-130 -3.62 -1.27 False
SB sb_3238_120-130 -3.37 -1.05 False
SB sb_3239_120-130 -3.33 -1.16 False
SB sb_3240_120-130 -4.18 0.121 False
SB sb_3241_120-130 -3.41 -0.216 False
SB sb_3242_120-130 -3.16 -1.08 False
SB sb_3243_120-130 -2.89 -0.427 False
SB sb_3244_120-130 -3.25 -1.15 False
SB sb_3245_120-130 -3.76 -0.921 False
SB sb_3246_120-130 -3.67 0.052 False
SB sb_3247_120-130 -3.27 -0.876 False
SB sb_3248_120-130 -3.31 -0.192 False
SB sb_3249_120-130 -3.61 -1.59 False
SB sb_3250_120-130 -3.66 -1.2 False
SB sb_3251_120-130 -3.4 -1.04 False
SB sb_3252_120-130 -3.9 -0.592 False
SB sb_3253_120-130 -3.04 -0.578 False
SB sb_3254_120-130 -3.64 -0.681 False
SB sb_3255_120-130 -3.5 -0.581 False
SB sb_3256_120-130 -4.31 -1.28 False
SB sb_3257_120-130 -3.34 -0.483 False
SB sb_3258_120-130 -3.91 -0.747 False
SB sb_3259_120-130 -3.27 -0.558 False
SB sb_3260_120-130 -3.1 -0.516 False
SB sb_3261_120-130 -3.7 -1.07 False
SB sb_3262_120-130 -3.62 -0.293 False
SB sb_3263_120-130 -3.46 -0.782 False
SB sb_3264_120-130 -3.35 -0.0502 False
SB sb_3265_120-130 -4.18 0.209 False
SB sb_3266_120-130 -3.57 -1.1 False
SB sb_3267_120-130 -3.64 -1.19 False
SB sb_3268_120-130 -3.32 -0.364 False
SB sb_3269_120-130 -3.2 0.0552 False
SB sb_3270_120-130 -4.14 0.344 False
SB sb_3271_120-130 -3.33 -0.00978 False
SB sb_3272_120-130 -3.19 -0.664 False
SB sb_3273_120-130 -3.5 -0.459 False
SB sb_3274_120-130 -3.63 -0.00102 False
SB sb_3275_120-130 -3.58 -1.31 False
SB sb_3276_120-130 -3.78 -0.198 False
SB sb_3277_120-130 -3.52 -1.19 False
SB sb_3278_120-130 -3.16 -0.69 False
SB sb_3279_120-130 -3.84 -0.724 False
SB sb_3280_120-130 -3.48 -0.631 False
SB sb_3281_120-130 -3.97 0.227 False
SB sb_3282_120-130 -3.29 -0.306 False
SB sb_3283_120-130 -3.14 -1.52 False
SB sb_3284_120-130 -3.38 -0.536 False
SB sb_3285_120-130 -3.23 -0.345 False
SB sb_3286_120-130 -3.17 -0.929 False
SB sb_3287_120-130 -3.56 -0.643 False
SB sb_3288_120-130 -3.81 -0.0608 False
SB sb_3289_120-130 -3.3 -0.0185 False
SB sb_3290_120-130 -4.11 -0.554 False
SB sb_3291_120-130 -3.3 -0.477 False
SB sb_3292_120-130 -3.64 -0.49 False
SB sb_3293_120-130 -2.92 -0.416 False
SB sb_3294_120-130 -2.76 -0.141 False
SB sb_3295_120-130 -3.82 -0.592 False
SB sb_3296_120-130 -3.55 -0.184 False
SB sb_3297_120-130 -3.15 -0.71 False
SB sb_3298_120-130 -3.4 -0.429 False
SB sb_3299_120-130 -3.88 -0.796 False
SB sb_3300_120-130 -2.48 -0.655 False
SB sb_3301_120-130 -3.37 -1.24 False
SB sb_3302_120-130 -3.63 0.0584 False
SB sb_3303_120-130 -3.8 -1.07 False
SB sb_3304_120-130 -3.68 0.0658 False
SB sb_3305_120-130 -3.27 -0.342 False
SB sb_3306_120-130 -3.2 -0.638 False
SB sb_3307_120-130 -2.58 -0.713 False
SB sb_3308_120-130 -3.48 -0.709 False
SB sb_3309_120-130 -3.2 -0.355 False
SB sb_3310_120-130 -3.67 -1.21 False
SB sb_3311_120-130 -3.52 -1.64 False
SB sb_3312_120-130 -3.25 -1.11 False
SB sb_3313_120-130 -3.17 -0.63 False
SB sb_3314_120-130 -3.68 0.142 False
SB sb_3315_120-130 -3.77 -0.167 False
SB sb_3316_120-130 -3.49 -0.996 False
SB sb_3317_120-130 -3.39 -0.305 False
SB sb_3318_120-130 -3.37 -1.8 False
SB sb_3319_120-130 -4.04 0.737 False
SB sb_3320_120-130 -3.5 -0.207 False
SB sb_3321_120-130 -3.15 -0.389 False
SB sb_3322_120-130 -3.38 -0.879 False
SB sb_3323_120-130 -4.13 -0.529 False
SB sb_3324_120-130 -3.85 -0.249 False
SB sb_3325_120-130 -3.34 0.298 False
SB sb_3326_120-130 -3.44 -1.87 False
SB sb_3327_120-130 -3.43 -1.58 False
SB sb_3328_120-130 -3.55 -1.68 False
SB sb_3329_120-130 -3.32 0.0267 False
SB sb_3331_120-130 -3.65 0.08 False
SB sb_3332_120-130 -2.69 -1.29 False
SB sb_3333_120-130 -3.59 -0.213 False
SB sb_3334_120-130 -2.44 -0.635 False
SB sb_3335_120-130 -3.27 -0.431 False
SB sb_3336_120-130 -3.2 -0.694 False
SB sb_3337_120-130 -3.15 -0.767 False
SB sb_3338_120-130 -3.34 -0.354 False
SB sb_3339_120-130 -3.63 -1.12 False
SB sb_3341_120-130 -4.64 0.154 False
SB sb_3342_120-130 -3.4 -0.183 False
SB sb_3343_120-130 -3.54 -0.85 False
SB sb_3344_120-130 -3.84 -1.43 False
SB sb_3345_120-130 -3.93 -0.88 False
SB sb_3346_120-130 -3.41 -0.922 False
SB sb_3347_120-130 -3.33 -1.03 False
SB sb_3348_120-130 -3.27 -0.143 False
SB sb_3349_120-130 -4.02 -0.559 False
SB sb_3350_120-130 -3.29 -1.08 False
SB sb_3351_120-130 -2.68 -1.04 False
SB sb_3352_120-130 -3.44 0.2 False
SB sb_3353_120-130 -3.36 -0.131 False
SB sb_3354_120-130 -2.88 -0.398 False
SB sb_3355_120-130 -3.22 -0.777 False
SB sb_3356_120-130 -3.16 -0.377 False
SB sb_3357_120-130 -3.29 -0.565 False
SB sb_3358_120-130 -3.23 -0.913 False
SB sb_3359_120-130 -3.36 -0.283 False
SB sb_3360_120-130 -3.12 -1.7 False
SB sb_3361_130-140 -3.55 -1.11 False
SB sb_3362_130-140 -2.82 -0.549 False
SB sb_3363_130-140 -2.8 -0.542 False
SB sb_3364_130-140 -3.57 -1.11 False
SB sb_3365_130-140 -3.17 -1.14 False
SB sb_3366_130-140 -3.81 -0.325 False
SB sb_3367_130-140 -3.72 -0.36 False
SB sb_3368_130-140 -3.53 -0.711 False
SB sb_3369_130-140 -3.0 -0.689 False
SB sb_3370_130-140 -3.1 -0.536 False
SB sb_3371_130-140 -4.09 -0.719 False
SB sb_3372_130-140 -2.93 -0.696 False
SB sb_3373_130-140 -3.86 -0.848 False
SB sb_3374_130-140 -3.93 -0.373 False
SB sb_3375_130-140 -3.48 -0.643 False
SB sb_3376_130-140 -3.47 -1.14 False
SB sb_3377_130-140 -3.81 -0.213 False
SB sb_3378_130-140 -3.31 -0.343 False
SB sb_3379_130-140 -4.23 -0.85 False
SB sb_3380_130-140 -2.93 -0.505 False
SB sb_3381_130-140 -4.18 -0.621 False
SB sb_3382_130-140 -3.58 -0.191 False
SB sb_3383_130-140 -3.65 -0.602 False
SB sb_3384_130-140 -3.85 -0.655 False
SB sb_3385_130-140 -4.31 -0.436 False
SB sb_3386_130-140 -3.72 -0.397 False
SB sb_3387_130-140 -2.75 -0.569 False
SB sb_3388_130-140 -3.58 -1.18 False
SB sb_3389_130-140 -4.19 -1.25 False
SB sb_3390_130-140 -3.51 -0.116 False
SB sb_3391_130-140 -3.75 -0.385 False
SB sb_3392_130-140 -3.6 -1.26 False
SB sb_3393_130-140 -3.83 -0.257 False
SB sb_3394_130-140 -4.26 -1.25 False
SB sb_3395_130-140 -3.55 -0.529 False
SB sb_3396_130-140 -4.24 -1.27 False
SB sb_3397_130-140 -3.45 -0.639 False
SB sb_3398_130-140 -3.78 -0.687 False
SB sb_3399_130-140 -3.47 -0.113 False
SB sb_3400_130-140 -3.89 -0.39 False
SB sb_3401_130-140 -3.1 -0.863 False
SB sb_3402_130-140 -3.55 -0.537 False
SB sb_3403_130-140 -3.47 -0.18 False
SB sb_3404_130-140 -3.34 -0.0821 False
SB sb_3405_130-140 -3.19 -1.17 False
SB sb_3406_130-140 -4.23 -0.873 False
SB sb_3407_130-140 -3.38 -1.04 False
SB sb_3408_130-140 -3.87 -1.11 False
SB sb_3409_130-140 -4.13 -0.595 False
SB sb_3410_130-140 -3.93 -0.195 False
SB sb_3411_130-140 -3.37 -0.929 False
SB sb_3412_130-140 -3.14 -0.766 False
SB sb_3413_130-140 -3.98 -0.735 False
SB sb_3414_130-140 -3.54 0.152 False
SB sb_3415_130-140 -3.55 -0.166 False
SB sb_3416_130-140 -3.92 -0.787 False
SB sb_3417_130-140 -3.11 -0.639 False
SB sb_3418_130-140 -3.72 -0.591 False
SB sb_3419_130-140 -3.66 -0.703 False
SB sb_3420_130-140 -4.22 -0.592 False
SB sb_3421_130-140 -4.33 -0.448 False
SB sb_3422_130-140 -4.25 -1.22 False
SB sb_3423_130-140 -3.93 -0.437 False
SB sb_3424_130-140 -3.96 -0.999 False
SB sb_3425_130-140 -3.53 -0.199 False
SB sb_3426_130-140 -4.04 -1.11 False
SB sb_3427_130-140 -4.05 -0.54 False
SB sb_3428_130-140 -4.23 -0.601 False
SB sb_3429_130-140 -4.09 -0.606 False
SB sb_3430_130-140 -4.04 0.509 False
SB sb_3431_130-140 -4.02 -0.49 False
SB sb_3432_130-140 -3.89 -1.12 False
SB sb_3433_130-140 -4.28 0.437 False
SB sb_3434_130-140 -3.57 0.578 False
SB sb_3435_130-140 -3.95 -0.626 False
SB sb_3436_130-140 -3.96 -0.427 False
SB sb_3437_130-140 -4.04 -0.711 False
SB sb_3438_130-140 -3.7 -0.602 False
SB sb_3439_130-140 -3.47 -0.954 False
SB sb_3440_130-140 -3.58 -0.233 False
SB sb_3441_130-140 -3.42 -0.864 False
SB sb_3442_130-140 -4.48 -0.524 False
SB sb_3443_130-140 -3.28 -0.747 False
SB sb_3444_130-140 -3.9 -0.757 False
SB sb_3445_130-140 -3.98 -0.283 False
SB sb_3446_130-140 -4.11 -0.598 False
SB sb_3447_130-140 -4.34 -0.416 False
SB sb_3448_130-140 -3.65 -0.791 False
SB sb_3449_130-140 -3.9 -0.296 False
SB sb_3450_130-140 -3.62 -0.644 False
SB sb_3451_130-140 -4.17 -0.755 False
SB sb_3452_130-140 -3.49 -0.736 False
SB sb_3453_130-140 -3.72 -0.172 False
SB sb_3454_130-140 -3.34 -1.25 False
SB sb_3455_130-140 -3.26 -1.12 False
SB sb_3456_130-140 -3.8 -0.691 False
SB sb_3457_130-140 -4.19 -0.696 False
SB sb_3458_130-140 -3.56 -0.215 False
SB sb_3459_130-140 -3.2 -1.15 False
SB sb_3460_130-140 -3.38 -1.37 False
SB sb_3461_130-140 -4.12 -0.804 False
SB sb_3462_130-140 -3.45 0.0675 False
SB sb_3463_130-140 -3.74 -0.445 False
SB sb_3464_130-140 -3.54 0.0913 False
SB sb_3465_130-140 -2.95 -1.31 False
SB sb_3466_130-140 -3.52 -0.82 False
SB sb_3467_130-140 -3.6 -0.557 False
SB sb_3468_130-140 -3.66 -0.593 False
SB sb_3469_130-140 -3.92 0.0361 False
SB sb_3470_130-140 -4.09 -0.892 False
SB sb_3471_130-140 -3.38 -1.61 False
SB sb_3472_130-140 -3.58 0.108 False
SB sb_3473_130-140 -3.63 -0.299 False
SB sb_3474_130-140 -3.47 -0.125 False
SB sb_3475_130-140 -3.74 0.14 False
SB sb_3476_130-140 -3.19 -0.528 False
SB sb_3477_130-140 -3.75 -0.604 False
SB sb_3478_130-140 -3.68 -0.528 False
SB sb_3479_130-140 -4.13 0.432 False
SB sb_3480_130-140 -3.3 -0.639 False
SB sb_3481_130-140 -3.97 -0.807 False
SB sb_3482_130-140 -3.26 -1.16 False
SB sb_3483_130-140 -3.92 -0.657 False
SB sb_3484_130-140 -3.2 0.0449 False
SB sb_3485_130-140 -3.23 -0.572 False
SB sb_3486_130-140 -3.57 -0.605 False
SB sb_3487_130-140 -3.24 -0.695 False
SB sb_3488_130-140 -3.66 -0.699 False
SB sb_3489_130-140 -3.54 -1.26 False
SB sb_3490_130-140 -3.57 0.173 False
SB sb_3491_130-140 -3.25 -1.11 False
SB sb_3492_130-140 -3.33 -0.735 False
SB sb_3493_130-140 -4.0 -0.839 False
SB sb_3494_130-140 -3.61 0.27 False
SB sb_3495_130-140 -4.03 -0.632 False
SB sb_3496_130-140 -3.68 -0.582 False
SB sb_3497_130-140 -3.35 -1.26 False
SB sb_3498_130-140 -3.18 -0.439 False
SB sb_3499_130-140 -3.05 -0.608 False
SB sb_3500_130-140 -3.39 -0.71 False
SB sb_3501_130-140 -4.03 -0.364 False
SB sb_3502_130-140 -3.74 -0.363 False
SB sb_3503_130-140 -3.5 -1.32 False
SB sb_3504_130-140 -3.67 -0.593 False
SB sb_3505_130-140 -3.53 -0.22 False
SB sb_3506_130-140 -3.86 -0.986 False
SB sb_3507_130-140 -3.27 -0.901 False
SB sb_3508_130-140 -3.56 -0.562 False
SB sb_3509_130-140 -3.24 -0.634 False
SB sb_3510_130-140 -3.37 -0.382 False
SB sb_3511_130-140 -4.31 -0.757 False
SB sb_3512_130-140 -3.67 -0.796 False
SB sb_3513_130-140 -3.59 -1.01 False
SB sb_3514_130-140 -3.9 -0.796 False
SB sb_3515_130-140 -3.54 -0.678 False
SB sb_3516_130-140 -3.63 -0.32 False
SB sb_3517_130-140 -3.51 -0.0992 False
SB sb_3518_130-140 -3.5 -1.31 False
SB sb_3519_130-140 -4.12 -0.676 False
SB sb_3520_130-140 -3.65 -0.562 False
SB sb_3521_130-140 -3.03 -0.532 False
SB sb_3523_130-140 -3.12 -1.07 False
SB sb_3524_130-140 -3.94 -0.619 False
SB sb_3525_130-140 -3.95 -0.588 False
SB sb_3526_130-140 -3.72 -0.585 False
SB sb_3527_130-140 -3.51 -0.785 False
SB sb_3528_130-140 -3.21 -1.16 False
SB sb_3529_130-140 -3.77 -0.671 False
SB sb_3530_130-140 -2.75 -0.602 False
SB sb_3531_130-140 -3.35 -1.44 False
SB sb_3532_130-140 -3.9 -0.819 False
SB sb_3533_130-140 -3.56 -0.517 False
SB sb_3534_130-140 -3.59 -0.537 False
SB sb_3535_130-140 -3.58 -1.25 False
SB sb_3536_130-140 -3.65 -0.746 False
SB sb_3537_130-140 -3.66 -0.548 False
SB sb_3538_130-140 -3.55 -0.83 False
SB sb_3539_130-140 -3.69 -1.22 False
SB sb_3540_130-140 -3.56 -0.946 False
SB sb_3541_130-140 -3.8 -0.0341 False
SB sb_3542_130-140 -4.23 -0.014 False
SB sb_3543_130-140 -3.48 -1.16 False
SB sb_3544_130-140 -3.52 -1.37 False
SB sb_3545_130-140 -3.91 -0.557 False
SB sb_3546_130-140 -4.53 0.117 False
SB sb_3547_130-140 -3.73 -0.129 False
SB sb_3548_130-140 -3.18 -1.18 False
SB sb_3549_130-140 -4.1 -1.03 False
SB sb_3550_130-140 -3.62 0.269 False
SB sb_3551_130-140 -3.43 -0.0698 False
SB sb_3552_130-140 -3.7 -0.646 False
SB sb_3553_130-140 -4.08 -0.584 False
SB sb_3554_130-140 -3.83 -0.692 False
SB sb_3555_130-140 -3.52 -1.58 False
SB sb_3556_130-140 -3.93 -0.387 False
SB sb_3557_130-140 -2.92 -0.685 False
SB sb_3558_130-140 -3.25 -0.235 False
SB sb_3559_130-140 -3.04 -0.603 False
SB sb_3560_130-140 -3.42 -0.34 False
SB sb_3561_130-140 -3.55 -0.983 False
SB sb_3562_130-140 -3.63 -0.503 False
SB sb_3563_130-140 -3.52 -1.17 False
SB sb_3564_130-140 -3.73 -0.648 False
SB sb_3565_130-140 -3.58 -0.645 False
SB sb_3566_130-140 -3.32 -0.832 False
SB sb_3567_130-140 -3.54 -1.24 False
SB sb_3568_130-140 -3.42 -0.134 False
SB sb_3569_130-140 -4.37 -0.841 False
SB sb_3570_130-140 -3.7 -1.35 False
SB sb_3571_130-140 -3.69 -0.543 False
SB sb_3572_130-140 -3.73 -0.766 False
SB sb_3573_130-140 -3.38 -1.8 False
SB sb_3574_130-140 -3.61 0.276 False
SB sb_3575_130-140 -3.96 -0.344 False
SB sb_3576_130-140 -3.26 -1.11 False
SB sb_3577_130-140 -3.47 -0.916 False
SB sb_3578_130-140 -2.89 -0.306 False
SB sb_3579_130-140 -3.22 -1.03 False
SB sb_3580_130-140 -3.49 -1.11 False
SB sb_3581_130-140 -3.78 -0.657 False
SB sb_3582_130-140 -3.94 -0.941 False
SB sb_3583_130-140 -4.48 -0.208 False
SB sb_3584_130-140 -3.32 -0.572 False
SB sb_3585_130-140 -3.66 -0.992 False
SB sb_3586_130-140 -3.54 -1.03 False
SB sb_3587_130-140 -4.06 -0.107 False
SB sb_3588_130-140 -3.48 -0.313 False
SB sb_3589_130-140 -3.68 -0.906 False
SB sb_3590_130-140 -3.84 -0.601 False
SB sb_3591_130-140 -3.5 -0.592 False
SB sb_3592_130-140 -3.11 -0.613 False
SB sb_3593_130-140 -4.07 -0.694 False
SB sb_3594_130-140 -4.13 -0.534 False
SB sb_3595_130-140 -3.29 -0.513 False
SB sb_3596_130-140 -3.99 -0.923 False
SB sb_3597_130-140 -3.66 -1.25 False
SB sb_3598_130-140 -4.24 -0.55 False
SB sb_3599_130-140 -3.19 -0.707 False
SB sb_3600_130-140 -3.25 -0.621 False
SB sb_3601_130-140 -3.12 -1.12 False
SB sb_3602_130-140 -3.42 -1.29 False
SB sb_3603_130-140 -3.51 0.0733 False
SB sb_3604_130-140 -3.26 -1.14 False
SB sb_3605_130-140 -4.53 0.0498 False
SB sb_3606_130-140 -3.0 -0.74 False
SB sb_3607_130-140 -3.48 -0.827 False
SB sb_3608_130-140 -3.24 -0.516 False
SB sb_3609_130-140 -3.4 0.185 False
SB sb_3610_130-140 -3.26 -0.762 False
SB sb_3611_130-140 -4.24 -0.0101 False
SB sb_3612_130-140 -3.81 -1.2 False
SB sb_3613_130-140 -3.24 -0.825 False
SB sb_3614_130-140 -4.06 -1.23 False
SB sb_3615_130-140 -3.02 -0.817 False
SB sb_3616_130-140 -3.44 -0.591 False
SB sb_3617_130-140 -2.9 -0.73 False
SB sb_3618_130-140 -4.23 -1.13 False
SB sb_3619_130-140 -3.54 -1.34 False
SB sb_3620_130-140 -4.01 -0.67 False
SB sb_3621_130-140 -3.75 -0.574 False
SB sb_3622_130-140 -3.72 -1.21 False
SB sb_3623_130-140 -3.65 -0.794 False
SB sb_3624_130-140 -3.58 -0.638 False
SB sb_3625_130-140 -2.99 -0.221 False
SB sb_3626_130-140 -3.9 -0.608 False
SB sb_3627_130-140 -3.64 -0.0179 False
SB sb_3628_130-140 -3.12 -0.762 False
SB sb_3629_130-140 -3.13 -0.413 False
SB sb_3630_130-140 -3.38 -1.39 False
SB sb_3631_130-140 -4.11 0.0968 False
SB sb_3632_130-140 -4.07 0.345 False
SB sb_3633_130-140 -4.11 -0.378 False
SB sb_3634_130-140 -4.59 -0.198 False
SB sb_3635_130-140 -3.61 -0.67 False
SB sb_3636_130-140 -3.6 -1.39 False
SB sb_3637_130-140 -2.9 -0.772 False
SB sb_3638_130-140 -4.27 -1.41 False
SB sb_3639_130-140 -3.82 -1.26 False
SB sb_3640_130-140 -3.29 -0.664 False
SB sb_3641_140-150 -4.26 -1.24 False
SB sb_3642_140-150 -3.83 -0.823 False
SB sb_3643_140-150 -3.48 -0.643 False
SB sb_3644_140-150 -3.61 -0.593 False
SB sb_3645_140-150 -4.23 -1.26 False
SB sb_3646_140-150 -3.72 -0.735 False
SB sb_3647_140-150 -4.35 -0.751 False
SB sb_3648_140-150 -3.65 -0.664 False
SB sb_3649_140-150 -3.89 -0.656 False
SB sb_3650_140-150 -3.78 -0.623 False
SB sb_3651_140-150 -3.83 -0.586 False
SB sb_3652_140-150 -4.38 -0.691 False
SB sb_3653_140-150 -3.72 -0.319 False
SB sb_3654_140-150 -3.74 -0.477 False
SB sb_3655_140-150 -4.31 -0.436 False
SB sb_3656_140-150 -3.68 -0.699 False
SB sb_3657_140-150 -3.79 -0.845 False
SB sb_3658_140-150 -4.36 -0.69 False
SB sb_3659_140-150 -3.53 -0.604 False
SB sb_3660_140-150 -3.57 -1.69 False
SB sb_3661_140-150 -3.63 -0.836 False
SB sb_3662_140-150 -3.59 -1.78 False
SB sb_3663_140-150 -4.07 -0.206 False
SB sb_3664_140-150 -3.44 -0.373 False
SB sb_3665_140-150 -3.5 -1.47 False
SB sb_3666_140-150 -4.43 -0.836 False
SB sb_3667_140-150 -3.68 -0.686 False
SB sb_3668_140-150 -3.5 -0.899 False
SB sb_3669_140-150 -4.0 -0.311 False
SB sb_3670_140-150 -4.21 -0.709 False
SB sb_3671_140-150 -3.75 -0.2 False
SB sb_3672_140-150 -3.59 -1.78 False
SB sb_3673_140-150 -4.1 -0.835 False
SB sb_3674_140-150 -3.77 -0.507 False
SB sb_3675_140-150 -4.06 -0.697 False
SB sb_3676_140-150 -3.4 -0.765 False
SB sb_3677_140-150 -3.87 -0.998 False
SB sb_3678_140-150 -3.95 -0.442 False
SB sb_3679_140-150 -3.79 -0.937 False
SB sb_3680_140-150 -4.12 -0.302 False
SB sb_3681_140-150 -3.56 -0.569 False
SB sb_3682_140-150 -4.2 -0.403 False
SB sb_3683_140-150 -3.96 -0.674 False
SB sb_3684_140-150 -3.89 -0.754 False
SB sb_3685_140-150 -3.57 -0.563 False
SB sb_3686_140-150 -4.34 -0.755 False
SB sb_3687_140-150 -3.35 -0.739 False
SB sb_3688_140-150 -3.6 -0.0904 False
SB sb_3689_140-150 -3.63 -0.745 False
SB sb_3690_140-150 -4.15 -1.1 False
SB sb_3691_140-150 -3.82 -0.267 False
SB sb_3692_140-150 -3.86 -0.929 False
SB sb_3693_140-150 -3.59 -0.437 False
SB sb_3694_140-150 -3.8 -0.356 False
SB sb_3695_140-150 -4.0 -0.71 False
SB sb_3696_140-150 -4.28 -1.29 False
SB sb_3697_140-150 -3.64 -0.794 False
SB sb_3698_140-150 -4.83 -0.257 False
SB sb_3699_140-150 -4.01 -0.808 False
SB sb_3700_140-150 -3.75 -0.605 False
SB sb_3701_140-150 -4.52 -0.331 False
SB sb_3702_140-150 -3.91 -0.0277 False
SB sb_3703_140-150 -3.7 -1.85 False
SB sb_3704_140-150 -3.66 -1.84 False
SB sb_3705_140-150 -4.1 -1.03 False
SB sb_3706_140-150 -3.87 -0.792 False
SB sb_3707_140-150 -3.57 -0.963 False
SB sb_3708_140-150 -4.57 -0.35 False
SB sb_3709_140-150 -3.4 -0.718 False
SB sb_3710_140-150 -3.99 -1.42 False
SB sb_3711_140-150 -3.98 -0.465 False
SB sb_3712_140-150 -3.69 -0.185 False
SB sb_3713_140-150 -3.76 -1.01 False
SB sb_3714_140-150 -4.32 -0.51 False
SB sb_3715_140-150 -3.33 -0.646 False
SB sb_3716_140-150 -3.36 -0.686 False
SB sb_3717_140-150 -4.2 -1.49 False
SB sb_3718_140-150 -3.91 -0.483 False
SB sb_3720_140-150 -3.76 -1.44 False
SB sb_3721_140-150 -3.88 -0.98 False
SB sb_3722_140-150 -4.21 -0.341 False
SB sb_3723_140-150 -3.9 -0.636 False
SB sb_3724_140-150 -3.77 -0.979 False
SB sb_3725_140-150 -3.58 -0.252 False
SB sb_3726_140-150 -3.76 -0.821 False
SB sb_3727_140-150 -4.12 -0.994 False
SB sb_3728_140-150 -4.77 -0.314 False
SB sb_3729_140-150 -3.99 -1.6 False
SB sb_3730_140-150 -3.46 -0.232 False
SB sb_3731_140-150 -4.22 -0.828 False
SB sb_3732_140-150 -3.66 -0.709 False
SB sb_3733_140-150 -4.25 -0.797 False
SB sb_3734_140-150 -4.29 -0.443 False
SB sb_3735_140-150 -4.63 0.00437 False
SB sb_3736_140-150 -5.14 -0.134 False
SB sb_3737_140-150 -4.1 -0.423 False
SB sb_3738_140-150 -4.03 -0.347 False
SB sb_3739_140-150 -3.48 -0.388 False
SB sb_3740_140-150 -4.4 -0.126 False
SB sb_3741_140-150 -4.38 -0.0944 False
SB sb_3742_140-150 -4.25 -0.828 False
SB sb_3743_140-150 -3.46 -1.2 False
SB sb_3744_140-150 -4.15 -0.449 False
SB sb_3745_140-150 -3.76 -0.818 False
SB sb_3746_140-150 -4.03 0.285 False
SB sb_3747_140-150 -3.33 -0.973 False
SB sb_3748_140-150 -3.98 -0.573 False
SB sb_3749_140-150 -3.54 -0.766 False
SB sb_3750_140-150 -3.85 -2.11 False
SB sb_3751_140-150 -4.12 -0.394 False
SB sb_3752_140-150 -3.83 -1.23 False
SB sb_3753_140-150 -3.46 -1.21 False
SB sb_3754_140-150 -3.75 -0.715 False
SB sb_3755_140-150 -3.84 -1.57 False
SB sb_3756_140-150 -3.79 -0.911 False
SB sb_3757_140-150 -4.03 -0.364 False
SB sb_3758_140-150 -3.49 -0.886 False
SB sb_3759_140-150 -4.53 -0.986 False
SB sb_3760_140-150 -3.43 -0.0712 False
SB sb_3761_140-150 -3.68 -1.53 False
SB sb_3762_140-150 -4.16 -1.64 False
SB sb_3763_140-150 -3.23 -0.583 False
SB sb_3764_140-150 -3.49 -0.907 False
SB sb_3765_140-150 -4.13 -0.281 False
SB sb_3766_140-150 -4.69 -0.293 False
SB sb_3767_140-150 -3.58 -1.49 False
SB sb_3768_140-150 -3.95 -1.53 False
SB sb_3769_140-150 -4.34 -0.437 False
SB sb_3770_140-150 -3.96 -0.516 False
SB sb_3771_140-150 -3.46 0.0997 False
SB sb_3772_140-150 -3.42 -0.608 False
SB sb_3773_140-150 -3.43 -0.869 False
SB sb_3774_140-150 -4.52 -0.818 False
SB sb_3775_140-150 -3.92 -0.76 False
SB sb_3776_140-150 -3.77 0.0545 False
SB sb_3777_140-150 -3.8 -2.03 False
SB sb_3778_140-150 -3.61 -0.438 False
SB sb_3779_140-150 -4.44 -0.746 False
SB sb_3780_140-150 -4.26 -0.912 False
SB sb_3781_140-150 -4.45 -0.406 False
SB sb_3782_140-150 -3.63 -1.28 False
SB sb_3783_140-150 -3.88 -1.12 False
SB sb_3784_140-150 -4.24 0.222 False
SB sb_3785_140-150 -3.67 -0.826 False
SB sb_3786_140-150 -3.16 -0.88 False
SB sb_3787_140-150 -4.39 -0.697 False
SB sb_3788_140-150 -3.32 -0.914 False
SB sb_3789_140-150 -4.23 -0.131 False
SB sb_3790_140-150 -4.24 0.442 False
SB sb_3791_140-150 -3.5 -0.479 False
SB sb_3792_140-150 -3.95 -1.16 False
SB sb_3793_140-150 -3.44 -0.471 False
SB sb_3794_140-150 -3.93 -1.26 False
SB sb_3795_140-150 -3.82 -0.107 False
SB sb_3796_140-150 -4.21 -1.14 False
SB sb_3797_140-150 -3.64 -0.985 False
SB sb_3798_140-150 -3.64 0.143 False
SB sb_3799_140-150 -4.33 -0.639 False
SB sb_3800_140-150 -3.62 -0.0622 False
SB sb_3801_140-150 -4.45 -0.976 False
SB sb_3802_140-150 -3.74 -0.367 False
SB sb_3803_140-150 -3.82 -1.52 False
SB sb_3804_140-150 -4.41 -0.132 False
SB sb_3805_140-150 -4.23 -1.16 False
SB sb_3806_140-150 -3.9 0.293 False
SB sb_3807_140-150 -4.24 -0.943 False
SB sb_3808_140-150 -5.22 0.03 False
SB sb_3809_140-150 -3.99 -1.07 False
SB sb_3810_140-150 -4.54 -0.786 False
SB sb_3811_140-150 -3.71 -1.87 False
SB sb_3812_140-150 -4.06 -0.398 False
SB sb_3813_140-150 -3.55 -0.568 False
SB sb_3815_140-150 -3.61 -0.369 False
SB sb_3816_140-150 -3.54 -0.0595 False
SB sb_3817_140-150 -3.66 -0.56 False
SB sb_3818_140-150 -3.94 -1.1 False
SB sb_3820_140-150 -4.23 -1.08 False
SB sb_3821_140-150 -3.84 -0.561 False
SB sb_3822_140-150 -4.14 -0.382 False
SB sb_3823_140-150 -3.88 0.255 False
SB sb_3824_140-150 -3.63 -1.8 False
SB sb_3825_140-150 -3.73 -0.811 False
SB sb_3826_140-150 -3.48 -1.05 False
SB sb_3827_140-150 -4.16 -0.802 False
SB sb_3828_140-150 -3.59 -1.02 False
SB sb_3829_140-150 -4.23 -0.658 False
SB sb_3830_140-150 -3.52 -1.3 False
SB sb_3831_140-150 -4.28 -0.846 False
SB sb_3832_140-150 -4.36 -0.94 False
SB sb_3833_140-150 -3.56 -0.628 False
SB sb_3834_140-150 -3.75 -0.848 False
SB sb_3835_140-150 -3.84 -1.17 False
SB sb_3836_140-150 -4.02 -0.505 False
SB sb_3837_140-150 -4.11 -0.662 False
SB sb_3838_140-150 -4.12 -0.893 False
SB sb_3839_140-150 -3.97 -0.259 False
SB sb_3840_140-150 -3.63 -0.847 False
SB sb_3841_140-150 -4.23 -0.63 False
SB sb_3842_140-150 -3.5 -0.377 False
SB sb_3843_140-150 -3.32 -1.05 False
SB sb_3844_140-150 -4.26 -0.782 False
SB sb_3846_140-150 -3.78 -1.06 False
SB sb_3847_140-150 -3.63 -1.78 False
SB sb_3848_140-150 -3.8 -2.0 False
SB sb_3849_140-150 -4.29 -1.47 False
SB sb_3850_140-150 -3.61 -0.948 False
SB sb_3851_140-150 -4.23 -1.53 False
SB sb_3852_140-150 -4.42 -0.732 False
SB sb_3853_140-150 -4.14 -1.46 False
SB sb_3854_140-150 -3.42 -1.2 False
SB sb_3855_140-150 -4.38 -0.521 False
SB sb_3856_140-150 -3.59 -1.1 False
SB sb_3857_140-150 -3.62 -0.585 False
SB sb_3858_140-150 -4.48 -0.825 False
SB sb_3859_140-150 -3.81 -0.837 False
SB sb_3860_140-150 -3.57 -0.658 False
SB sb_3861_140-150 -3.46 -0.561 False
SB sb_3862_140-150 -4.25 -1.41 False
SB sb_3863_140-150 -3.8 -1.11 False
SB sb_3864_140-150 -3.44 0.0488 False
SB sb_3865_140-150 -3.76 -1.9 False
SB sb_3866_140-150 -3.88 -0.988 False
SB sb_3867_140-150 -3.46 0.132 False
SB sb_3868_140-150 -4.01 -1.19 False
SB sb_3869_140-150 -3.98 -0.475 False
SB sb_3870_140-150 -4.07 -0.662 False
SB sb_3871_140-150 -4.42 0.265 False
SB sb_3872_140-150 -3.66 -0.056 False
SB sb_3873_140-150 -4.0 -0.847 False
SB sb_3874_140-150 -3.59 -1.09 False
SB sb_3875_140-150 -3.59 -0.245 False
SB sb_3876_140-150 -4.29 -0.851 False
SB sb_3877_140-150 -3.73 -1.04 False
SB sb_3878_140-150 -3.7 -0.784 False
SB sb_3879_140-150 -3.78 -0.385 False
SB sb_3880_140-150 -3.84 -0.225 False
SB sb_3881_140-150 -3.82 -1.13 False
SB sb_3882_140-150 -3.42 -0.994 False
SB sb_3883_140-150 -3.76 -0.524 False
SB sb_3884_140-150 -3.4 -0.409 False
SB sb_3885_140-150 -4.09 -1.35 False
SB sb_3886_140-150 -3.41 -1.17 False
SB sb_3887_140-150 -4.09 -0.733 False
SB sb_3888_140-150 -4.09 -1.86 False
SB sb_3889_140-150 -4.05 -0.936 False
SB sb_3890_140-150 -4.44 -0.616 False
SB sb_3891_140-150 -3.93 0.186 False
SB sb_3892_140-150 -4.23 -0.679 False
SB sb_3893_140-150 -5.24 -0.181 False
SB sb_3894_140-150 -3.26 -0.875 False
SB sb_3895_140-150 -3.54 -1.05 False
SB sb_3896_140-150 -4.23 -0.788 False
SB sb_3897_140-150 -4.36 -0.978 False
SB sb_3898_140-150 -3.87 -0.459 False
SB sb_3900_140-150 -4.54 -0.68 False
SB sb_3901_140-150 -4.25 -1.94 False
SB sb_3902_140-150 -4.26 -0.621 False
SB sb_3903_140-150 -3.69 -1.99 False
SB sb_3904_140-150 -3.4 -1.2 False
SB sb_3905_140-150 -3.82 -0.511 False
SB sb_3906_140-150 -4.44 -0.908 False
SB sb_3907_140-150 -4.34 -1.27 False
SB sb_3908_140-150 -3.98 -0.138 False
SB sb_3910_140-150 -4.1 -0.903 False
SB sb_3911_140-150 -3.64 -0.221 False
SB sb_3912_140-150 -4.25 -1.08 False
SB sb_3913_140-150 -3.82 -1.09 False
SB sb_3914_140-150 -3.38 -0.581 False
SB sb_3915_140-150 -3.9 -1.26 False
SB sb_3916_140-150 -4.63 -0.701 False
SB sb_3917_140-150 -4.15 -0.504 False
SB sb_3918_140-150 -3.1 -1.16 False
SB sb_3919_140-150 -4.35 -1.7 False
DCA-SB dca_sb_1074_40-50 -1.47 -0.545 True
DCA-SB dca_sb_1075_40-50 -1.55 -0.277 True
DCA-SB dca_sb_1076_40-50 -1.74 -0.00915 True
DCA-SB dca_sb_1077_40-50 -1.75 -0.00222 True
DCA-SB dca_sb_1078_40-50 -1.52 -0.0519 False
DCA-SB dca_sb_1079_40-50 -1.25 -0.389 True
DCA-SB dca_sb_1080_40-50 -1.66 -0.0643 True
DCA-SB dca_sb_1081_40-50 -1.67 0.0448 True
DCA-SB dca_sb_1082_40-50 -2.23 -0.604 True
DCA-SB dca_sb_1083_40-50 -1.37 -0.473 True
DCA-SB dca_sb_1084_40-50 -1.64 -0.149 True
DCA-SB dca_sb_1085_40-50 -1.35 -0.394 True
DCA-SB dca_sb_1086_40-50 -1.49 -0.458 True
DCA-SB dca_sb_1087_40-50 -1.36 -0.387 False
DCA-SB dca_sb_1088_40-50 -1.42 -0.458 True
DCA-SB dca_sb_1089_40-50 -1.43 -0.365 False
DCA-SB dca_sb_1090_40-50 -1.6 -0.616 True
DCA-SB dca_sb_1091_40-50 -1.67 -0.0337 True
DCA-SB dca_sb_1092_40-50 -1.62 -0.0705 True
DCA-SB dca_sb_1093_40-50 -1.46 -0.478 True
DCA-SB dca_sb_1094_40-50 -1.36 -0.405 True
DCA-SB dca_sb_1095_40-50 -1.75 0.174 False
DCA-SB dca_sb_1096_40-50 -1.61 0.102 True
DCA-SB dca_sb_1097_40-50 -1.64 -0.4 True
DCA-SB dca_sb_1098_40-50 -1.29 -0.338 False
DCA-SB dca_sb_1099_40-50 -1.62 -0.0307 True
DCA-SB dca_sb_1100_40-50 -1.45 -0.348 True
DCA-SB dca_sb_1101_40-50 -1.55 -0.206 True
DCA-SB dca_sb_1102_40-50 -1.49 -0.345 True
DCA-SB dca_sb_1103_40-50 -2.04 -0.487 True
DCA-SB dca_sb_1104_40-50 -1.72 -0.013 False
DCA-SB dca_sb_1105_40-50 -1.72 0.0849 False
DCA-SB dca_sb_1106_40-50 -1.62 -0.135 True
DCA-SB dca_sb_1107_40-50 -1.44 -0.536 True
DCA-SB dca_sb_1108_40-50 -1.74 -0.087 True
DCA-SB dca_sb_1109_40-50 -2.19 -0.549 True
DCA-SB dca_sb_1110_40-50 -1.43 -0.329 False
DCA-SB dca_sb_1111_40-50 -1.61 0.0211 True
DCA-SB dca_sb_1112_40-50 -1.22 -0.393 False
DCA-SB dca_sb_1113_40-50 -1.36 -0.414 True
DCA-SB dca_sb_1114_40-50 -1.37 -0.379 True
DCA-SB dca_sb_1115_40-50 -1.65 -0.105 True
DCA-SB dca_sb_1116_40-50 -2.42 -0.0619 True
DCA-SB dca_sb_1117_40-50 -1.28 -0.406 True
DCA-SB dca_sb_1118_40-50 -2.21 -0.362 True
DCA-SB dca_sb_1119_40-50 -1.47 -0.377 True
DCA-SB dca_sb_1120_40-50 -1.5 -0.354 True
DCA-SB dca_sb_1121_50-60 -2.53 -0.135 True
DCA-SB dca_sb_1122_50-60 -2.48 -0.188 True
DCA-SB dca_sb_1123_50-60 -2.37 -0.51 True
DCA-SB dca_sb_1124_50-60 -2.42 -0.517 True
DCA-SB dca_sb_1125_50-60 -2.51 -0.337 True
DCA-SB dca_sb_1126_50-60 -2.43 -0.333 True
DCA-SB dca_sb_1127_50-60 -2.42 -0.236 True
DCA-SB dca_sb_1128_50-60 -2.46 -0.597 True
DCA-SB dca_sb_1129_50-60 -2.38 -0.332 True
DCA-SB dca_sb_1130_50-60 -2.43 -0.456 True
DCA-SB dca_sb_1131_50-60 -2.59 -0.461 True
DCA-SB dca_sb_1132_50-60 -2.42 -0.5 True
DCA-SB dca_sb_1133_50-60 -2.59 -0.284 True
DCA-SB dca_sb_1134_50-60 -2.43 -0.145 True
DCA-SB dca_sb_1135_50-60 -2.47 -0.385 True
DCA-SB dca_sb_1136_50-60 -2.45 -0.381 True
DCA-SB dca_sb_1137_50-60 -2.62 -0.238 True
DCA-SB dca_sb_1138_50-60 -2.32 -0.646 True
DCA-SB dca_sb_1139_50-60 -2.39 -0.501 True
DCA-SB dca_sb_1140_50-60 -2.43 -0.474 True
DCA-SB dca_sb_1141_50-60 -2.54 -0.334 True
DCA-SB dca_sb_1142_50-60 -2.45 -0.272 True
DCA-SB dca_sb_1143_50-60 -2.64 -0.26 True
DCA-SB dca_sb_1144_50-60 -2.42 -0.408 True
DCA-SB dca_sb_1145_50-60 -2.32 -0.301 True
DCA-SB dca_sb_1146_50-60 -2.45 -0.0958 True
DCA-SB dca_sb_1147_50-60 -2.59 -0.229 True
DCA-SB dca_sb_1148_50-60 -2.37 -0.84 True
DCA-SB dca_sb_1149_50-60 -2.64 -0.119 True
DCA-SB dca_sb_1150_50-60 -2.51 -0.024 True
DCA-SB dca_sb_1151_50-60 -2.57 -0.315 True
DCA-SB dca_sb_1152_50-60 -2.37 -0.412 True
DCA-SB dca_sb_1153_50-60 -2.38 -0.438 True
DCA-SB dca_sb_1154_50-60 -2.48 -0.0231 True
DCA-SB dca_sb_1155_50-60 -2.53 -0.147 True
DCA-SB dca_sb_1156_50-60 -2.55 -0.265 True
DCA-SB dca_sb_1157_50-60 -2.44 -0.253 True
DCA-SB dca_sb_1158_50-60 -2.37 -0.346 True
DCA-SB dca_sb_1159_50-60 -2.69 -0.118 True
DCA-SB dca_sb_1160_50-60 -2.31 -0.717 True
DCA-SB dca_sb_1161_50-60 -2.43 -0.42 True
DCA-SB dca_sb_1162_50-60 -2.52 -0.245 True
DCA-SB dca_sb_1163_50-60 -2.26 -0.594 True
[truncated: 229,352 more chars]
