# Supplementary material for: Exploring the space of self-reproducing ribozymes using generative models
Source: Nat Commun. 2025 Aug 22;16:7836. doi: 10.1038/s41467-025-63151-5 (PMC12373953; doi:10.1038/s41467-025-63151-5)
Supplement: Supplementary file 4 — Source Data [file 41467_2025_63151_MOESM4_ESM.zip › Source data/f3_a.txt]

MODEL BIN-NB-MUT FREQ GROUP TYPE
RDM 0.0-6.9 11220 ACTIVE ALL-PAIR-DIST
RDM 6.9-13.8 19630 ACTIVE ALL-PAIR-DIST
RDM 13.8-20.7 3508 ACTIVE ALL-PAIR-DIST
RDM 20.7-27.6 52 ACTIVE ALL-PAIR-DIST
RDM 27.6-34.5 0 ACTIVE ALL-PAIR-DIST
RDM 34.5-41.4 490 ACTIVE ALL-PAIR-DIST
RDM 41.4-48.3 250 ACTIVE ALL-PAIR-DIST
RDM 48.3-55.2 4 ACTIVE ALL-PAIR-DIST
RDM 55.2-62.1 0 ACTIVE ALL-PAIR-DIST
RDM 62.1-69.0 2 ACTIVE ALL-PAIR-DIST
BPR 3.0-8.0 604 ACTIVE ALL-PAIR-DIST
BPR 8.0-13.0 2878 ACTIVE ALL-PAIR-DIST
BPR 13.0-18.0 8772 ACTIVE ALL-PAIR-DIST
BPR 18.0-23.0 8502 ACTIVE ALL-PAIR-DIST
BPR 23.0-28.0 2814 ACTIVE ALL-PAIR-DIST
BPR 28.0-33.0 292 ACTIVE ALL-PAIR-DIST
BPR 33.0-38.0 8 ACTIVE ALL-PAIR-DIST
BPR 38.0-43.0 64 ACTIVE ALL-PAIR-DIST
BPR 43.0-48.0 172 ACTIVE ALL-PAIR-DIST
BPR 48.0-53.0 74 ACTIVE ALL-PAIR-DIST
BPR-3D 4.0-9.9 1312 ACTIVE ALL-PAIR-DIST
BPR-3D 9.9-15.8 10586 ACTIVE ALL-PAIR-DIST
BPR-3D 15.8-21.7 16724 ACTIVE ALL-PAIR-DIST
BPR-3D 21.7-27.6 10526 ACTIVE ALL-PAIR-DIST
BPR-3D 27.6-33.5 9108 ACTIVE ALL-PAIR-DIST
BPR-3D 33.5-39.4 3256 ACTIVE ALL-PAIR-DIST
BPR-3D 39.4-45.3 1330 ACTIVE ALL-PAIR-DIST
BPR-3D 45.3-51.2 220 ACTIVE ALL-PAIR-DIST
BPR-3D 51.2-57.1 66 ACTIVE ALL-PAIR-DIST
BPR-3D 57.1-63.0 2 ACTIVE ALL-PAIR-DIST
SB 2.0-10.1 4742 ACTIVE ALL-PAIR-DIST
SB 10.1-18.2 58024 ACTIVE ALL-PAIR-DIST
SB 18.2-26.3 9070 ACTIVE ALL-PAIR-DIST
SB 26.3-34.4 1838 ACTIVE ALL-PAIR-DIST
SB 34.4-42.5 38 ACTIVE ALL-PAIR-DIST
SB 42.5-50.6 4 ACTIVE ALL-PAIR-DIST
SB 50.6-58.7 342 ACTIVE ALL-PAIR-DIST
SB 58.7-66.8 652 ACTIVE ALL-PAIR-DIST
SB 66.8-74.9 88 ACTIVE ALL-PAIR-DIST
SB 74.9-83.0 4 ACTIVE ALL-PAIR-DIST
SB-3D 3.0-8.8 906 ACTIVE ALL-PAIR-DIST
SB-3D 8.8-14.6 5512 ACTIVE ALL-PAIR-DIST
SB-3D 14.6-20.4 15548 ACTIVE ALL-PAIR-DIST
SB-3D 20.4-26.2 12882 ACTIVE ALL-PAIR-DIST
SB-3D 26.2-32.0 8594 ACTIVE ALL-PAIR-DIST
SB-3D 32.0-37.8 5810 ACTIVE ALL-PAIR-DIST
SB-3D 37.8-43.6 2558 ACTIVE ALL-PAIR-DIST
SB-3D 43.6-49.4 1016 ACTIVE ALL-PAIR-DIST
SB-3D 49.4-55.2 268 ACTIVE ALL-PAIR-DIST
SB-3D 55.2-61.0 36 ACTIVE ALL-PAIR-DIST
PRO 4.0-9.9 17354 ACTIVE ALL-PAIR-DIST
PRO 9.9-15.8 17926 ACTIVE ALL-PAIR-DIST
PRO 15.8-21.7 2510 ACTIVE ALL-PAIR-DIST
PRO 21.7-27.6 36 ACTIVE ALL-PAIR-DIST
PRO 27.6-33.5 14 ACTIVE ALL-PAIR-DIST
PRO 33.5-39.4 360 ACTIVE ALL-PAIR-DIST
PRO 39.4-45.3 20 ACTIVE ALL-PAIR-DIST
PRO 45.3-51.2 0 ACTIVE ALL-PAIR-DIST
PRO 51.2-57.1 294 ACTIVE ALL-PAIR-DIST
PRO 57.1-63.0 98 ACTIVE ALL-PAIR-DIST
VAE 5.0-13.4 126186 ACTIVE ALL-PAIR-DIST
VAE 13.4-21.8 161290 ACTIVE ALL-PAIR-DIST
VAE 21.8-30.2 145614 ACTIVE ALL-PAIR-DIST
VAE 30.2-38.6 123026 ACTIVE ALL-PAIR-DIST
VAE 38.6-47.0 73744 ACTIVE ALL-PAIR-DIST
VAE 47.0-55.4 21162 ACTIVE ALL-PAIR-DIST
VAE 55.4-63.8 10532 ACTIVE ALL-PAIR-DIST
VAE 63.8-72.2 4812 ACTIVE ALL-PAIR-DIST
VAE 72.2-80.6 1784 ACTIVE ALL-PAIR-DIST
VAE 80.6-89.0 156 ACTIVE ALL-PAIR-DIST
DCA_T=1 1.0-10.5 59502 ACTIVE ALL-PAIR-DIST
DCA_T=1 10.5-20.0 159826 ACTIVE ALL-PAIR-DIST
DCA_T=1 20.0-29.5 187812 ACTIVE ALL-PAIR-DIST
DCA_T=1 29.5-39.0 116450 ACTIVE ALL-PAIR-DIST
DCA_T=1 39.0-48.5 52882 ACTIVE ALL-PAIR-DIST
DCA_T=1 48.5-58.0 13210 ACTIVE ALL-PAIR-DIST
DCA_T=1 58.0-67.5 3912 ACTIVE ALL-PAIR-DIST
DCA_T=1 67.5-77.0 102 ACTIVE ALL-PAIR-DIST
DCA_T=1 77.0-86.5 1290 ACTIVE ALL-PAIR-DIST
DCA_T=1 86.5-96.0 226 ACTIVE ALL-PAIR-DIST
DCA_T=0.3 1.0-9.2 148918 ACTIVE ALL-PAIR-DIST
DCA_T=0.3 9.2-17.4 629068 ACTIVE ALL-PAIR-DIST
DCA_T=0.3 17.4-25.6 447398 ACTIVE ALL-PAIR-DIST
DCA_T=0.3 25.6-33.8 335260 ACTIVE ALL-PAIR-DIST
DCA_T=0.3 33.8-42.0 107568 ACTIVE ALL-PAIR-DIST
DCA_T=0.3 42.0-50.2 89332 ACTIVE ALL-PAIR-DIST
DCA_T=0.3 50.2-58.4 37134 ACTIVE ALL-PAIR-DIST
DCA_T=0.3 58.4-66.6 6706 ACTIVE ALL-PAIR-DIST
DCA_T=0.3 66.6-74.8 3172 ACTIVE ALL-PAIR-DIST
DCA_T=0.3 74.8-83.0 436 ACTIVE ALL-PAIR-DIST
DCA-SB 1.0-9.5 107680 ACTIVE ALL-PAIR-DIST
DCA-SB 9.5-18.0 622468 ACTIVE ALL-PAIR-DIST
DCA-SB 18.0-26.5 526854 ACTIVE ALL-PAIR-DIST
DCA-SB 26.5-35.0 420852 ACTIVE ALL-PAIR-DIST
DCA-SB 35.0-43.5 334734 ACTIVE ALL-PAIR-DIST
DCA-SB 43.5-52.0 445832 ACTIVE ALL-PAIR-DIST
DCA-SB 52.0-60.5 182082 ACTIVE ALL-PAIR-DIST
DCA-SB 60.5-69.0 17890 ACTIVE ALL-PAIR-DIST
DCA-SB 69.0-77.5 5312 ACTIVE ALL-PAIR-DIST
DCA-SB 77.5-86.0 1352 ACTIVE ALL-PAIR-DIST
CHI 1.0-10.7 6 ACTIVE ALL-PAIR-DIST
CHI 10.7-20.4 8 ACTIVE ALL-PAIR-DIST
CHI 20.4-30.1 36 ACTIVE ALL-PAIR-DIST
CHI 30.1-39.8 80 ACTIVE ALL-PAIR-DIST
CHI 39.8-49.5 126 ACTIVE ALL-PAIR-DIST
CHI 49.5-59.2 464 ACTIVE ALL-PAIR-DIST
CHI 59.2-68.9 656 ACTIVE ALL-PAIR-DIST
CHI 68.9-78.6 562 ACTIVE ALL-PAIR-DIST
CHI 78.6-88.3 194 ACTIVE ALL-PAIR-DIST
CHI 88.3-98.0 30 ACTIVE ALL-PAIR-DIST
RDM 0.0-10.7 36240 ANY ALL-PAIR-DIST
RDM 10.7-21.4 160212 ANY ALL-PAIR-DIST
RDM 21.4-32.1 274608 ANY ALL-PAIR-DIST
RDM 32.1-42.8 356004 ANY ALL-PAIR-DIST
RDM 42.8-53.5 520986 ANY ALL-PAIR-DIST
RDM 53.5-64.2 636514 ANY ALL-PAIR-DIST
RDM 64.2-74.9 455330 ANY ALL-PAIR-DIST
RDM 74.9-85.6 305150 ANY ALL-PAIR-DIST
RDM 85.6-96.3 95382 ANY ALL-PAIR-DIST
RDM 96.3-107.0 3856 ANY ALL-PAIR-DIST
BPR 1.0-14.9 10090 ANY ALL-PAIR-DIST
BPR 14.9-28.8 81046 ANY ALL-PAIR-DIST
BPR 28.8-42.7 134484 ANY ALL-PAIR-DIST
BPR 42.7-56.6 197064 ANY ALL-PAIR-DIST
BPR 56.6-70.5 268370 ANY ALL-PAIR-DIST
BPR 70.5-84.4 366842 ANY ALL-PAIR-DIST
BPR 84.4-98.3 415496 ANY ALL-PAIR-DIST
BPR 98.3-112.2 262940 ANY ALL-PAIR-DIST
BPR 112.2-126.1 81664 ANY ALL-PAIR-DIST
BPR 126.1-140.0 3154 ANY ALL-PAIR-DIST
BPR-3D 4.0-15.0 11334 ANY ALL-PAIR-DIST
BPR-3D 15.0-26.0 59760 ANY ALL-PAIR-DIST
BPR-3D 26.0-37.0 98744 ANY ALL-PAIR-DIST
BPR-3D 37.0-48.0 144714 ANY ALL-PAIR-DIST
BPR-3D 48.0-59.0 199654 ANY ALL-PAIR-DIST
BPR-3D 59.0-70.0 277680 ANY ALL-PAIR-DIST
BPR-3D 70.0-81.0 378760 ANY ALL-PAIR-DIST
BPR-3D 81.0-92.0 465848 ANY ALL-PAIR-DIST
BPR-3D 92.0-103.0 176862 ANY ALL-PAIR-DIST
BPR-3D 103.0-114.0 7794 ANY ALL-PAIR-DIST
SB 1.0-15.4 45422 ANY ALL-PAIR-DIST
SB 15.4-29.8 274722 ANY ALL-PAIR-DIST
SB 29.8-44.2 551718 ANY ALL-PAIR-DIST
SB 44.2-58.6 755008 ANY ALL-PAIR-DIST
SB 58.6-73.0 1073390 ANY ALL-PAIR-DIST
SB 73.0-87.4 1470558 ANY ALL-PAIR-DIST
SB 87.4-101.8 1481124 ANY ALL-PAIR-DIST
SB 101.8-116.2 803444 ANY ALL-PAIR-DIST
SB 116.2-130.6 143360 ANY ALL-PAIR-DIST
SB 130.6-145.0 3584 ANY ALL-PAIR-DIST
SB-3D 1.0-12.0 5762 ANY ALL-PAIR-DIST
SB-3D 12.0-23.0 48090 ANY ALL-PAIR-DIST
SB-3D 23.0-34.0 98092 ANY ALL-PAIR-DIST
SB-3D 34.0-45.0 136804 ANY ALL-PAIR-DIST
SB-3D 45.0-56.0 201040 ANY ALL-PAIR-DIST
SB-3D 56.0-67.0 256370 ANY ALL-PAIR-DIST
SB-3D 67.0-78.0 376130 ANY ALL-PAIR-DIST
SB-3D 78.0-89.0 505066 ANY ALL-PAIR-DIST
SB-3D 89.0-100.0 186818 ANY ALL-PAIR-DIST
SB-3D 100.0-111.0 6978 ANY ALL-PAIR-DIST
PRO 4.0-15.3 43142 ANY ALL-PAIR-DIST
PRO 15.3-26.6 124966 ANY ALL-PAIR-DIST
PRO 26.6-37.9 215742 ANY ALL-PAIR-DIST
PRO 37.9-49.2 334454 ANY ALL-PAIR-DIST
PRO 49.2-60.5 417672 ANY ALL-PAIR-DIST
PRO 60.5-71.8 565062 ANY ALL-PAIR-DIST
PRO 71.8-83.1 852424 ANY ALL-PAIR-DIST
PRO 83.1-94.4 604028 ANY ALL-PAIR-DIST
PRO 94.4-105.7 79128 ANY ALL-PAIR-DIST
PRO 105.7-117.0 1582 ANY ALL-PAIR-DIST
VAE 5.0-17.8 274122 ANY ALL-PAIR-DIST
VAE 17.8-30.6 394576 ANY ALL-PAIR-DIST
VAE 30.6-43.4 791674 ANY ALL-PAIR-DIST
VAE 43.4-56.2 758146 ANY ALL-PAIR-DIST
VAE 56.2-69.0 1320710 ANY ALL-PAIR-DIST
VAE 69.0-81.8 1465970 ANY ALL-PAIR-DIST
VAE 81.8-94.6 2092106 ANY ALL-PAIR-DIST
VAE 94.6-107.4 679534 ANY ALL-PAIR-DIST
VAE 107.4-120.2 58566 ANY ALL-PAIR-DIST
VAE 120.2-133.0 1796 ANY ALL-PAIR-DIST
DCA_T=1 1.0-13.4 109364 ANY ALL-PAIR-DIST
DCA_T=1 13.4-25.8 355128 ANY ALL-PAIR-DIST
DCA_T=1 25.8-38.2 695550 ANY ALL-PAIR-DIST
DCA_T=1 38.2-50.6 973128 ANY ALL-PAIR-DIST
DCA_T=1 50.6-63.0 1247080 ANY ALL-PAIR-DIST
DCA_T=1 63.0-75.4 1552028 ANY ALL-PAIR-DIST
DCA_T=1 75.4-87.8 1105070 ANY ALL-PAIR-DIST
DCA_T=1 87.8-100.2 392980 ANY ALL-PAIR-DIST
DCA_T=1 100.2-112.6 52450 ANY ALL-PAIR-DIST
DCA_T=1 112.6-125.0 1884 ANY ALL-PAIR-DIST
DCA_T=0.3 1.0-10.3 240364 ANY ALL-PAIR-DIST
DCA_T=0.3 10.3-19.6 776476 ANY ALL-PAIR-DIST
DCA_T=0.3 19.6-28.9 718772 ANY ALL-PAIR-DIST
DCA_T=0.3 28.9-38.2 543980 ANY ALL-PAIR-DIST
DCA_T=0.3 38.2-47.5 486012 ANY ALL-PAIR-DIST
DCA_T=0.3 47.5-56.8 825090 ANY ALL-PAIR-DIST
DCA_T=0.3 56.8-66.1 643930 ANY ALL-PAIR-DIST
DCA_T=0.3 66.1-75.4 492238 ANY ALL-PAIR-DIST
DCA_T=0.3 75.4-84.7 120162 ANY ALL-PAIR-DIST
DCA_T=0.3 84.7-94.0 3982 ANY ALL-PAIR-DIST
DCA-SB 1.0-13.1 409706 ANY ALL-PAIR-DIST
DCA-SB 13.1-25.2 954824 ANY ALL-PAIR-DIST
DCA-SB 25.2-37.3 843116 ANY ALL-PAIR-DIST
DCA-SB 37.3-49.4 781764 ANY ALL-PAIR-DIST
DCA-SB 49.4-61.5 975856 ANY ALL-PAIR-DIST
DCA-SB 61.5-73.6 1137706 ANY ALL-PAIR-DIST
DCA-SB 73.6-85.7 893454 ANY ALL-PAIR-DIST
DCA-SB 85.7-97.8 596204 ANY ALL-PAIR-DIST
DCA-SB 97.8-109.9 81750 ANY ALL-PAIR-DIST
DCA-SB 109.9-122.0 10430 ANY ALL-PAIR-DIST
CHI 1.0-12.6 442 ANY ALL-PAIR-DIST
CHI 12.6-24.2 2216 ANY ALL-PAIR-DIST
CHI 24.2-35.8 4662 ANY ALL-PAIR-DIST
CHI 35.8-47.4 9664 ANY ALL-PAIR-DIST
CHI 47.4-59.0 32362 ANY ALL-PAIR-DIST
CHI 59.0-70.6 143938 ANY ALL-PAIR-DIST
CHI 70.6-82.2 211232 ANY ALL-PAIR-DIST
CHI 82.2-93.8 106178 ANY ALL-PAIR-DIST
CHI 93.8-105.4 22178 ANY ALL-PAIR-DIST
CHI 105.4-117.0 758 ANY ALL-PAIR-DIST
MODEL BIN-NB-MUT FREQ GROUP TYPE
RDM 1.0-4.7 108 ACTIVE CHI-PAIR-DIST
RDM 4.7-8.4 58 ACTIVE CHI-PAIR-DIST
RDM 8.4-12.1 18 ACTIVE CHI-PAIR-DIST
RDM 12.1-15.8 1 ACTIVE CHI-PAIR-DIST
RDM 15.8-19.5 0 ACTIVE CHI-PAIR-DIST
RDM 19.5-23.2 0 ACTIVE CHI-PAIR-DIST
RDM 23.2-26.9 0 ACTIVE CHI-PAIR-DIST
RDM 26.9-30.6 0 ACTIVE CHI-PAIR-DIST
RDM 30.6-34.3 1 ACTIVE CHI-PAIR-DIST
RDM 34.3-38.0 2 ACTIVE CHI-PAIR-DIST
BPR 2.0-5.7 16 ACTIVE CHI-PAIR-DIST
BPR 5.7-9.4 84 ACTIVE CHI-PAIR-DIST
BPR 9.4-13.1 35 ACTIVE CHI-PAIR-DIST
BPR 13.1-16.8 17 ACTIVE CHI-PAIR-DIST
BPR 16.8-20.5 2 ACTIVE CHI-PAIR-DIST
BPR 20.5-24.2 0 ACTIVE CHI-PAIR-DIST
BPR 24.2-27.9 0 ACTIVE CHI-PAIR-DIST
BPR 27.9-31.6 0 ACTIVE CHI-PAIR-DIST
BPR 31.6-35.3 1 ACTIVE CHI-PAIR-DIST
BPR 35.3-39.0 1 ACTIVE CHI-PAIR-DIST
BPR-3D 2.0-5.3 16 ACTIVE CHI-PAIR-DIST
BPR-3D 5.3-8.6 56 ACTIVE CHI-PAIR-DIST
BPR-3D 8.6-11.9 77 ACTIVE CHI-PAIR-DIST
BPR-3D 11.9-15.2 25 ACTIVE CHI-PAIR-DIST
BPR-3D 15.2-18.5 16 ACTIVE CHI-PAIR-DIST
BPR-3D 18.5-21.8 11 ACTIVE CHI-PAIR-DIST
BPR-3D 21.8-25.1 23 ACTIVE CHI-PAIR-DIST
BPR-3D 25.1-28.4 2 ACTIVE CHI-PAIR-DIST
BPR-3D 28.4-31.7 2 ACTIVE CHI-PAIR-DIST
BPR-3D 31.7-35.0 3 ACTIVE CHI-PAIR-DIST
SB 4.0-9.5 243 ACTIVE CHI-PAIR-DIST
SB 9.5-15.0 14 ACTIVE CHI-PAIR-DIST
SB 15.0-20.5 14 ACTIVE CHI-PAIR-DIST
SB 20.5-26.0 0 ACTIVE CHI-PAIR-DIST
SB 26.0-31.5 0 ACTIVE CHI-PAIR-DIST
SB 31.5-37.0 0 ACTIVE CHI-PAIR-DIST
SB 37.0-42.5 1 ACTIVE CHI-PAIR-DIST
SB 42.5-48.0 0 ACTIVE CHI-PAIR-DIST
SB 48.0-53.5 0 ACTIVE CHI-PAIR-DIST
SB 53.5-59.0 2 ACTIVE CHI-PAIR-DIST
SB-3D 4.0-7.6 22 ACTIVE CHI-PAIR-DIST
SB-3D 7.6-11.2 110 ACTIVE CHI-PAIR-DIST
SB-3D 11.2-14.8 4 ACTIVE CHI-PAIR-DIST
SB-3D 14.8-18.4 26 ACTIVE CHI-PAIR-DIST
SB-3D 18.4-22.0 33 ACTIVE CHI-PAIR-DIST
SB-3D 22.0-25.6 19 ACTIVE CHI-PAIR-DIST
SB-3D 25.6-29.2 11 ACTIVE CHI-PAIR-DIST
SB-3D 29.2-32.8 1 ACTIVE CHI-PAIR-DIST
SB-3D 32.8-36.4 2 ACTIVE CHI-PAIR-DIST
SB-3D 36.4-40.0 3 ACTIVE CHI-PAIR-DIST
PRO 5.0-10.0 187 ACTIVE CHI-PAIR-DIST
PRO 10.0-15.0 0 ACTIVE CHI-PAIR-DIST
PRO 15.0-20.0 7 ACTIVE CHI-PAIR-DIST
PRO 20.0-25.0 0 ACTIVE CHI-PAIR-DIST
PRO 25.0-30.0 0 ACTIVE CHI-PAIR-DIST
PRO 30.0-35.0 1 ACTIVE CHI-PAIR-DIST
PRO 35.0-40.0 1 ACTIVE CHI-PAIR-DIST
PRO 40.0-45.0 0 ACTIVE CHI-PAIR-DIST
PRO 45.0-50.0 0 ACTIVE CHI-PAIR-DIST
PRO 50.0-55.0 1 ACTIVE CHI-PAIR-DIST
VAE 1.0-6.3 292 ACTIVE CHI-PAIR-DIST
VAE 6.3-11.6 295 ACTIVE CHI-PAIR-DIST
VAE 11.6-16.9 52 ACTIVE CHI-PAIR-DIST
VAE 16.9-22.2 53 ACTIVE CHI-PAIR-DIST
VAE 22.2-27.5 84 ACTIVE CHI-PAIR-DIST
VAE 27.5-32.8 9 ACTIVE CHI-PAIR-DIST
VAE 32.8-38.1 25 ACTIVE CHI-PAIR-DIST
VAE 38.1-43.4 6 ACTIVE CHI-PAIR-DIST
VAE 43.4-48.7 1 ACTIVE CHI-PAIR-DIST
VAE 48.7-54.0 1 ACTIVE CHI-PAIR-DIST
DCA_T=1 5.0-11.1 289 ACTIVE CHI-PAIR-DIST
DCA_T=1 11.1-17.2 131 ACTIVE CHI-PAIR-DIST
DCA_T=1 17.2-23.3 118 ACTIVE CHI-PAIR-DIST
DCA_T=1 23.3-29.4 74 ACTIVE CHI-PAIR-DIST
DCA_T=1 29.4-35.5 111 ACTIVE CHI-PAIR-DIST
DCA_T=1 35.5-41.6 28 ACTIVE CHI-PAIR-DIST
DCA_T=1 41.6-47.7 11 ACTIVE CHI-PAIR-DIST
DCA_T=1 47.7-53.8 7 ACTIVE CHI-PAIR-DIST
DCA_T=1 53.8-59.9 2 ACTIVE CHI-PAIR-DIST
DCA_T=1 59.9-66.0 1 ACTIVE CHI-PAIR-DIST
DCA_T=0.3 8.0-13.5 279 ACTIVE CHI-PAIR-DIST
DCA_T=0.3 13.5-19.0 125 ACTIVE CHI-PAIR-DIST
DCA_T=0.3 19.0-24.5 310 ACTIVE CHI-PAIR-DIST
DCA_T=0.3 24.5-30.0 316 ACTIVE CHI-PAIR-DIST
DCA_T=0.3 30.0-35.5 269 ACTIVE CHI-PAIR-DIST
DCA_T=0.3 35.5-41.0 41 ACTIVE CHI-PAIR-DIST
DCA_T=0.3 41.0-46.5 1 ACTIVE CHI-PAIR-DIST
DCA_T=0.3 46.5-52.0 0 ACTIVE CHI-PAIR-DIST
DCA_T=0.3 52.0-57.5 0 ACTIVE CHI-PAIR-DIST
DCA_T=0.3 57.5-63.0 3 ACTIVE CHI-PAIR-DIST
DCA-SB 5.0-10.9 280 ACTIVE CHI-PAIR-DIST
DCA-SB 10.9-16.8 64 ACTIVE CHI-PAIR-DIST
DCA-SB 16.8-22.7 367 ACTIVE CHI-PAIR-DIST
DCA-SB 22.7-28.6 451 ACTIVE CHI-PAIR-DIST
DCA-SB 28.6-34.5 367 ACTIVE CHI-PAIR-DIST
DCA-SB 34.5-40.4 97 ACTIVE CHI-PAIR-DIST
DCA-SB 40.4-46.3 3 ACTIVE CHI-PAIR-DIST
DCA-SB 46.3-52.2 2 ACTIVE CHI-PAIR-DIST
DCA-SB 52.2-58.1 1 ACTIVE CHI-PAIR-DIST
DCA-SB 58.1-64.0 1 ACTIVE CHI-PAIR-DIST
CHI 1.0-7.2 6 ACTIVE CHI-PAIR-DIST
CHI 7.2-13.4 2 ACTIVE CHI-PAIR-DIST
CHI 13.4-19.6 4 ACTIVE CHI-PAIR-DIST
CHI 19.6-25.8 4 ACTIVE CHI-PAIR-DIST
CHI 25.8-32.0 9 ACTIVE CHI-PAIR-DIST
CHI 32.0-38.2 5 ACTIVE CHI-PAIR-DIST
CHI 38.2-44.4 7 ACTIVE CHI-PAIR-DIST
CHI 44.4-50.6 1 ACTIVE CHI-PAIR-DIST
CHI 50.6-56.8 5 ACTIVE CHI-PAIR-DIST
CHI 56.8-63.0 4 ACTIVE CHI-PAIR-DIST
RDM 1.0-6.8 167 ANY CHI-PAIR-DIST
RDM 6.8-12.6 199 ANY CHI-PAIR-DIST
RDM 12.6-18.4 170 ANY CHI-PAIR-DIST
RDM 18.4-24.2 171 ANY CHI-PAIR-DIST
RDM 24.2-30.0 139 ANY CHI-PAIR-DIST
RDM 30.0-35.8 168 ANY CHI-PAIR-DIST
RDM 35.8-41.6 168 ANY CHI-PAIR-DIST
RDM 41.6-47.4 168 ANY CHI-PAIR-DIST
RDM 47.4-53.2 169 ANY CHI-PAIR-DIST
RDM 53.2-59.0 168 ANY CHI-PAIR-DIST
BPR 2.0-10.7 161 ANY CHI-PAIR-DIST
BPR 10.7-19.4 139 ANY CHI-PAIR-DIST
BPR 19.4-28.1 134 ANY CHI-PAIR-DIST
BPR 28.1-36.8 116 ANY CHI-PAIR-DIST
BPR 36.8-45.5 138 ANY CHI-PAIR-DIST
BPR 45.5-54.2 120 ANY CHI-PAIR-DIST
BPR 54.2-62.9 126 ANY CHI-PAIR-DIST
BPR 62.9-71.6 148 ANY CHI-PAIR-DIST
BPR 71.6-80.3 131 ANY CHI-PAIR-DIST
BPR 80.3-89.0 137 ANY CHI-PAIR-DIST
BPR-3D 2.0-10.7 159 ANY CHI-PAIR-DIST
BPR-3D 10.7-19.4 141 ANY CHI-PAIR-DIST
BPR-3D 19.4-28.1 126 ANY CHI-PAIR-DIST
BPR-3D 28.1-36.8 125 ANY CHI-PAIR-DIST
BPR-3D 36.8-45.5 149 ANY CHI-PAIR-DIST
BPR-3D 45.5-54.2 121 ANY CHI-PAIR-DIST
BPR-3D 54.2-62.9 133 ANY CHI-PAIR-DIST
BPR-3D 62.9-71.6 134 ANY CHI-PAIR-DIST
BPR-3D 71.6-80.3 132 ANY CHI-PAIR-DIST
BPR-3D 80.3-89.0 130 ANY CHI-PAIR-DIST
SB 4.0-12.6 296 ANY CHI-PAIR-DIST
SB 12.6-21.2 291 ANY CHI-PAIR-DIST
SB 21.2-29.8 252 ANY CHI-PAIR-DIST
SB 29.8-38.4 228 ANY CHI-PAIR-DIST
SB 38.4-47.0 240 ANY CHI-PAIR-DIST
SB 47.0-55.6 242 ANY CHI-PAIR-DIST
SB 55.6-64.2 304 ANY CHI-PAIR-DIST
SB 64.2-72.8 209 ANY CHI-PAIR-DIST
SB 72.8-81.4 251 ANY CHI-PAIR-DIST
SB 81.4-90.0 257 ANY CHI-PAIR-DIST
SB-3D 4.0-12.5 153 ANY CHI-PAIR-DIST
SB-3D 12.5-21.0 160 ANY CHI-PAIR-DIST
SB-3D 21.0-29.5 137 ANY CHI-PAIR-DIST
SB-3D 29.5-38.0 105 ANY CHI-PAIR-DIST
SB-3D 38.0-46.5 148 ANY CHI-PAIR-DIST
SB-3D 46.5-55.0 122 ANY CHI-PAIR-DIST
SB-3D 55.0-63.5 137 ANY CHI-PAIR-DIST
SB-3D 63.5-72.0 132 ANY CHI-PAIR-DIST
SB-3D 72.0-80.5 151 ANY CHI-PAIR-DIST
SB-3D 80.5-89.0 105 ANY CHI-PAIR-DIST
PRO 5.0-12.8 200 ANY CHI-PAIR-DIST
PRO 12.8-20.6 200 ANY CHI-PAIR-DIST
PRO 20.6-28.4 200 ANY CHI-PAIR-DIST
PRO 28.4-36.2 200 ANY CHI-PAIR-DIST
PRO 36.2-44.0 1 ANY CHI-PAIR-DIST
PRO 44.0-51.8 202 ANY CHI-PAIR-DIST
PRO 51.8-59.6 218 ANY CHI-PAIR-DIST
PRO 59.6-67.4 227 ANY CHI-PAIR-DIST
PRO 67.4-75.2 303 ANY CHI-PAIR-DIST
PRO 75.2-83.0 49 ANY CHI-PAIR-DIST
VAE 1.0-8.5 305 ANY CHI-PAIR-DIST
VAE 8.5-16.0 403 ANY CHI-PAIR-DIST
VAE 16.0-23.5 256 ANY CHI-PAIR-DIST
VAE 23.5-31.0 442 ANY CHI-PAIR-DIST
VAE 31.0-38.5 437 ANY CHI-PAIR-DIST
VAE 38.5-46.0 333 ANY CHI-PAIR-DIST
VAE 46.0-53.5 318 ANY CHI-PAIR-DIST
VAE 53.5-61.0 190 ANY CHI-PAIR-DIST
VAE 61.0-68.5 99 ANY CHI-PAIR-DIST
VAE 68.5-76.0 17 ANY CHI-PAIR-DIST
DCA_T=1 5.0-11.6 297 ANY CHI-PAIR-DIST
DCA_T=1 11.6-18.2 150 ANY CHI-PAIR-DIST
DCA_T=1 18.2-24.8 150 ANY CHI-PAIR-DIST
DCA_T=1 24.8-31.4 300 ANY CHI-PAIR-DIST
DCA_T=1 31.4-38.0 163 ANY CHI-PAIR-DIST
DCA_T=1 38.0-44.6 276 ANY CHI-PAIR-DIST
DCA_T=1 44.6-51.2 553 ANY CHI-PAIR-DIST
DCA_T=1 51.2-57.8 389 ANY CHI-PAIR-DIST
DCA_T=1 57.8-64.4 227 ANY CHI-PAIR-DIST
DCA_T=1 64.4-71.0 42 ANY CHI-PAIR-DIST
DCA_T=0.3 8.0-13.3 281 ANY CHI-PAIR-DIST
DCA_T=0.3 13.3-18.6 126 ANY CHI-PAIR-DIST
DCA_T=0.3 18.6-23.9 333 ANY CHI-PAIR-DIST
DCA_T=0.3 23.9-29.2 561 ANY CHI-PAIR-DIST
DCA_T=0.3 29.2-34.5 407 ANY CHI-PAIR-DIST
DCA_T=0.3 34.5-39.8 198 ANY CHI-PAIR-DIST
DCA_T=0.3 39.8-45.1 41 ANY CHI-PAIR-DIST
DCA_T=0.3 45.1-50.4 50 ANY CHI-PAIR-DIST
DCA_T=0.3 50.4-55.7 127 ANY CHI-PAIR-DIST
DCA_T=0.3 55.7-61.0 79 ANY CHI-PAIR-DIST
DCA-SB 5.0-10.6 281 ANY CHI-PAIR-DIST
DCA-SB 10.6-16.2 64 ANY CHI-PAIR-DIST
DCA-SB 16.2-21.8 308 ANY CHI-PAIR-DIST
DCA-SB 21.8-27.4 462 ANY CHI-PAIR-DIST
DCA-SB 27.4-33.0 482 ANY CHI-PAIR-DIST
DCA-SB 33.0-38.6 333 ANY CHI-PAIR-DIST
DCA-SB 38.6-44.2 200 ANY CHI-PAIR-DIST
DCA-SB 44.2-49.8 204 ANY CHI-PAIR-DIST
DCA-SB 49.8-55.4 215 ANY CHI-PAIR-DIST
DCA-SB 55.4-61.0 37 ANY CHI-PAIR-DIST
CHI 1.0-7.2 68 ANY CHI-PAIR-DIST
CHI 7.2-13.4 74 ANY CHI-PAIR-DIST
CHI 13.4-19.6 72 ANY CHI-PAIR-DIST
CHI 19.6-25.8 88 ANY CHI-PAIR-DIST
CHI 25.8-32.0 111 ANY CHI-PAIR-DIST
CHI 32.0-38.2 105 ANY CHI-PAIR-DIST
CHI 38.2-44.4 87 ANY CHI-PAIR-DIST
CHI 44.4-50.6 77 ANY CHI-PAIR-DIST
CHI 50.6-56.8 33 ANY CHI-PAIR-DIST
CHI 56.8-63.0 16 ANY CHI-PAIR-DIST
