# Supplementary material for: Exploring the space of self-reproducing ribozymes using generative models
Source: Nat Commun. 2025 Aug 22;16:7836. doi: 10.1038/s41467-025-63151-5 (PMC12373953; doi:10.1038/s41467-025-63151-5)
Supplement: Supplementary file 4 — Source Data [file 41467_2025_63151_MOESM4_ESM.zip › Source data/f3_b.txt]

POSITION A C G U
3 0.390 0.000 -0.188 2.223
4 0.985 0.000 -0.245 0.080
5 -2.453 -1.473 1.630 0.000
6 -0.544 -0.464 -0.358 0.000
7 -0.030 1.079 0.000 0.131
8 -0.022 0.000 0.399 -0.679
9 1.289 -1.745 0.000 -1.556
10 -2.490 0.000 1.456 0.526
11 -1.165 0.000 -0.494 -0.875
12 0.555 -0.668 0.000 -0.330
13 -1.532 -0.501 0.000 -0.581
14 -0.541 0.153 0.000 -0.081
15 0.000 0.000 1.400 1.346
16 0.000 0.000 0.000 0.000
17 0.000 0.000 0.000 0.000
18 -1.179 0.000 -0.755 -0.982
19 -1.080 0.000 -0.764 0.941
20 0.000 -0.994 2.455 0.327
21 -1.464 0.000 -3.225 0.986
22 -1.394 -1.306 0.000 -1.122
23 -2.573 0.000 -0.620 1.083
24 0.000 -2.010 -1.974 -3.264
25 0.000 -0.407 -1.905 -3.247
26 -3.951 -2.971 0.000 -1.303
27 -4.249 -2.238 0.000 -2.359
28 -1.542 -1.600 0.000 -1.252
29 0.000 -3.388 -4.830 -5.110
30 -2.756 -3.354 -3.191 0.000
31 -4.850 -2.644 0.000 -2.769
32 -2.191 -1.726 0.000 -1.088
33 -4.284 -3.411 -1.116 0.000
34 -2.329 -2.772 0.000 -3.623
35 -2.688 -2.090 -3.660 0.000
36 -2.073 0.000 -3.233 -4.264
37 0.000 -0.358 -3.228 -4.432
38 0.000 -0.869 -2.453 -0.956
39 0.000 0.230 0.000 -3.877
40 -4.270 -3.343 -2.756 0.000
41 -1.508 -1.437 1.529 0.000
42 0.000 0.000 -4.555 -1.785
43 -3.614 -3.937 0.000 -0.022
44 0.223 0.112 0.000 -4.366
45 -1.773 0.000 -2.907 1.290
46 -2.159 1.077 0.000 0.000
47 0.000 0.335 -2.222 0.517
48 0.000 0.112 -1.120 -0.176
49 0.000 -1.889 -2.281 -1.029
50 -1.868 0.000 -1.292 -2.641
51 0.000 0.000 0.000 -2.661
52 -0.956 -4.526 -2.128 0.000
53 0.000 -2.545 -3.642 -2.378
54 0.000 -1.785 -1.968 -3.492
55 0.993 -3.616 0.000 -3.840
56 -0.172 0.000 1.020 -0.007
57 0.183 -2.213 0.000 -2.328
58 -1.492 0.000 -0.185 -0.026
59 0.116 0.000 0.526 0.772
60 -1.463 0.000 1.336 -0.084
61 -1.459 0.715 0.000 -2.001
62 -0.134 0.000 -0.869 -2.345
63 0.594 0.000 -1.008 -1.206
64 1.160 0.000 -1.275 -2.039
65 -0.094 1.757 0.000 -1.640
66 0.967 0.458 0.000 0.138
67 -0.173 -0.078 0.000 -1.727
68 -2.884 0.000 -2.134 0.174
69 -0.044 0.740 0.000 0.453
70 -2.676 0.238 -2.337 0.000
71 0.000 -2.150 -2.756 -2.966
72 0.380 -1.448 -4.247 0.000
73 -2.286 0.000 0.000 0.000
74 -2.901 -1.102 0.000 -1.103
75 -0.581 0.000 -0.887 -1.927
76 0.000 0.000 -1.631 -0.613
77 0.000 0.000 0.000 0.000
78 0.000 0.000 0.000 -2.197
79 -0.697 -3.931 0.000 -2.240
80 -4.740 0.000 -1.157 0.116
81 0.000 0.000 -3.881 -3.414
82 -2.884 -5.355 0.000 -0.022
83 0.000 0.000 0.000 -1.120
84 -1.526 0.000 0.000 0.000
85 0.000 0.000 -3.850 0.112
86 -2.855 0.000 -1.530 -4.410
87 0.000 -1.968 -2.966 0.230
88 0.000 -0.668 -0.668 0.000
89 -3.566 -2.794 0.000 -1.729
90 -2.427 0.000 -1.475 -4.242
91 -1.710 -1.861 -1.619 0.000
92 0.564 -2.382 -2.738 0.000
93 0.542 0.000 -0.896 -1.531
94 0.364 -2.739 0.000 -1.872
95 -1.902 -2.481 0.000 0.567
96 -0.630 0.000 -0.597 -1.556
97 -0.518 0.818 0.000 -0.876
98 -1.795 0.000 1.840 -1.275
99 0.578 0.000 -1.061 -0.985
100 1.287 -1.380 -0.846 0.000
101 1.164 -0.551 0.000 -1.330
102 -1.172 0.000 0.734 -0.523
103 -1.667 -0.655 0.000 -0.955
104 0.756 0.000 -2.542 -1.425
105 -1.841 0.000 -2.438 0.025
106 -1.455 -0.903 0.000 0.513
107 0.000 -3.160 -2.107 1.651
108 -2.068 -0.869 -2.055 0.000
109 -4.955 -1.680 0.000 -0.956
110 0.000 -1.693 -2.278 -3.898
111 0.000 -2.140 -1.807 0.230
112 -4.583 -1.330 0.000 -3.914
113 -3.066 -4.005 0.000 -3.220
114 3.612 -3.048 0.805 0.000
115 1.153 -2.966 0.000 -4.858
116 -0.918 -4.169 -2.101 0.000
117 0.000 -1.872 -3.577 -1.850
118 -4.151 -3.066 0.000 -2.085
119 0.000 -3.832 -3.672 -1.968
120 -3.066 0.000 0.000 -1.562
121 0.000 0.000 -4.858 -1.968
122 -1.275 0.000 -1.392 1.210
123 -3.066 -1.834 -4.366 0.000
124 0.000 -5.113 -2.002 -1.516
125 -3.869 -2.683 0.000 -3.780
126 0.000 -4.127 -2.894 -2.548
127 -2.396 0.000 -3.007 -3.207
128 -4.599 -3.472 0.000 -2.906
129 -2.617 -3.672 0.000 -3.038
130 -4.108 0.000 -2.854 -2.432
131 0.000 -0.809 -3.526 -3.834
132 -1.220 0.000 -1.576 -2.066
133 -2.546 0.000 -2.104 -2.527
134 -3.731 0.000 -1.837 -5.006
135 0.000 -3.832 -3.326 -3.324
136 -1.968 0.000 -2.209 -2.935
137 0.000 0.000 -1.600 -3.700
138 -2.028 -3.837 -2.507 0.000
139 0.000 -2.618 -3.244 -3.794
140 0.000 -2.496 -2.479 -2.791
141 -0.367 -3.598 0.000 -3.331
142 -3.548 -2.044 0.000 -0.226
143 -0.075 0.000 0.938 -0.429
144 0.000 0.888 -2.039 -2.337
145 0.000 -0.736 -1.169 -1.666
146 0.000 -0.541 -1.092 0.020
147 -0.739 0.000 -0.126 -1.772
148 -0.880 0.771 0.000 0.357
149 -0.032 0.000 -2.201 -2.468
150 -3.040 -3.392 -3.767 0.000
151 0.000 -3.472 -4.366 -3.577
152 -3.420 -1.698 -1.460 0.000
153 -3.094 -1.275 0.000 -1.157
154 -2.767 -2.085 0.000 -3.138
155 -3.600 -3.726 -3.557 0.000
156 -4.951 -1.051 0.000 -3.695
157 0.000 1.328 -1.540 -1.195
158 0.000 0.000 -1.745 -4.509
159 -2.230 2.003 0.000 -1.968
160 -3.733 -1.220 0.000 -0.668
161 -2.527 0.000 -2.538 -2.165
162 0.000 -0.464 -2.815 -2.479
163 -1.598 -2.715 -4.236 0.000
164 0.000 0.000 -3.577 -4.165
165 -1.760 -2.912 0.000 -0.869
166 -3.066 -4.165 -4.963 0.000
167 -3.066 0.000 0.000 -4.607
168 -3.759 0.000 -1.562 -3.954
169 0.000 -2.204 -3.571 -1.077
170 -4.222 -2.265 0.000 -3.256
171 -0.006 -2.255 0.000 -3.925
172 -2.748 -3.467 0.000 -3.417
173 0.000 -2.974 -1.482 -3.618
174 -3.296 -4.589 0.000 -4.533
175 -3.081 -3.214 -2.543 0.000
176 -1.872 -1.869 0.000 -3.300
177 -1.421 -2.629 0.000 -3.608
178 -3.969 0.000 -1.210 -0.771
179 -2.985 -3.066 0.000 -1.936
180 0.000 -3.482 -2.949 -4.068
181 0.000 -4.047 -3.267 -3.415
182 0.000 -1.092 -2.715 -2.710
183 -2.991 -1.230 0.000 -3.710
184 -4.012 0.545 -2.591 0.000
185 -3.225 0.000 -2.062 -1.709
186 0.000 -2.618 -3.027 -3.565
187 -4.170 0.000 -4.360 -3.873
188 0.000 -1.968 -4.124 -3.227
189 -2.986 0.000 -4.111 -2.847
190 0.000 -1.033 -0.186 -1.838
191 0.000 0.740 -1.124 -0.834
192 0.000 0.000 0.038 0.571
193 -0.613 0.000 1.919 1.018
194 -0.377 0.000 -0.410 1.948
195 -0.294 0.000 0.000 1.882
