# Supplementary material for: Exploring the space of self-reproducing ribozymes using generative models
Source: Nat Commun. 2025 Aug 22;16:7836. doi: 10.1038/s41467-025-63151-5 (PMC12373953; doi:10.1038/s41467-025-63151-5)
Supplement: Supplementary file 4 — Source Data [file 41467_2025_63151_MOESM4_ESM.zip › Source data/f3_c.txt]

POSITION PROPOSED CHI ACCEPTED
3 3.079 1.326 1.954
4 2.404 1.395 1.516
5 2.901 1.793 1.678
6 2.595 1.762 1.263
7 3.083 1.666 1.842
8 2.461 1.711 1.341
9 2.699 1.961 1.876
10 3.152 2.443 2.322
11 2.464 1.986 1.340
12 2.190 1.534 1.333
13 1.865 1.450 1.082
14 1.964 1.256 1.094
15 1.816 1.171 1.122
16 2.089 1.026 1.220
17 2.142 1.015 1.282
18 2.021 1.569 1.128
19 2.364 1.692 1.599
20 3.163 1.937 2.610
21 3.191 2.911 2.198
22 2.521 2.690 1.440
23 3.628 3.284 2.719
24 2.597 2.921 1.211
25 2.984 3.143 1.644
26 2.307 3.177 1.450
27 2.648 2.944 1.118
28 2.858 2.793 1.658
29 1.807 2.681 1.037
30 2.441 2.568 1.197
31 2.521 3.697 1.184
32 3.077 2.937 1.821
33 2.453 3.088 1.362
34 2.168 3.051 1.129
35 2.315 2.850 1.125
36 1.818 2.270 1.046
37 2.063 2.729 1.090
38 1.559 1.163 1.033
39 1.700 1.413 1.030
40 1.923 2.302 1.052
41 1.885 1.182 1.080
42 1.711 1.641 1.030
43 1.985 2.838 1.111
44 2.085 1.773 1.270
45 3.539 2.489 2.449
46 1.744 1.171 1.085
47 1.864 1.305 1.069
48 1.751 1.089 1.036
49 2.268 2.493 1.242
50 2.467 2.114 1.184
51 1.576 1.188 1.056
52 2.141 2.423 1.089
53 2.144 2.892 1.164
54 2.005 2.562 1.142
55 2.910 2.846 2.054
56 3.281 2.616 3.126
57 2.967 2.645 1.521
58 3.165 2.611 2.107
59 3.617 2.596 3.453
60 3.363 2.505 2.804
61 2.458 2.175 1.300
62 2.905 2.166 1.530
63 3.137 2.093 2.084
64 3.224 2.190 2.200
65 3.263 2.493 2.762
66 3.527 2.570 3.360
67 3.037 2.622 1.968
68 3.091 2.617 1.542
69 3.240 2.605 3.141
70 2.526 2.723 1.776
71 1.688 1.863 1.040
72 2.635 2.971 1.814
73 1.460 1.121 1.044
74 2.442 2.080 1.193
75 2.455 2.173 1.305
76 1.877 1.195 1.090
77 1.758 1.005 1.072
78 2.621 1.386 1.475
79 2.956 1.935 1.407
80 2.155 1.814 1.228
81 2.004 2.834 1.117
82 1.680 1.679 1.019
83 1.988 1.080 1.096
84 1.718 1.062 1.243
85 1.691 1.437 1.028
86 1.992 2.022 1.130
87 1.613 1.146 1.023
88 1.742 1.054 1.056
89 2.252 2.297 1.094
90 2.111 2.219 1.065
91 2.537 2.344 1.355
92 2.360 2.818 1.685
93 2.998 3.234 2.326
94 3.090 3.256 2.019
95 3.177 3.229 2.076
96 2.922 2.966 1.767
97 3.276 2.758 2.414
98 3.488 2.600 2.494
99 3.324 2.375 2.350
100 2.896 2.196 2.099
101 3.034 2.061 2.138
102 3.336 2.763 2.527
103 2.719 2.998 1.674
104 3.408 3.222 2.215
105 3.185 3.206 2.001
106 2.805 3.129 2.280
107 2.932 2.831 2.421
108 2.766 2.612 1.419
109 1.995 2.091 1.056
110 1.896 2.052 1.077
111 1.945 1.481 1.146
112 1.971 2.172 1.128
113 1.686 1.536 1.020
114 2.265 1.505 1.272
115 1.961 1.820 1.087
116 2.073 2.181 1.084
117 1.537 1.177 1.027
118 1.577 1.522 1.026
119 1.547 1.501 1.024
120 1.518 1.091 1.011
121 1.532 1.199 1.006
122 1.644 1.141 1.067
123 1.495 1.379 1.043
124 2.021 2.542 1.119
125 2.266 3.250 1.090
126 1.799 2.288 1.072
127 2.392 3.203 1.162
128 1.691 2.192 1.034
129 2.160 2.917 1.100
130 2.431 3.642 1.165
131 2.585 3.276 1.372
132 3.191 2.868 1.890
133 2.593 3.039 1.270
134 2.025 2.758 1.077
135 2.338 3.125 1.090
136 1.858 2.198 1.108
137 1.591 1.813 1.052
138 1.943 2.527 1.087
139 2.028 2.501 1.058
140 1.754 1.990 1.060
141 2.691 2.686 1.368
142 2.440 2.486 1.328
143 3.109 2.587 2.617
144 2.410 2.355 1.500
145 2.076 1.940 1.144
146 2.118 1.833 1.286
147 3.028 2.224 1.724
148 3.137 2.599 2.659
149 2.580 2.463 1.373
150 2.384 2.570 1.058
151 1.709 1.859 1.013
152 2.624 2.864 1.358
153 1.518 1.521 1.042
154 1.817 2.223 1.096
155 2.162 2.382 1.046
156 1.968 2.525 1.073
157 1.638 1.250 1.087
158 1.927 1.970 1.043
159 2.097 1.376 1.104
160 2.369 2.143 1.155
161 2.987 2.895 1.431
162 1.535 1.307 1.032
163 1.825 2.332 1.104
164 1.523 1.529 1.011
165 1.582 1.379 1.059
166 1.498 1.451 1.008
167 1.591 1.454 1.008
168 1.622 1.648 1.022
169 1.847 2.111 1.096
170 2.318 3.291 1.132
171 2.812 3.685 1.999
172 2.436 2.791 1.149
173 2.628 2.667 1.165
174 2.669 3.362 1.077
175 2.544 2.999 1.123
176 2.748 3.384 1.335
177 2.851 3.244 1.368
178 2.827 3.362 1.630
179 2.163 2.093 1.071
180 1.827 2.557 1.047
181 1.782 1.967 1.026
182 1.953 1.753 1.074
183 2.542 3.243 1.369
184 2.639 3.140 1.824
185 2.797 3.313 1.362
186 2.608 3.024 1.124
187 2.695 3.321 1.064
188 2.164 2.821 1.088
189 2.698 3.026 1.108
190 2.271 1.582 1.164
191 2.182 1.588 1.240
192 2.271 1.377 1.156
193 2.676 1.364 1.890
194 2.718 1.351 1.729
195 2.566 1.339 1.190
