# Supplementary material for: Exploring the space of self-reproducing ribozymes using generative models
Source: Nat Commun. 2025 Aug 22;16:7836. doi: 10.1038/s41467-025-63151-5 (PMC12373953; doi:10.1038/s41467-025-63151-5)
Supplement: Supplementary file 4 — Source Data [file 41467_2025_63151_MOESM4_ESM.zip › Source data/f3_d.txt]

POSITION DCA_T=1 DCA-SB
3 2.164 1.936
4 2.220 1.686
5 1.303 1.950
6 1.507 1.177
7 3.028 1.789
8 1.335 1.573
9 1.223 2.264
10 1.363 2.704
11 1.864 1.085
12 1.352 1.187
13 1.138 1.005
14 1.085 1.042
15 1.424 1.005
16 2.165 1.010
17 2.675 1.023
18 1.253 1.033
19 1.271 1.464
20 2.033 2.012
21 1.325 2.226
22 1.657 1.479
23 2.954 2.124
24 1.234 1.188
25 1.177 2.301
26 1.629 1.686
27 1.097 1.013
28 1.507 2.288
29 1.125 1.010
30 1.082 1.013
31 1.101 1.023
32 1.520 2.581
33 1.094 1.657
34 1.018 1.038
35 1.000 1.000
36 1.000 1.017
37 1.000 1.000
38 1.000 1.005
39 1.000 1.000
40 1.137 1.016
41 1.000 1.000
42 1.010 1.000
43 1.210 1.009
44 1.106 1.246
45 2.289 1.280
46 1.000 1.000
47 1.026 1.009
48 1.000 1.000
49 1.082 1.214
50 1.033 1.023
51 1.020 1.000
52 1.020 1.000
53 1.101 1.046
54 1.169 1.017
55 1.640 1.533
56 2.042 3.387
57 1.443 1.803
58 1.993 2.538
59 2.638 2.891
60 2.260 2.640
61 1.544 1.066
62 2.258 1.284
63 2.473 2.099
64 2.228 1.774
65 2.062 2.677
66 2.308 2.995
67 1.884 2.489
68 1.553 1.810
69 2.006 3.900
70 1.200 1.317
71 1.036 1.035
72 1.633 1.981
73 1.000 1.000
74 1.028 1.017
75 1.203 1.117
76 1.010 1.000
77 1.000 1.000
78 1.179 1.648
79 1.043 1.691
80 1.078 1.259
81 1.210 1.009
82 1.010 1.000
83 1.000 1.000
84 1.000 1.000
85 1.010 1.005
86 1.133 1.019
87 1.000 1.000
88 1.000 1.000
89 1.026 1.005
90 1.000 1.000
91 1.149 1.567
92 1.142 2.618
93 1.924 3.084
94 1.636 2.200
95 1.548 2.082
96 1.878 1.889
97 2.546 3.296
98 1.912 2.484
99 2.250 2.417
100 1.419 1.307
101 1.210 1.580
102 2.172 3.219
103 1.772 1.876
104 2.034 2.119
105 1.677 2.200
106 1.836 3.074
107 2.229 2.726
108 1.261 1.615
109 1.010 1.000
110 1.018 1.005
111 1.050 1.005
112 1.174 1.019
113 1.000 1.005
114 1.033 1.005
115 1.018 1.000
116 1.203 1.009
117 1.000 1.000
118 1.040 1.000
119 1.072 1.000
120 1.000 1.000
121 1.010 1.000
122 1.000 1.000
123 1.020 1.000
124 1.088 1.066
125 1.099 1.045
126 1.063 1.005
127 1.071 1.023
128 1.000 1.009
129 1.111 1.000
130 1.018 1.038
131 1.117 1.657
132 1.541 2.582
133 1.106 1.023
134 1.039 1.013
135 1.083 1.071
136 1.026 1.000
137 1.010 1.005
138 1.151 1.000
139 1.120 1.005
140 1.098 1.005
141 1.397 1.689
142 1.028 1.050
143 2.047 2.793
144 1.797 1.303
145 1.376 1.023
146 1.649 1.028
147 2.139 1.755
148 2.479 2.856
149 1.020 1.050
150 1.129 1.030
151 1.010 1.005
152 1.348 1.445
153 1.000 1.000
154 1.026 1.000
155 1.000 1.005
156 1.036 1.013
157 1.010 1.000
158 1.033 1.000
159 1.037 1.005
160 1.226 1.000
161 1.063 1.876
162 1.010 1.005
163 1.066 1.056
164 1.010 1.000
165 1.000 1.000
166 1.010 1.000
167 1.000 1.005
168 1.040 1.000
169 1.117 1.031
170 1.010 1.013
171 2.116 2.006
172 1.010 1.038
173 1.028 1.017
174 1.040 1.032
175 1.128 1.021
176 1.116 1.034
177 1.963 1.082
178 1.241 1.793
179 1.078 1.028
180 1.000 1.005
181 1.018 1.000
182 1.253 1.023
183 1.188 1.635
184 1.301 1.917
185 1.116 1.034
186 1.165 1.021
187 1.010 1.032
188 1.056 1.005
189 1.018 1.005
190 1.480 1.079
191 2.190 1.037
192 1.190 1.053
193 2.090 1.128
194 2.092 2.006
195 1.511 1.060
