# Supplementary material for: Exploring the space of self-reproducing ribozymes using generative models
Source: Nat Commun. 2025 Aug 22;16:7836. doi: 10.1038/s41467-025-63151-5 (PMC12373953; doi:10.1038/s41467-025-63151-5)
Supplement: Supplementary file 4 — Source Data [file 41467_2025_63151_MOESM4_ESM.zip › Source data/f5_a.txt]

SEQ_NAME F_REF F_SEL ACTIVITY
DCA60_0 358 0 nan
DCA60_1 2099 2 -3.531
DCA60_2 6537 2 -4.025
DCA60_3 2732 0 nan
DCA60_4 1884 0 nan
DCA60_5 20195 25 -3.418
DCA60_6 38927 18 -3.845
DCA60_7 12834 0 nan
DCA60_8 9429 31 -2.993
DCA60_9 2225 0 nan
DCA60_10 9891 203 -2.198
DCA60_11 27773 4 -4.352
DCA60_12 1243 0 nan
DCA60_13 4796 0 nan
DCA60_14 3440 0 nan
DCA60_15 19735 3 -4.328
DCA60_16 1449 0 nan
DCA60_17 2731 4 -3.345
DCA60_18 2087 0 nan
DCA60_19 7536 4 -3.785
DCA60_20 7864 7 -3.561
DCA60_21 15401 9 -3.744
DCA60_22 1875 0 nan
DCA60_23 24403 52 -3.182
DCA60_24 5462 1 -4.248
DCA60_25 17743 2 -4.458
DCA60_26 907 0 nan
DCA60_27 56131 30 -3.782
DCA60_28 14575 19 -3.395
DCA60_29 3221 0 nan
DCA60_30 60 2 -1.987
DCA60_31 4351 0 nan
DCA60_32 3747 0 nan
DCA60_33 18883 9 -3.832
DCA60_34 25941 16 -3.720
DCA60_35 28030 0 nan
DCA60_36 24873 0 nan
DCA60_38 5766 0 nan
DCA60_39 2330 3 -3.401
DCA60_40 28244 14 -3.815
DCA60_41 7405 0 nan
DCA60_42 7263 5 -3.672
DCA60_43 17747 1 -4.759
DCA60_44 27177 9 -3.990
DCA60_45 1677 1 -3.735
DCA60_46 1913 0 nan
DCA60_47 13112 13 -3.514
DCA60_48 1215 0 nan
DCA60_49 6772 0 nan
DCA60_50 8231 9 -3.472
DCA60_51 472 0 nan
DCA60_52 1566 0 nan
DCA60_53 12406 1 -4.604
DCA60_54 543 0 nan
DCA60_55 40168 14 -3.968
DCA60_56 8409 1 -4.435
DCA60_57 3209 0 nan
DCA60_58 10167 0 nan
DCA60_59 6986 0 nan
DCA60_60 18499 5 -4.078
DCA60_61 2085 0 nan
DCA60_62 3181 0 nan
DCA60_63 21662 11 -3.805
DCA60_64 16853 1 -4.737
DCA60_65 1453 0 nan
DCA60_66 15754 0 nan
DCA60_67 13165 0 nan
DCA60_68 8465 3 -3.961
DCA60_69 2527 0 nan
DCA60_70 6635 0 nan
DCA60_71 4673 4 -3.578
DCA60_72 10468 7 -3.685
DCA60_73 12079 0 nan
DCA60_74 40477 10 -4.118
DCA60_75 5001 0 nan
DCA60_76 4432 0 nan
DCA60_77 1822 0 nan
DCA60_78 7905 5 -3.709
DCA60_79 2506 0 nan
DCA60_80 29376 69 -3.139
DCA60_81 3938 0 nan
DCA60_82 8197 0 nan
DCA60_83 4448 0 nan
DCA60_84 20463 2 -4.520
DCA60_86 4080 3 -3.644
DCA60_87 12232 10 -3.598
DCA60_88 1104 0 nan
DCA60_89 4571 0 nan
DCA60_90 870 0 nan
DCA60_91 899 0 nan
DCA60_92 3870 0 nan
DCA60_93 45571 22 -3.827
DCA60_94 2701 0 nan
DCA60_95 120812 45 -3.939
DCA60_96 558 0 nan
DCA60_97 19957 9 -3.856
DCA60_98 32241 0 nan
DCA60_99 561 1 -3.259
DCA60_100 31062 0 nan
DCA60_101 1403 0 nan
DCA60_102 1830 0 nan
DCA60_103 9766 0 nan
DCA60_104 8 0 nan
DCA60_105 124 0 nan
DCA60_106 7049 0 nan
DCA60_107 1489 0 nan
DCA60_108 2035 0 nan
DCA60_109 952 0 nan
DCA60_110 1716 0 nan
DCA60_111 1242 0 nan
DCA60_112 2216 0 nan
DCA60_113 1317 0 nan
DCA60_114 1540 0 nan
DCA60_115 19472 11 -3.758
DCA60_116 8797 0 nan
DCA60_117 113 0 nan
DCA60_118 952 1 -3.489
DCA60_119 11714 10 -3.579
DCA60_120 3385 18 -2.785
DCA60_121 6183 0 nan
DCA60_122 7369 0 nan
DCA60_123 5569 0 nan
DCA60_124 10996 2 -4.251
DCA60_125 26892 17 -3.709
DCA60_126 28382 58 -3.200
DCA60_127 2358 4 -3.281
DCA60_128 2498 0 nan
DCA60_129 38670 19 -3.819
DCA60_130 7224 8 -3.466
DCA60_131 13862 3 -4.175
DCA60_132 15362 2 -4.396
DCA60_133 1224 0 nan
DCA60_134 7131 20 -3.062
DCA60_135 14915 77 -2.797
DCA60_136 3515 0 nan
DCA60_137 2860 0 nan
DCA60_138 16755 6 -3.956
DCA60_139 2807 0 nan
DCA60_140 2001 0 nan
DCA60_141 49172 3 -4.725
DCA60_142 48322 4 -4.592
DCA60_143 18705 12 -3.703
DCA60_144 10615 2 -4.235
DCA60_145 11875 1 -4.585
DCA60_146 10898 43 -2.914
DCA60_147 19641 35 -3.259
DCA60_148 4000 0 nan
DCA60_149 227 0 nan
DCA60_150 12050 11 -3.550
DCA60_151 2022 1 -3.816
DCA60_152 21637 8 -3.942
DCA60_153 4407 12 -3.075
DCA60_154 15635 8 -3.801
DCA60_155 2100 0 nan
DCA60_156 863 0 nan
DCA60_157 2319 0 nan
DCA60_158 4614 2 -3.873
DCA60_159 15370 1 -4.697
DCA60_160 26880 2 -4.639
DCA60_161 8907 1 -4.460
DCA60_162 39699 2 -4.808
DCA60_163 19076 6664 -0.967
DCA60_164 3570 3 -3.586
DCA60_165 40748 4 -4.518
DCA60_166 2207 0 nan
DCA60_167 1130 0 nan
DCA60_168 44306 5 -4.458
DCA60_169 10623 0 nan
DCA60_170 4610 8 -3.271
DCA60_171 1238 0 nan
DCA60_172 3031 0 nan
DCA60_173 2283 0 nan
DCA60_174 11963 1 -4.588
DCA60_175 5630 1 -4.261
DCA60_176 6464 48 -2.640
DCA60_177 6607 0 nan
DCA60_178 75 0 nan
DCA60_179 3856 0 nan
DCA60_180 10446 0 nan
DCA60_181 8176 5 -3.724
DCA60_182 3158 0 nan
DCA60_183 8424 2 -4.135
DCA60_184 9328 6 -3.702
DCA60_185 3912 0 nan
DCA60_186 4961 0 nan
DCA60_187 4944 0 nan
DCA60_188 27304 12 -3.867
DCA60_189 1126 0 nan
DCA60_190 13514 3 -4.164
DCA60_191 32720 4 -4.423
DCA60_192 13556 12 -3.563
DCA60_193 32599 2 -4.722
DCA60_194 11459 0 nan
DCA60_195 20915 15 -3.655
DCA60_196 6526 0 nan
DCA60_197 10042 0 nan
DCA60_198 10749 2 -4.241
DCA60_200 2032 0 nan
DCA60_201 3233 0 nan
DCA60_202 2185 0 nan
DCA60_203 25406 33 -3.397
DCA60_204 8127 0 nan
DCA60_205 31486 7 -4.163
DCA60_206 6763 0 nan
DCA60_207 1101 1 -3.552
DCA60_208 20319 16 -3.614
DCA60_209 20735 27 -3.396
DCA60_210 682 0 nan
DCA60_211 14951 3 -4.208
DCA60_212 5520 2 -3.951
DCA60_213 13772 4 -4.047
DCA60_214 28069 14 -3.812
DCA60_215 7569 0 nan
DCA60_216 2784 0 nan
DCA60_217 15211 20 -3.391
DCA60_218 7999 4 -3.811
DCA60_219 1948 0 nan
DCA60_220 16865 0 nan
DCA60_221 4681 0 nan
DCA60_222 8603 7 -3.600
DCA60_223 9545 11 -3.449
DCA60_224 1508 0 nan
DCA60_225 17635 4 -4.155
DCA60_226 2156 0 nan
DCA60_227 19166 0 nan
DCA60_228 2441 0 nan
DCA60_229 1298 0 nan
DCA60_230 11741 2 -4.279
DCA60_231 8458 0 nan
DCA60_232 1023 0 nan
DCA60_233 2027 0 nan
DCA60_234 8208 0 nan
DCA60_235 24944 4 -4.305
DCA60_236 14417 0 nan
DCA60_237 2169 0 nan
DCA60_238 30554 5 -4.296
DCA60_239 8831 0 nan
DCA60_240 9508 0 nan
DCA60_241 1499 0 nan
DCA60_242 9968 8 -3.606
DCA60_243 788 23 -2.045
DCA60_244 14559 2 -4.372
DCA60_245 2751 0 nan
DCA60_246 5529 0 nan
DCA60_247 16188 3 -4.242
DCA60_248 8041 0 nan
DCA60_249 3882 0 nan
DCA60_250 4433 0 nan
DCA60_251 2371 0 nan
DCA60_252 37935 3 -4.612
DCA60_253 11488 2 -4.270
DCA60_254 7357 5 -3.678
DCA60_255 17479 4 -4.151
DCA60_256 10799 0 nan
DCA60_257 36904 26 -3.662
DCA60_258 14468 1 -4.671
DCA60_259 6616 0 nan
DCA60_260 12460 4 -4.004
DCA60_261 51769 25 -3.826
DCA60_262 3136 0 nan
DCA60_263 6309 0 nan
DCA60_264 4051 0 nan
DCA60_265 18692 3 -4.305
DCA60_266 5492 0 nan
DCA60_267 3287 0 nan
DCA60_268 24451 9 -3.944
DCA60_269 19271 2 -4.494
DCA60_270 21449 0 nan
DCA60_271 12135 1 -4.594
DCA60_272 18187 10 -3.770
DCA60_273 14352 16 -3.463
DCA60_274 13299 0 nan
DCA60_275 3563 1 -4.062
DCA60_276 17731 58 -2.996
DCA60_277 3750 0 nan
DCA60_278 19514 15 -3.625
DCA60_279 4682 0 nan
DCA60_280 11999 1 -4.589
DCA60_281 21254 55 -3.097
DCA60_282 1809 2 -3.467
DCA60_283 21944 0 nan
DCA60_284 5698 0 nan
DCA60_285 2745 0 nan
DCA60_286 10428 1 -4.529
DCA60_287 13240 0 nan
DCA60_288 7120 0 nan
DCA60_289 6206 0 nan
DCA60_290 6639 0 nan
DCA60_291 7865 4 -3.804
DCA60_292 24395 27 -3.466
DCA60_293 4611 3 -3.697
DCA60_294 7751 0 nan
DCA60_295 4382 2 -3.851
DCA60_296 1797 1 -3.765
DCA60_297 2799 0 nan
DCA60_298 4864 0 nan
DCA60_299 4150 0 nan
DCA60_300 1257 0 nan
DCA60_301 3802 0 nan
DCA60_302 17563 9 -3.801
DCA60_303 7509 0 nan
DCA60_304 17411 22 -3.409
DCA60_305 6107 17 -3.066
DCA60_306 17907 9 -3.809
DCA60_307 7 0 nan
DCA60_308 22786 2 -4.567
DCA60_309 7209 1 -4.368
DCA60_310 11405 0 nan
DCA60_311 8957 2 -4.161
DCA60_312 3294 0 nan
DCA60_313 7406 32 -2.875
DCA60_314 7089 0 nan
DCA60_315 4885 1 -4.199
DCA60_316 13456 1 -4.639
DCA60_317 2281 0 nan
DCA60_318 767 0 nan
DCA60_319 11410 0 nan
DCA60_320 10703 0 nan
DCA60_321 18753 37 -3.215
DCA60_322 64 0 nan
DCA60_323 8294 8 -3.526
DCA60_324 3640 0 nan
DCA60_325 16736 10 -3.734
DCA60_326 9975 11 -3.468
DCA60_328 18414 11 -3.734
DCA60_329 5655 0 nan
DCA60_330 2347 0 nan
DCA60_331 29234 14 -3.830
DCA60_332 1398 0 nan
DCA60_333 1733 0 nan
DCA60_334 2641 0 nan
DCA60_335 3033 0 nan
DCA60_336 19926 5 -4.111
DCA60_337 5216 0 nan
DCA60_338 3069 0 nan
DCA60_339 35393 7 -4.214
DCA60_340 4461 0 nan
DCA60_341 5960 9 -3.331
DCA60_342 16121 39 -3.127
DCA60_343 2227 0 nan
DCA60_344 24229 16 -3.691
DCA60_345 8963 1 -4.463
DCA60_346 616 53 -1.576
DCA60_347 2173 0 nan
DCA60_348 14722 2 -4.377
DCA60_349 14599 1 -4.675
DCA60_350 43405 37 -3.580
DCA60_351 8816 61 -2.670
DCA60_352 209 0 nan
DCA60_353 16816 41 -3.123
DCA60_354 11815 1 -4.583
DCA60_355 21949 0 nan
DCA60_356 1824 0 nan
DCA60_357 25028 20 -3.608
DCA60_358 10001 3 -4.033
DCA60_359 2098 0 nan
DCA60_360 8023 0 nan
DCA60_361 8653 55 -2.707
DCA60_362 25577 3 -4.441
DCA60_363 17539 208 -2.436
DCA60_364 2054 1 -3.823
DCA60_365 4739 0 nan
DCA60_366 603 0 nan
DCA60_367 31390 10 -4.007
DCA60_368 2776 0 nan
DCA60_369 1412 0 nan
DCA60_370 7859 0 nan
DCA60_371 15462 3 -4.222
DCA60_372 21248 10 -3.838
DCA60_373 11414 2 -4.267
DCA60_374 2088 1 -3.830
DCA60_375 6547 0 nan
DCA60_376 2705 5 -3.243
DCA60_377 1545 0 nan
DCA60_378 7040 0 nan
DCA60_379 13599 27 -3.212
DCA60_380 3753 4 -3.483
DCA60_381 9129 0 nan
DCA60_382 2326 1 -3.877
DCA60_383 7573 3 -3.912
DCA60_384 12866 0 nan
DCA60_385 17122 4 -4.142
DCA60_386 12337 0 nan
DCA60_387 16962 4 -4.138
DCA60_388 9200 9 -3.520
DCA60_389 10376 0 nan
DCA60_390 3174 0 nan
DCA60_391 16529 17 -3.498
DCA60_392 11790 2 -4.281
DCA60_393 10954 4 -3.948
DCA60_394 40291 2 -4.814
DCA60_395 3070 1 -3.997
DCA60_396 7172 26 -2.951
DCA60_397 1330 3 -3.157
DCA60_398 13690 4 -4.045
DCA60_399 4657 0 nan
DCA60_400 15053 10 -3.688
DCA60_401 52663 6 -4.454
DCA60_402 13011 21 -3.302
DCA60_403 17711 4 -4.156
DCA60_404 15297 0 nan
DCA60_405 12311 265 -2.177
DCA60_406 12156 9 -3.641
DCA60_407 2460 0 nan
DCA60_408 5238 0 nan
DCA60_409 800 0 nan
DCA60_410 2402 1910 -0.610
DCA60_411 2581 0 nan
DCA60_412 6777 6 -3.563
DCA60_413 1050 0 nan
DCA60_414 11527 1 -4.572
DCA60_415 16749 2 -4.433
DCA60_416 3505 0 nan
DCA60_417 8875 3 -3.981
DCA60_418 7565 2 -4.088
DCA60_419 7051 0 nan
DCA60_420 26936 2 -4.640
DCA60_421 4153 0 nan
DCA60_422 14404 2 -4.368
DCA60_423 4916 0 nan
DCA60_424 4974 0 nan
DCA60_425 2122 1 -3.837
DCA60_426 15536 2 -4.401
DCA60_427 7726 0 nan
DCA60_428 6466 0 nan
DCA60_429 11798 0 nan
DCA60_430 8666 0 nan
DCA60_431 2944 0 nan
DCA60_432 5859 0 nan
DCA60_433 3875 0 nan
DCA60_434 815 0 nan
DCA60_435 19049 7 -3.945
DCA60_436 637 0 nan
DCA60_437 2632 0 nan
DCA60_438 1102 0 nan
DCA60_439 4525 2 -3.865
DCA60_440 12445 3 -4.128
DCA60_441 2695 0 nan
DCA60_442 278 0 nan
DCA60_443 1419 0 nan
DCA60_444 991 0 nan
DCA60_445 2188 0 nan
DCA60_446 8969 13 -3.349
DCA60_447 4209 5 -3.436
DCA60_448 3045 0 nan
DCA60_449 1237 0 nan
DCA60_450 14122 67 -2.834
DCA60_451 1341 0 nan
DCA60_452 55947 8 -4.355
DCA60_453 10497 4 -3.929
DCA60_454 2124 0 nan
DCA60_455 10240 7 -3.676
DCA60_456 17611 5 -4.057
DCA60_457 1210 0 nan
DCA60_458 753 0 nan
DCA60_459 15889 0 nan
DCA60_460 1475 0 nan
DCA60_461 7443 8 -3.479
DCA60_462 5149 2 -3.921
DCA60_463 27279 1 -4.946
DCA60_464 5307 1 -4.235
DCA60_465 11107 4 -3.954
DCA60_466 1634 1 -3.724
DCA60_467 2993 0 nan
DCA60_468 21444 17 -3.611
DCA60_469 14651 1 -4.676
DCA60_470 9135 2 -4.170
DCA60_471 25465 10 -3.916
DCA60_472 3074 0 nan
DCA60_473 4961 167 -1.983
DCA60_474 366 0 nan
DCA60_475 3370 0 nan
DCA60_476 18370 0 nan
DCA60_477 1871 0 nan
DCA60_478 16 0 nan
DCA60_479 4542 0 nan
DCA60_480 25349 14 -3.768
DCA60_481 2456 0 nan
DCA60_482 10936 2 -4.248
DCA60_483 3361 0 nan
DCA60_484 6070 3 -3.816
DCA60_485 1056 0 nan
DCA60_486 18262 7 -3.927
DCA60_487 2322 0 nan
DCA60_488 823 0 nan
DCA60_489 6964 1 -4.353
DCA60_490 4123 0 nan
DCA60_491 3587 0 nan
DCA60_492 2491 2 -3.606
DCA60_493 3678 0 nan
DCA60_494 15673 0 nan
DCA60_495 8417 0 nan
DCA60_496 10044 2 -4.211
DCA60_497 4134 0 nan
DCA60_498 4247 0 nan
DCA60_499 1585 0 nan
DCA60_500 8465 13 -3.324
DCA60_501 26897 2 -4.639
DCA60_502 5921 0 nan
DCA60_503 986 0 nan
DCA60_504 1680 0 nan
DCA60_505 2434 0 nan
DCA60_506 13451 8 -3.736
DCA60_507 13549 1 -4.642
DCA60_508 6037 0 nan
DCA60_509 8487 1 -4.439
DCA60_510 4526 0 nan
DCA60_511 11672 6 -3.799
DCA60_512 12986 0 nan
DCA60_513 7743 7 -3.554
DCA60_514 26358 2 -4.630
DCA60_515 3946 0 nan
DCA60_516 13652 4 -4.043
DCA60_517 20337 1 -4.819
DCA60_518 1829 0 nan
DCA60_519 9772 0 nan
DCA60_520 463 0 nan
DCA60_521 5235 1 -4.229
DCA60_522 25588 24 -3.538
DCA60_523 2140 0 nan
DCA60_524 3247 0 nan
DCA60_525 10368 0 nan
DCA60_526 12180 7 -3.751
DCA60_527 1743 0 nan
DCA60_528 9735 0 nan
DCA60_529 20098 2 -4.512
DCA60_530 23223 15 -3.700
DCA60_531 3065 0 nan
DCA60_532 2481 0 nan
DCA60_533 2785 0 nan
DCA60_534 15116 2 -4.389
DCA60_535 3007 0 nan
DCA60_536 3756 0 nan
DCA60_537 2972 0 nan
DCA60_538 1012 0 nan
DCA60_539 5344 35 -2.694
DCA60_540 1210 0 nan
DCA60_541 20917 0 nan
DCA60_542 1092 0 nan
DCA60_543 15627 4 -4.102
DCA60_544 991 0 nan
DCA60_545 42939 91 -3.184
DCA60_546 6340 0 nan
DCA60_547 8905 9 -3.506
DCA60_548 4146 0 nan
DCA60_549 1347 0 nan
DCA60_550 852 0 nan
DCA60_551 2216 0 nan
DCA60_552 14743 24 -3.299
DCA60_553 3566 0 nan
DCA60_554 2011 0 nan
DCA60_555 228 0 nan
DCA60_556 1576 0 nan
DCA60_557 17017 12 -3.662
DCA60_558 13274 3 -4.156
DCA60_559 1595 0 nan
DCA60_560 10374 0 nan
DCA60_561 480 0 nan
DCA60_562 47010 27 -3.751
DCA60_563 2757 0 nan
DCA60_564 440 0 nan
DCA60_565 8660 2 -4.147
DCA60_566 12540 3 -4.131
DCA60_567 3543 0 nan
DCA60_568 33854 1 -5.040
DCA60_569 14090 2 -4.358
DCA60_570 2790 0 nan
DCA60_571 7513 0 nan
DCA60_572 6718 1 -4.338
DCA60_573 461 0 nan
DCA60_574 18765 162 -2.574
DCA60_575 28997 8 -4.070
DCA60_576 33403 3 -4.557
DCA60_577 10975 6 -3.773
DCA60_578 17546 2 -4.453
DCA60_579 2859 0 nan
DCA60_580 22882 3 -4.393
DCA60_581 63545 23 -3.952
DCA60_582 10675 4 -3.937
DCA60_585 44571 17 -3.929
DCA60_586 89041 14 -4.314
DCA60_587 6150 0 nan
DCA60_588 7384 0 nan
DCA60_589 13796 1 -4.650
DCA60_590 13569 2 -4.342
DCA60_591 12816 0 nan
DCA60_593 554 0 nan
DCA60_594 8845 0 nan
DCA60_595 3045 0 nan
DCA60_596 8588 1 -4.444
DCA60_597 8211 5 -3.726
DCA60_598 15059 2 -4.387
DCA60_599 12048 2 -4.290
DCA60_600 24793 3 -4.428
DCA60_601 4803 0 nan
DCA60_602 3610 0 nan
DCA60_603 2423 0 nan
DCA60_604 13663 3 -4.169
DCA60_605 927 0 nan
DCA60_606 6197 0 nan
DCA60_607 38247 53 -3.369
DCA60_608 7098 2 -4.060
DCA60_609 10101 1 -4.515
DCA60_610 40357 4 -4.514
DCA60_611 2595 0 nan
DCA60_612 2382 1 -3.887
DCA60_613 12 0 nan
DCA60_614 15761 4 -4.106
DCA60_615 17905 5 -4.064
DCA60_616 18532 9 -3.824
DCA60_617 125 14 -1.461
DCA60_618 9703 3 -4.020
DCA60_619 41 0 nan
DCA60_620 9239 6 -3.698
DCA60_621 8743 4 -3.850
DCA60_622 5216 0 nan
DCA60_623 3266 0 nan
DCA60_624 1347 0 nan
DCA60_625 32993 2 -4.728
DCA60_627 16631 13 -3.617
DCA60_628 1392 0 nan
DCA60_629 10213 15 -3.343
DCA60_630 7599 4 -3.789
DCA60_631 11682 3 -4.101
DCA60_632 83919 3 -4.957
DCA60_633 17231 2 -4.446
DCA60_634 13664 10 -3.646
DCA60_635 25148 1 -4.911
DCA60_636 2329 0 nan
DCA60_637 11904 17 -3.356
DCA60_638 9 0 nan
DCA60_639 2090 0 nan
DCA60_640 121 0 nan
DCA60_641 10993 0 nan
DCA60_642 1098 0 nan
DCA60_643 29239 8 -4.073
DCA60_644 4766 3 -3.711
DCA60_645 1313 0 nan
DCA60_646 13581 11 -3.602
DCA60_647 13229 0 nan
DCA60_648 4864 0 nan
DCA60_649 38305 26 -3.679
DCA60_650 1490 0 nan
DCA60_651 5876 18 -3.024
DCA60_652 830 0 nan
DCA60_653 4252 0 nan
DCA60_654 827 0 nan
DCA60_655 14683 0 nan
DCA60_656 556 0 nan
DCA60_657 10232 24 -3.140
DCA60_658 68 0 nan
DCA60_659 1160 0 nan
DCA60_660 31106 2 -4.702
DCA60_661 12274 0 nan
DCA60_662 27577 13659 -0.815
DCA60_663 1211 0 nan
DCA60_664 4826 17 -2.963
DCA60_665 4802 0 nan
DCA60_666 1109 0 nan
DCA60_667 13931 0 nan
DCA60_668 6661 0 nan
DCA60_669 17288 2 -4.447
DCA60_670 7690 0 nan
DCA60_671 8083 0 nan
DCA60_672 12369 4 -4.001
DCA60_673 1514 0 nan
DCA60_674 10313 0 nan
DCA60_675 3098 0 nan
DCA60_676 4085 0 nan
DCA60_677 15760 0 nan
DCA60_678 3962 0 nan
DCA60_679 19602 31 -3.311
DCA60_680 2737 0 nan
DCA60_681 92 0 nan
DCA60_682 4417 0 nan
DCA60_683 2620 0 nan
DCA60_684 11527 4 -3.970
DCA60_685 36634 10 -4.074
DCA60_686 3304 0 nan
DCA60_687 650 0 nan
DCA60_688 15247 10 -3.693
DCA60_689 7880 4 -3.805
DCA60_690 7823 0 nan
DCA60_691 4213 1 -4.135
DCA60_692 10868 28 -3.099
DCA60_693 7758 4 -3.798
DCA60_694 16247 0 nan
DCA60_695 12460 0 nan
DCA60_696 11618 3 -4.098
DCA60_697 501 0 nan
DCA60_698 561 0 nan
DCA60_699 14002 3 -4.179
DCA60_700 12405 19 -3.325
DCA60_701 2886 0 nan
DCA60_702 1405 0 nan
DCA60_703 1589 0 nan
DCA60_704 14167 0 nan
DCA60_705 4177 2 -3.830
DCA60_706 2106 0 nan
DCA60_707 9130 0 nan
DCA60_708 2412 0 nan
DCA60_709 3152 0 nan
DCA60_710 4126 0 nan
DCA60_711 26300 30 -3.453
DCA60_712 11039 1 -4.553
DCA60_713 20202 316 -2.316
DCA60_714 7210 2 -4.067
DCA60_715 26761 28 -3.491
DCA60_716 2971 0 nan
DCA60_717 6320 0 nan
DCA60_718 2601 0 nan
DCA60_719 5692 0 nan
DCA60_720 16431 315 -2.228
DCA60_721 99 0 nan
DCA60_722 80283 12 -4.336
DCA60_723 3614 0 nan
DCA60_724 35783 55 -3.324
DCA60_725 312 0 nan
DCA60_726 18607 11 -3.739
DCA60_727 19451 42 -3.176
DCA60_728 1837 0 nan
DCA60_729 34754 4 -4.449
DCA60_730 1090 0 nan
DCA60_731 13868 0 nan
DCA60_732 814 0 nan
DCA60_733 1997 0 nan
DCA60_734 1937 0 nan
DCA60_735 6834 0 nan
DCA60_736 6 0 nan
DCA60_737 3327 18 -2.777
DCA60_738 1186 0 nan
DCA60_739 19174 1 -4.793
DCA60_740 25844 10 -3.923
DCA60_741 9005 6 -3.687
DCA60_742 2167 0 nan
DCA60_743 3011 0 nan
DCA60_744 838 0 nan
DCA60_745 1436 0 nan
DCA60_746 5417 1 -4.244
DCA60_747 19753 19 -3.527
DCA60_748 41562 22 -3.787
DCA60_749 17226 6 -3.968
DCA60_750 5097 0 nan
DCA60_751 2580 0 nan
DCA60_752 1261 0 nan
DCA60_753 45646 32 -3.665
DCA60_754 15720 22 -3.364
DCA60_755 38629 8 -4.194
DCA60_756 11603 1 -4.575
DCA60_757 2984 0 nan
DCA60_758 6534 0 nan
DCA60_759 3059 0 nan
DCA60_760 2700 0 nan
DCA60_761 2270 0 nan
DCA60_762 2317 0 nan
DCA60_763 1387 0 nan
DCA60_764 3644 0 nan
DCA60_765 35060 30 -3.578
DCA60_766 15471 4 -4.098
DCA60_767 10254 36 -2.965
DCA60_768 9515 1 -4.489
DCA60_769 20597 42 -3.201
DCA60_770 1167 0 nan
DCA60_771 11247 2 -4.260
DCA60_772 4411 1 -4.155
DCA60_773 14823 4397 -1.038
DCA60_774 9015 13 -3.351
DCA60_775 21309 3 -4.362
DCA60_776 4978 0 nan
DCA60_777 33068 6 -4.252
DCA60_778 8838 76 -2.576
DCA60_779 3781 0 nan
DCA60_780 24964 8 -4.005
DCA60_781 6572 0 nan
DCA60_782 11799 0 nan
DCA60_783 44 0 nan
DCA60_784 2497 0 nan
DCA60_785 1884 0 nan
DCA60_786 9956 28 -3.061
DCA60_787 1121 0 nan
DCA60_788 13419 0 nan
DCA60_789 13728 5 -3.949
DCA60_790 8886 5 -3.760
DCA60_791 688 0 nan
DCA60_792 9057 0 nan
DCA60_793 12222 10 -3.597
DCA60_794 4259 0 nan
DCA60_795 15730 9 -3.753
DCA60_796 1958 0 nan
DCA60_797 4136 0 nan
DCA60_798 9778 3 -4.023
DCA60_799 1476 0 nan
DCA60_800 1711 0 nan
DCA60_801 5580 1 -4.257
DCA60_802 6627 0 nan
DCA60_803 12288 2 -4.299
DCA60_804 854 0 nan
DCA60_805 35859 60 -3.287
DCA60_806 10948 7 -3.705
DCA60_807 3550 0 nan
DCA60_808 3309 0 nan
DCA60_809 4756 0 nan
DCA60_810 2563 0 nan
DCA60_811 1741 0 nan
DCA60_812 2352 0 nan
DCA60_813 4381 0 nan
DCA60_814 2179 0 nan
DCA60_815 17209 2 -4.445
DCA60_816 6902 0 nan
DCA60_817 18702 4 -4.180
DCA60_818 4501 0 nan
DCA60_819 7906 7 -3.563
DCA60_820 557 0 nan
DCA60_821 5494 1 -4.250
DCA60_822 2240 0 nan
DCA60_823 12029 0 nan
DCA60_824 8339 1 -4.431
DCA60_825 2905 0 nan
DCA60_826 12339 0 nan
DCA60_827 9554 0 nan
DCA60_828 5087 13 -3.103
DCA60_829 12071 1 -4.592
DCA60_830 7232 0 nan
DCA60_831 4945 0 nan
DCA60_832 10037 7 -3.667
DCA60_833 1918 0 nan
DCA60_834 5975 0 nan
DCA60_835 21572 7 -3.999
DCA60_836 11946 2 -4.286
DCA60_837 2301 0 nan
DCA60_838 1383 0 nan
DCA60_839 24766 1 -4.904
DCA60_840 76414 23 -4.032
DCA60_841 1972 0 nan
DCA60_842 4904 0 nan
DCA60_843 33230 63 -3.232
DCA60_844 14651 11 -3.635
DCA60_845 4974 1 -4.207
DCA60_846 8480 0 nan
DCA60_847 6335 0 nan
DCA60_848 5897 0 nan
DCA60_849 15731 1 -4.707
DCA60_850 26177 0 nan
DCA60_851 14064 11 -3.617
DCA60_852 21753 7 -4.003
DCA60_853 555 0 nan
DCA60_854 1943 1 -3.799
DCA60_855 35041 1 -5.055
DCA60_856 14952 6 -3.907
DCA60_857 1691 0 nan
DCA60_858 4507 0 nan
DCA60_859 1861 0 nan
DCA60_860 1820 0 nan
DCA60_861 18095 10 -3.768
DCA60_862 37424 1 -5.083
DCA60_863 6197 0 nan
DCA60_864 1978 0 nan
DCA60_865 27405 4 -4.346
DCA60_866 22376 12 -3.781
DCA60_867 9934 52 -2.791
DCA60_868 720 0 nan
DCA60_869 15272 10 -3.694
DCA60_870 2993 0 nan
DCA60_871 1611 0 nan
DCA60_872 5154 0 nan
DCA60_873 3975 0 nan
DCA60_874 21069 1 -4.834
DCA60_875 7165 0 nan
DCA60_876 8511 5 -3.741
DCA60_877 2066 0 nan
DCA60_878 4906 0 nan
DCA60_879 7995 3 -3.936
DCA60_880 13099 3 -4.150
DCA60_881 2057 0 nan
DCA60_882 13193 1 -4.631
DCA60_883 33843 23 -3.678
DCA60_884 3440 4 -3.445
DCA60_885 793 0 nan
DCA60_886 3167 0 nan
DCA60_887 942 0 nan
DCA60_888 37583 13 -3.971
DCA60_889 4227 0 nan
DCA60_890 923 0 nan
DCA60_891 1023 0 nan
DCA60_892 9578 1 -4.492
DCA60_893 20772 7 -3.983
DCA60_894 527 0 nan
DCA60_895 2218 0 nan
DCA60_896 1229 4 -2.998
DCA60_897 5061 0 nan
DCA60_898 159 0 nan
DCA60_899 4502 0 nan
DCA60_900 1787 4 -3.160
DCA60_901 17395 31 -3.259
DCA60_902 70783 5 -4.661
DCA60_903 14557 76 -2.793
DCA60_904 51 0 nan
DCA60_905 9529 10 -3.489
DCA60_906 4556 0 nan
DCA60_907 1224 0 nan
DCA60_908 20275 0 nan
DCA60_909 15707 6 -3.928
DCA60_910 49405 76 -3.323
DCA60_911 8278 55 -2.688
DCA60_912 3264 3 -3.547
DCA60_913 20220 17 -3.586
DCA60_914 5480 0 nan
DCA60_915 1794 0 nan
DCA60_916 13335 5 -3.936
DCA60_917 14500 3 -4.195
DCA60_918 3596 159 -1.865
DCA60_919 3600 0 nan
DCA60_920 77968 3 -4.925
DCA60_921 14834 3 -4.204
DCA60_922 4125 0 nan
DCA60_923 17247 1 -4.747
DCA60_924 8733 3 -3.974
DCA60_925 16525 16 -3.524
DCA60_926 2571 0 nan
DCA60_927 5799 20 -2.973
DCA60_928 6298 1 -4.310
DCA60_929 2267 0 nan
DCA60_930 11955 9 -3.634
DCA60_931 10710 1 -4.540
DCA60_932 4090 1 -4.122
DCA60_933 4073 0 nan
DCA60_934 12778 15 -3.441
DCA60_936 20498 16 -3.618
DCA60_937 2707 0 nan
DCA60_938 1543 0 nan
DCA60_939 8032 1 -4.415
DCA60_940 45544 28 -3.722
DCA60_941 3461 0 nan
DCA60_942 4264 0 nan
DCA60_943 24720 17 -3.673
DCA60_944 51930 35 -3.682
DCA60_945 1338 0 nan
DCA60_946 7779 0 nan
DCA60_947 8923 1 -4.461
DCA60_948 4115 0 nan
DCA60_949 10020 6 -3.733
DCA60_950 4315 7 -3.300
DCA60_951 3635 0 nan
DCA60_952 1801 0 nan
DCA60_953 32178 15 -3.842
DCA60_954 12098 2 -4.292
DCA60_955 16834 20 -3.435
DCA60_956 4706 6 -3.405
DCA60_957 2727 0 nan
DCA60_958 11245 5 -3.862
DCA60_959 3206 0 nan
DCA60_960 21878 8 -3.947
DCA60_961 19289 10 -3.796
DCA60_962 4442 3 -3.681
DCA60_963 18947 21 -3.466
DCA60_964 27653 11 -3.911
DCA60_965 5346 0 nan
DCA60_966 6881 14 -3.202
DCA60_967 10908 0 nan
DCA60_968 4292 0 nan
DCA60_969 16171 22 -3.377
DCA60_970 8 0 nan
DCA60_971 28532 11 -3.924
DCA60_972 834 0 nan
DCA60_973 4212 0 nan
DCA60_974 26132 9 -3.973
DCA60_975 5233 1 -4.229
DCA60_976 17870 17 -3.532
DCA60_977 1060 0 nan
DCA60_978 2890 0 nan
DCA60_979 2201 0 nan
DCA60_980 12719 1 -4.615
DCA60_981 2664 0 nan
DCA60_982 2708 0 nan
DCA60_983 2407 0 nan
DCA60_984 15558 11 -3.661
DCA60_985 2781 0 nan
DCA60_986 1600 0 nan
DCA60_987 7 0 nan
DCA60_988 823 0 nan
DCA60_989 3168 0 nan
DCA60_990 10974 0 nan
DCA60_991 3332 0 nan
DCA60_992 13205 4 -4.029
DCA60_993 2792 0 nan
DCA60_994 12693 58 -2.850
DCA60_995 5325 2 -3.936
DCA60_996 1820 0 nan
DCA60_997 1774 0 nan
DCA60_998 16399 8 -3.822
DCA60_999 15363 0 nan
