# Supplementary material for: Exploring the space of self-reproducing ribozymes using generative models
Source: Nat Commun. 2025 Aug 22;16:7836. doi: 10.1038/s41467-025-63151-5 (PMC12373953; doi:10.1038/s41467-025-63151-5)
Supplement: Supplementary file 4 — Source Data [file 41467_2025_63151_MOESM4_ESM.zip › Source data/f5_b.txt]

CONDITION MODEL DISTANCE ACTIVE_FRACTION UP_ERR_BAR LOW_ERR_BAR
NORMAL_MG RUM 5 0.957 0.942 1.000
NORMAL_MG RUM 10 0.300 0.200 0.488
NORMAL_MG RUM 15 0.014 0.000 0.014
NORMAL_MG RUM 20 0.000 0.000 0.000
NORMAL_MG RUM 25 0.000 0.000 0.000
NORMAL_MG RUM 30 0.000 0.000 0.007
NORMAL_MG RUM 35 0.000 0.000 0.007
NORMAL_MG RUM 40 0.014 0.007 0.022
NORMAL_MG RUM 45 0.000 0.000 0.000
NORMAL_MG RUM 50 0.000 0.000 0.000
NORMAL_MG RUM 55 0.000 0.000 0.007
NORMAL_MG RUM 60 0.000 0.000 0.009
LOW_MG RUM 10 0.036 0.036 0.036
LOW_MG RUM 15 0.000 0.000 0.000
LOW_MG RUM 20 0.000 0.000 0.000
LOW_MG RUM 25 0.000 0.000 0.000
LOW_MG RUM 30 0.000 0.000 0.000
LOW_MG RUM 35 0.000 0.000 0.000
LOW_MG RUM 40 0.000 0.000 0.000
LOW_MG RUM 45 0.000 0.000 0.000
LOW_MG RUM 50 0.000 0.000 0.000
LOW_MG RUM 55 0.000 0.000 0.000
LOW_MG RUM 60 0.000 0.000 0.000
NORMAL_MG DCA-SB 5 1.000 1.000 1.000
NORMAL_MG DCA-SB 10 1.000 1.000 1.000
NORMAL_MG DCA-SB 15 1.000 1.000 1.000
NORMAL_MG DCA-SB 20 1.000 1.000 1.000
NORMAL_MG DCA-SB 25 1.000 1.000 1.000
NORMAL_MG DCA-SB 30 1.000 1.000 1.000
NORMAL_MG DCA-SB 35 1.000 1.000 1.000
NORMAL_MG DCA-SB 40 0.907 0.879 0.927
NORMAL_MG DCA-SB 45 0.800 0.709 0.836
NORMAL_MG DCA-SB 50 0.956 0.941 0.956
NORMAL_MG DCA-SB 55 0.857 0.834 0.874
NORMAL_MG DCA-SB 60 0.378 0.357 0.398
NORMAL_MG DCA-SB 65 0.069 0.052 0.095
NORMAL_MG DCA-SB 70 0.000 0.000 0.000
NORMAL_MG DCA-SB 75 0.007 0.007 0.007
NORMAL_MG DCA-SB 80 0.000 0.000 0.012
NORMAL_MG DCA-SB 85 0.008 0.000 0.024
NORMAL_MG DCA-SB 90 0.000 0.000 0.000
NORMAL_MG DCA-SB 95 0.000 0.000 0.000
NORMAL_MG DCA-SB 100 0.000 0.000 0.000
NORMAL_MG DCA-SB 105 0.000 0.000 0.000
NORMAL_MG DCA-SB 110 0.000 0.000 0.000
NORMAL_MG DCA-SB 115 0.006 0.000 0.018
NORMAL_MG DCA-SB 120 0.000 0.000 0.006
NORMAL_MG DCA-SB 125 0.000 0.000 0.000
NORMAL_MG DCA-SB 130 0.000 0.000 0.000
NORMAL_MG DCA-SB 135 0.000 0.000 0.000
NORMAL_MG DCA-SB 140 0.000 0.000 0.006
NORMAL_MG DCA-SB 145 0.000 0.000 0.000
NORMAL_MG DCA-SB 150 0.000 0.000 0.000
LOW_MG DCA-SB 10 1.000 1.000 1.000
LOW_MG DCA-SB 15 1.000 1.000 1.000
LOW_MG DCA-SB 20 1.000 1.000 1.000
LOW_MG DCA-SB 25 0.993 0.993 1.000
LOW_MG DCA-SB 30 0.807 0.771 0.914
LOW_MG DCA-SB 35 0.407 0.336 0.558
LOW_MG DCA-SB 40 0.081 0.032 0.266
LOW_MG DCA-SB 45 0.136 0.036 0.191
LOW_MG DCA-SB 50 0.419 0.118 0.772
LOW_MG DCA-SB 55 0.377 0.137 0.577
LOW_MG DCA-SB 60 0.092 0.031 0.153
LOW_MG DCA-SB 65 0.000 0.000 0.000
LOW_MG DCA-SB 70 0.000 0.000 0.000
LOW_MG DCA-SB 75 0.000 0.000 0.007
LOW_MG DCA-SB 80 0.000 0.000 0.000
LOW_MG DCA-SB 85 0.000 0.000 0.000
LOW_MG DCA-SB 90 0.000 0.000 0.000
LOW_MG DCA-SB 95 0.000 0.000 0.000
LOW_MG DCA-SB 100 0.000 0.000 0.000
LOW_MG DCA-SB 105 0.000 0.000 0.000
LOW_MG DCA-SB 110 0.000 0.000 0.000
LOW_MG DCA-SB 115 0.000 0.000 0.000
LOW_MG DCA-SB 120 0.000 0.000 0.000
LOW_MG DCA-SB 125 0.000 0.000 0.000
LOW_MG DCA-SB 130 0.000 0.000 0.000
LOW_MG DCA-SB 135 0.000 0.000 0.000
LOW_MG DCA-SB 140 0.000 0.000 0.000
LOW_MG DCA-SB 145 0.000 0.000 0.000
LOW_MG DCA-SB 150 0.000 0.000 0.000
