# Supplementary material for: Exploring the space of self-reproducing ribozymes using generative models
Source: Nat Commun. 2025 Aug 22;16:7836. doi: 10.1038/s41467-025-63151-5 (PMC12373953; doi:10.1038/s41467-025-63151-5)
Supplement: Supplementary file 4 — Source Data [file 41467_2025_63151_MOESM4_ESM.zip › Source data/f5_c.txt]

NAME ACTIVITY_37C ACTIVITY_60C
dca_f_sequenza_1 -0.018 0.855
dca_f_sequenza_2 -0.105 0.708
dca_f_sequenza_3 -0.263 0.189
dca_f_sequenza_4 0.505 0.695
dca_f_sequenza_5 -0.659 -1.136
dca_f_sequenza_6 0.413 0.736
dca_f_sequenza_7 0.301 0.528
dca_f_sequenza_8 0.477 0.723
dca_f_sequenza_9 -0.019 0.349
dca_f_sequenza_10 -0.176 0.748
dca_f_sequenza_11 0.183 -0.344
dca_f_sequenza_12 0.226 0.585
dca_f_sequenza_13 0.313 0.652
dca_f_sequenza_15 -0.263 -0.564
dca_f_sequenza_16 0.420 0.560
dca_f_sequenza_18 0.301 -0.342
dca_f_sequenza_19 -0.135 -1.176
dca_f_sequenza_20 0.301 -0.623
dca_f_sequenza_21 0.050 0.455
dca_f_sequenza_22 0.291 0.567
dca_f_sequenza_24 0.044 -0.544
dca_f_sequenza_25 0.224 -0.307
dca_f_sequenza_26 0.071 -0.189
dca_f_sequenza_27 -0.291 0.493
dca_f_sequenza_28 -0.240 0.401
dca_f_sequenza_29 0.412 0.595
dca_f_sequenza_30 -0.258 0.538
dca_f_sequenza_31 -0.290 0.405
dca_f_sequenza_32 0.010 0.320
dca_f_sequenza_33 0.121 0.358
dca_f_sequenza_34 -0.222 -0.097
dca_f_sequenza_35 -0.266 0.637
dca_f_sequenza_36 0.060 0.678
dca_f_sequenza_37 0.402 -0.040
dca_f_sequenza_38 -0.160 0.795
dca_f_sequenza_40 0.211 0.681
dca_f_sequenza_41 -0.065 0.330
dca_f_sequenza_42 0.048 -0.054
dca_f_sequenza_43 -0.263 0.416
dca_f_sequenza_44 0.441 0.301
dca_f_sequenza_46 0.344 0.602
dca_f_sequenza_47 0.186 -0.669
dca_f_sequenza_48 0.134 0.537
dca_f_sequenza_49 0.141 0.317
dca_f_sequenza_50 -0.301 0.521
dca_f_sequenza_51 0.056 0.439
dca_f_sequenza_52 0.301 0.666
dca_f_sequenza_53 -0.166 -0.196
dca_f_sequenza_54 0.455 -0.398
dca_f_sequenza_55 -0.501 0.184
dca_f_sequenza_56 -0.143 0.707
dca_f_sequenza_57 0.180 0.589
dca_f_sequenza_58 0.222 0.506
dca_f_sequenza_59 0.421 0.575
dca_f_sequenza_60 0.332 0.564
dca_f_sequenza_61 0.134 -0.352
dca_f_sequenza_63 0.347 0.612
dca_f_sequenza_64 0.125 0.345
dca_f_sequenza_65 0.041 0.190
dca_f_sequenza_66 -0.615 0.517
dca_f_sequenza_67 -0.022 -1.301
dca_f_sequenza_68 0.318 0.546
dca_f_sequenza_69 0.170 0.380
dca_f_sequenza_70 0.012 -0.544
dca_f_sequenza_71 -0.079 -0.477
dca_f_sequenza_72 0.013 -0.686
dca_f_sequenza_73 0.336 0.079
dca_f_sequenza_74 0.049 0.129
dca_f_sequenza_75 -0.106 -0.663
dca_f_sequenza_76 0.377 0.585
dca_f_sequenza_77 -0.255 -0.653
dca_f_sequenza_78 0.123 0.057
dca_f_sequenza_79 -0.125 0.389
dca_f_sequenza_80 -0.022 -0.058
dca_f_sequenza_81 -0.271 0.714
dca_f_sequenza_82 -0.117 0.473
dca_f_sequenza_83 -0.357 -1.398
dca_f_sequenza_84 0.008 0.402
dca_f_sequenza_85 0.136 0.322
dca_f_sequenza_87 0.198 0.599
dca_f_sequenza_88 -0.316 0.563
dca_f_sequenza_89 0.250 0.766
dca_f_sequenza_90 0.168 -0.802
dca_f_sequenza_91 -0.497 0.357
dca_f_sequenza_92 0.216 -1.014
dca_f_sequenza_93 0.513 0.591
dca_f_sequenza_94 0.079 -0.398
dca_f_sequenza_95 0.357 0.455
dca_f_sequenza_96 0.159 0.193
dca_f_sequenza_99 0.340 0.653
dca_f_sequenza_100 0.261 0.562
dca_f_sequenza_101 0.181 0.433
dca_f_sequenza_102 0.270 0.521
dca_f_sequenza_103 0.073 0.179
dca_f_sequenza_104 0.281 0.618
dca_f_sequenza_106 0.164 -1.380
dca_f_sequenza_107 0.219 -0.508
dca_f_sequenza_108 0.611 0.669
dca_f_sequenza_109 -0.041 0.499
dca_f_sequenza_110 0.179 0.251
dca_f_sequenza_111 0.245 0.602
dca_f_sequenza_112 0.366 0.408
dca_f_sequenza_113 -0.699 -1.000
dca_f_sequenza_114 0.055 0.473
dca_f_sequenza_115 0.154 0.089
dca_f_sequenza_116 0.286 0.487
dca_f_sequenza_117 0.280 0.434
dca_f_sequenza_118 0.033 0.311
dca_f_sequenza_119 0.296 0.075
dca_f_sequenza_120 0.338 0.224
dca_f_sequenza_121 0.079 -0.062
dca_f_sequenza_122 0.176 0.510
dca_f_sequenza_124 0.316 0.568
dca_f_sequenza_125 0.339 0.737
dca_f_sequenza_126 -0.222 0.392
dca_f_sequenza_128 -0.004 0.173
dca_f_sequenza_129 0.325 0.016
dca_f_sequenza_130 0.204 0.146
dca_f_sequenza_131 0.121 -0.970
dca_f_sequenza_132 0.449 0.742
dca_f_sequenza_133 0.674 -0.477
dca_f_sequenza_135 0.165 -0.502
dca_f_sequenza_136 -0.250 0.853
dca_f_sequenza_137 -0.200 0.763
dca_f_sequenza_138 0.355 0.627
dca_f_sequenza_139 -0.465 -0.314
dca_f_sequenza_140 -0.141 0.620
dca_f_sequenza_141 0.149 -1.290
dca_f_sequenza_142 0.134 -0.699
dca_f_sequenza_144 -0.033 -0.201
dca_f_sequenza_145 0.056 -0.860
dca_f_sequenza_146 -0.176 0.766
dca_f_sequenza_147 0.273 0.559
dca_f_sequenza_148 -0.149 0.448
dca_f_sequenza_149 -0.727 -0.107
dca_f_sequenza_150 -0.176 -0.903
dca_f_sequenza_151 -0.053 -1.114
dca_f_sequenza_152 -0.035 -0.637
dca_f_sequenza_153 -0.269 -0.336
dca_f_sequenza_154 0.426 -1.477
dca_f_sequenza_155 -0.350 -0.518
dca_f_sequenza_157 0.013 0.180
dca_f_sequenza_158 -0.323 -0.488
dca_f_sequenza_159 -0.058 0.051
dca_f_sequenza_160 0.407 0.407
dca_f_sequenza_161 0.070 -1.186
dca_f_sequenza_162 -0.291 -0.236
dca_f_sequenza_163 -0.374 -0.612
dca_f_sequenza_165 0.103 0.517
dca_f_sequenza_167 -0.258 -1.349
dca_f_sequenza_168 -0.106 0.353
dca_f_sequenza_169 -0.829 -0.586
dca_f_sequenza_171 0.392 0.075
dca_f_sequenza_172 0.085 0.186
dca_f_sequenza_173 -0.620 -0.056
dca_f_sequenza_174 0.006 -0.506
dca_f_sequenza_175 -0.301 -0.336
dca_f_sequenza_176 -0.456 -0.523
dca_f_sequenza_177 0.225 -0.067
dca_f_sequenza_178 -0.200 -0.434
dca_f_sequenza_179 -1.088 -1.690
dca_f_sequenza_180 0.222 -0.574
dca_f_sequenza_181 0.214 -0.510
dca_f_sequenza_182 0.111 -1.136
dca_f_sequenza_183 0.204 -0.602
dca_f_sequenza_184 -0.261 -0.301
dca_f_sequenza_185 -0.488 -0.456
dca_f_sequenza_187 -0.176 -0.531
dca_f_sequenza_188 0.398 -0.633
dca_f_sequenza_189 0.485 0.176
dca_f_sequenza_191 -0.136 -0.211
dca_f_sequenza_192 -0.568 -0.568
dca_f_sequenza_193 -0.090 0.026
dca_f_sequenza_195 -0.320 0.402
dca_f_sequenza_196 -0.912 -0.368
dca_f_sequenza_197 -0.398 -0.357
dca_f_sequenza_198 0.062 -0.989
dca_f_sequenza_199 0.327 -0.903
dca_f_sequenza_200 -1.371 -0.141
dca_f_sequenza_201 0.085 -0.114
dca_f_sequenza_202 0.180 0.134
dca_f_sequenza_203 -0.114 0.218
dca_f_sequenza_204 0.188 -0.602
dca_f_sequenza_205 -0.047 0.015
dca_f_sequenza_206 -0.388 -1.041
dca_f_sequenza_207 -0.551 -0.359
dca_f_sequenza_208 -1.342 -1.342
dca_f_sequenza_209 -0.104 -0.225
dca_f_sequenza_210 -0.602 -0.791
dca_f_sequenza_211 0.254 -0.985
dca_f_sequenza_213 0.204 0.500
dca_f_sequenza_215 -0.255 -0.954
dca_f_sequenza_216 -0.747 -0.699
dca_f_sequenza_217 -1.724 -0.520
dca_f_sequenza_218 -0.336 0.208
dca_f_sequenza_219 -0.125 0.073
dca_f_sequenza_220 0.125 -0.421
dca_f_sequenza_221 -0.120 -0.617
dca_f_sequenza_222 -0.352 -0.410
dca_f_sequenza_224 0.081 -0.991
dca_f_sequenza_229 -1.136 0.285
dca_f_sequenza_230 0.204 -0.398
dca_f_sequenza_231 -0.121 -0.673
dca_f_sequenza_232 -0.477 -0.067
dca_f_sequenza_233 0.062 -0.938
dca_f_sequenza_234 -0.477 -1.041
dca_f_sequenza_236 0.120 0.460
dca_f_sequenza_238 -0.151 -0.293
dca_f_sequenza_239 -0.528 -0.033
dca_f_sequenza_240 0.130 -0.584
dca_f_sequenza_241 0.103 0.185
dca_f_sequenza_242 0.171 -1.431
dca_f_sequenza_243 -0.460 -0.159
dca_f_sequenza_244 0.142 -0.130
dca_f_sequenza_246 -0.602 -0.970
dca_f_sequenza_247 0.572 0.232
dca_f_sequenza_248 -0.087 -0.104
dca_f_sequenza_249 0.102 -0.929
dca_f_sequenza_250 -0.771 -0.567
dca_f_sequenza_251 -0.079 -0.079
dca_f_sequenza_253 -0.067 -0.845
dca_f_sequenza_256 -0.334 -0.499
dca_f_sequenza_257 0.188 -1.568
dca_f_sequenza_258 0.428 -0.929
dca_f_sequenza_259 -0.176 -1.130
dca_f_sequenza_260 0.029 0.446
dca_f_sequenza_261 0.243 -0.970
dca_f_sequenza_262 -0.131 0.371
dca_f_sequenza_263 0.216 -1.146
dca_f_sequenza_265 -0.243 0.705
dca_f_sequenza_266 0.067 0.637
dca_f_sequenza_267 -0.383 -0.860
dca_f_sequenza_268 0.114 0.444
dca_f_sequenza_269 0.153 -0.580
dca_f_sequenza_270 -0.338 -1.267
dca_f_sequenza_271 -0.173 -0.127
dca_f_sequenza_273 -0.692 -0.727
dca_f_sequenza_274 0.064 -0.699
dca_f_sequenza_275 0.217 -1.091
dca_f_sequenza_278 -0.035 -0.512
dca_f_sequenza_279 -1.011 -0.914
dca_f_sequenza_280 0.089 0.305
dca_f_sequenza_281 0.258 0.508
dca_f_sequenza_282 -0.301 -0.477
dca_f_sequenza_283 -0.740 -0.405
dca_f_sequenza_284 -0.023 0.301
dca_f_sequenza_286 -0.666 -0.628
dca_f_sequenza_287 0.423 -0.452
dca_f_sequenza_288 -0.030 0.041
dca_f_sequenza_289 0.344 0.661
dca_f_sequenza_290 -0.326 -0.109
dca_f_sequenza_291 0.161 0.439
dca_f_sequenza_292 -0.383 -0.763
dca_f_sequenza_293 0.219 -0.860
dca_f_sequenza_296 -0.287 -0.060
dca_f_sequenza_298 -0.398 0.091
dca_f_sequenza_299 -0.198 -0.574
dca_f_sequenza_300 0.149 -1.006
dca_f_sequenza_301 -0.768 -0.291
dca_f_sequenza_304 0.563 0.496
dca_f_sequenza_305 -0.146 -0.720
dca_f_sequenza_306 -0.138 -0.138
dca_f_sequenza_309 -0.787 -0.185
dca_f_sequenza_313 -0.309 -0.232
dca_f_sequenza_314 -0.862 -1.009
dca_f_sequenza_315 -0.944 -0.439
dca_f_sequenza_316 -0.699 -0.167
dca_f_sequenza_319 0.125 -0.025
dca_f_sequenza_321 -1.041 -0.365
dca_f_sequenza_322 0.320 0.135
dca_f_sequenza_323 0.237 -1.342
dca_f_sequenza_324 -0.049 -0.368
dca_f_sequenza_325 -0.763 -0.434
dca_f_sequenza_326 -0.263 0.105
dca_f_sequenza_329 -0.313 -0.024
dca_f_sequenza_331 -0.170 -0.452
dca_f_sequenza_333 -1.217 -0.820
dca_f_sequenza_334 -0.461 -0.301
dca_f_sequenza_335 -0.110 -0.332
dca_f_sequenza_336 -0.760 -1.362
dca_f_sequenza_338 -0.352 -0.431
dca_f_sequenza_339 0.012 -0.326
dca_f_sequenza_341 -0.111 -0.149
dca_f_sequenza_342 -0.553 -1.000
dca_f_sequenza_345 -1.079 -1.556
dca_f_sequenza_348 -0.151 -0.095
dca_f_sequenza_349 -0.197 -0.637
dca_f_sequenza_350 -0.680 -0.270
dca_f_sequenza_352 -0.388 -0.740
dca_f_sequenza_353 -1.556 -1.079
dca_f_sequenza_355 -0.213 -1.491
dca_f_sequenza_357 -0.626 -0.802
dca_f_sequenza_358 -0.639 -0.443
dca_f_sequenza_360 -0.391 -0.163
dca_f_sequenza_361 -1.525 -1.525
dca_f_sequenza_362 -0.564 -1.217
dca_f_sequenza_365 -0.386 -1.085
dca_f_sequenza_366 -0.362 -0.885
dca_f_sequenza_368 -0.774 -1.226
dca_f_sequenza_370 -0.032 -0.493
dca_f_sequenza_371 -0.970 -1.447
dca_f_sequenza_373 -0.699 -0.523
dca_f_sequenza_374 0.136 -0.523
dca_f_sequenza_375 -0.301 -0.076
dca_f_sequenza_376 0.317 -0.217
dca_f_sequenza_377 0.023 -0.895
dca_f_sequenza_379 -1.477 -0.778
dca_f_sequenza_381 0.258 -0.090
dca_f_sequenza_384 0.164 0.288
dca_f_sequenza_387 0.021 0.236
dca_f_sequenza_389 0.385 0.481
dca_f_sequenza_392 0.199 -1.699
dca_f_sequenza_394 -0.611 -1.213
dca_f_sequenza_395 0.023 0.023
dca_f_sequenza_396 -0.836 -1.380
dca_f_sequenza_399 -0.989 -0.591
dca_f_sequenza_400 -0.301 0.263
dca_f_sequenza_401 -0.356 -0.380
dca_f_sequenza_402 -0.090 -0.074
dca_f_sequenza_403 -0.507 -0.598
dca_f_sequenza_407 -0.465 -0.465
dca_f_sequenza_408 -0.222 0.041
dca_f_sequenza_409 0.000 -0.903
dca_f_sequenza_411 0.113 -0.966
dca_f_sequenza_414 -0.985 -0.120
dca_f_sequenza_415 0.323 -0.279
dca_f_sequenza_417 0.200 0.372
dca_f_sequenza_418 0.196 0.162
dca_f_sequenza_419 0.236 0.407
dca_f_sequenza_420 0.504 0.427
dca_f_sequenza_421 0.372 -0.225
dca_f_sequenza_422 -0.263 -0.112
dca_f_sequenza_423 -0.586 -0.954
dca_f_sequenza_424 -0.699 -1.602
dca_f_sequenza_425 -0.046 -0.076
dca_f_sequenza_426 -0.136 -0.768
dca_f_sequenza_429 -0.602 -0.824
dca_f_sequenza_430 0.090 0.454
dca_f_sequenza_433 -0.597 -0.113
dca_f_sequenza_436 -0.689 -0.497
dca_f_sequenza_438 -0.285 -0.954
dca_f_sequenza_439 -1.524 -2.068
dca_f_sequenza_440 -0.104 -0.820
dca_f_sequenza_443 -0.074 -0.444
dca_f_sequenza_445 -0.092 0.046
dca_f_sequenza_447 -0.176 0.188
dca_f_sequenza_448 -1.505 -0.941
dca_f_sequenza_449 0.000 -0.903
dca_f_sequenza_450 -0.402 -0.168
dca_f_sequenza_454 -1.724 -1.724
dca_f_sequenza_455 -0.456 -0.699
dca_f_sequenza_457 0.071 0.210
dca_f_sequenza_460 -0.748 -1.146
dca_f_sequenza_461 -1.146 -1.146
dca_f_sequenza_462 -0.012 -1.091
dca_f_sequenza_463 -0.554 -1.031
dca_f_sequenza_464 -1.964 -1.362
dca_f_sequenza_466 -1.491 -1.667
dca_f_sequenza_467 -0.669 -0.641
dca_f_sequenza_469 -1.398 -1.398
dca_f_sequenza_470 0.147 0.238
dca_f_sequenza_471 -0.181 0.068
dca_f_sequenza_474 0.097 0.376
dca_f_sequenza_475 -0.015 0.015
dca_f_sequenza_476 -0.195 -0.778
dca_f_sequenza_480 0.010 -0.121
dca_f_sequenza_482 -0.875 -1.653
dca_f_sequenza_484 0.414 0.602
dca_f_sequenza_487 -0.892 -1.114
dca_f_sequenza_489 0.065 -0.340
dca_f_sequenza_491 -0.398 -0.301
dca_f_sequenza_492 -0.792 -0.713
dca_f_sequenza_493 -0.444 -0.344
dca_f_sequenza_494 -1.114 -1.415
dca_f_sequenza_496 -1.431 -1.732
dca_f_sequenza_497 -0.508 0.150
dca_f_sequenza_498 0.131 0.000
dca_f_sequenza_500 -0.683 -0.293
dca_f_sequenza_505 -1.195 -1.371
dca_f_sequenza_506 0.369 0.254
dca_f_sequenza_508 -0.672 -1.496
dca_f_sequenza_509 -1.041 -1.041
dca_f_sequenza_512 -0.824 -0.523
dca_f_sequenza_515 -1.301 -1.602
dca_f_sequenza_516 -0.359 0.118
dca_f_sequenza_517 -1.380 -1.857
dca_f_sequenza_518 -1.097 -0.444
dca_f_sequenza_521 0.022 -0.677
dca_f_sequenza_523 -1.230 -1.230
dca_f_sequenza_524 -0.259 -0.368
dca_f_sequenza_527 -1.011 -1.136
dca_f_sequenza_532 -1.398 -1.097
dca_f_sequenza_534 -0.380 -0.477
dca_f_sequenza_536 -1.580 -1.580
dca_f_sequenza_542 -0.348 -1.462
dca_f_sequenza_543 -1.086 -1.007
dca_f_sequenza_544 -0.962 -1.740
dca_f_sequenza_545 0.213 -0.136
dca_f_sequenza_547 -1.613 -1.312
dca_f_sequenza_549 -0.007 -1.294
dca_f_sequenza_552 0.160 -0.528
dca_f_sequenza_553 -0.748 -0.602
dca_f_sequenza_554 0.305 -0.183
dca_f_sequenza_555 -1.114 -0.637
dca_f_sequenza_556 -0.747 -1.023
dca_f_sequenza_557 -0.929 -0.438
dca_f_sequenza_558 0.102 -0.459
dca_f_sequenza_559 -0.699 -0.477
dca_f_sequenza_561 -1.538 -1.061
dca_f_sequenza_562 -0.519 -1.217
dca_f_sequenza_563 0.225 -0.287
dca_f_sequenza_566 -0.710 -0.835
dca_f_sequenza_567 -1.103 -1.182
dca_f_sequenza_569 0.025 -0.224
dca_f_sequenza_570 0.125 -0.845
dca_f_sequenza_572 -0.924 -1.021
dca_f_sequenza_574 -0.903 -1.505
dca_f_sequenza_577 -0.771 0.132
dca_f_sequenza_578 0.089 -0.798
dca_f_sequenza_582 -1.462 -1.763
dca_f_sequenza_584 -0.836 -1.380
dca_f_sequenza_585 -0.567 -1.204
dca_f_sequenza_586 -1.380 -1.204
dca_f_sequenza_588 -0.410 -0.778
dca_f_sequenza_589 0.027 -0.491
dca_f_sequenza_590 -0.933 -0.664
dca_f_sequenza_593 -0.966 -1.568
dca_f_sequenza_594 -1.544 -1.544
dca_f_sequenza_596 0.197 -0.140
dca_f_sequenza_599 -0.322 -0.477
dca_f_sequenza_601 -0.845 -1.544
dca_f_sequenza_603 -1.462 -1.462
dca_f_sequenza_604 0.000 -1.398
dca_f_sequenza_613 0.090 -0.637
dca_f_sequenza_619 -1.255 -1.255
dca_f_sequenza_621 -1.064 -1.286
dca_f_sequenza_627 -0.301 0.227
dca_f_sequenza_628 -1.054 -0.833
dca_f_sequenza_630 0.125 0.270
dca_f_sequenza_632 0.130 -1.141
dca_f_sequenza_633 -0.105 -1.146
dca_f_sequenza_634 -0.266 -1.380
dca_f_sequenza_637 -0.860 -1.462
dca_f_sequenza_640 -0.211 -0.716
dca_f_sequenza_645 -0.505 -0.903
dca_f_sequenza_649 0.100 -0.117
dca_f_sequenza_650 -1.591 -1.494
dca_f_sequenza_653 -0.778 -1.380
dca_f_sequenza_658 -1.748 -0.572
dca_f_sequenza_659 -0.106 -0.079
dca_f_sequenza_665 -1.562 -1.562
dca_f_sequenza_667 0.279 0.099
dca_f_sequenza_669 -1.267 -0.614
dca_f_sequenza_670 -0.836 -1.079
dca_f_sequenza_671 -1.166 -1.041
dca_f_sequenza_672 -0.611 -0.845
dca_f_sequenza_673 -1.591 -1.114
dca_f_sequenza_677 -0.684 -1.161
dca_f_sequenza_693 -0.893 -0.893
dca_f_sequenza_696 0.122 -0.903
dca_f_sequenza_709 0.140 -0.477
dca_f_sequenza_714 -0.970 -0.970
dca_f_sequenza_716 -0.903 -0.903
dca_f_sequenza_717 -1.415 -1.415
dca_f_sequenza_719 0.216 -0.032
dca_f_sequenza_721 -1.633 -0.788
dca_f_sequenza_724 -0.802 -1.057
dca_f_sequenza_732 -0.090 -0.505
dca_f_sequenza_737 -0.678 -1.775
dca_f_sequenza_750 -1.301 -0.757
dca_f_sequenza_752 -1.190 -1.190
dca_f_sequenza_753 -0.568 -0.723
dca_f_sequenza_754 -1.839 -1.362
dca_f_sequenza_766 -1.362 -1.061
dca_f_sequenza_773 -1.437 -1.914
dca_f_sequenza_775 -1.869 -0.869
dca_f_sequenza_776 -1.407 -1.708
dca_f_sequenza_777 0.101 -0.584
dca_f_sequenza_786 -0.262 -1.623
dca_f_sequenza_789 -0.909 -0.822
dca_f_sequenza_793 -1.716 -1.415
dca_f_sequenza_795 -0.903 -1.380
dca_f_sequenza_796 -1.531 -0.833
dca_f_sequenza_797 -1.051 -1.410
dca_f_sequenza_801 -0.885 -1.186
dca_f_sequenza_802 0.085 -0.106
dca_f_sequenza_810 -1.216 -1.459
dca_f_sequenza_815 -0.393 -1.672
dca_f_sequenza_816 -1.613 -1.613
dca_f_sequenza_818 0.301 -0.653
dca_f_sequenza_822 0.130 -0.788
dca_f_sequenza_824 -0.181 -0.081
dca_f_sequenza_828 -0.757 -0.903
dca_f_sequenza_834 -1.875 -1.875
dca_f_sequenza_835 -1.021 -1.322
dca_f_sequenza_837 -0.201 -0.556
dca_f_sequenza_839 -1.799 -1.498
dca_f_sequenza_845 -0.286 -0.514
dca_f_sequenza_849 -1.919 -0.805
dca_f_sequenza_852 -1.061 -0.936
dca_f_sequenza_854 -0.301 -0.395
dca_f_sequenza_855 -0.022 -0.547
dca_f_sequenza_857 -1.681 -1.681
dca_f_sequenza_859 -1.929 -0.850
dca_f_sequenza_864 -0.407 -0.862
dca_f_sequenza_866 -1.699 -1.097
dca_f_sequenza_870 -1.740 -1.740
dca_f_sequenza_871 -1.684 -1.559
dca_f_sequenza_873 -0.770 -0.821
dca_f_sequenza_874 0.055 -0.665
dca_f_sequenza_876 -0.505 -1.107
dca_f_sequenza_877 -0.743 -1.371
dca_f_sequenza_878 -1.114 -2.017
dca_f_sequenza_885 -1.279 -0.978
dca_f_sequenza_888 -1.857 -1.857
dca_f_sequenza_891 -1.833 -1.531
dca_f_sequenza_907 -0.740 -1.519
dca_f_sequenza_909 -1.322 -1.079
dca_f_sequenza_916 -0.336 -0.461
dca_f_sequenza_920 -0.509 -1.322
dca_f_sequenza_948 -0.892 -1.591
dca_f_sequenza_952 -0.734 -1.512
dca_f_sequenza_962 -0.855 -0.457
dca_f_sequenza_963 -1.792 -0.838
dca_f_sequenza_1000 -0.590 -0.966
dca_f_sequenza_1001 -0.813 -0.716
dca_f_sequenza_1017 -0.204 -1.204
dca_f_sequenza_1019 -1.279 -1.279
dca_f_sequenza_1025 0.298 -0.525
dca_f_sequenza_1030 -0.336 -1.415
dca_f_sequenza_1031 -1.267 -1.568
dca_f_sequenza_1040 -1.934 -1.633
dca_f_sequenza_1043 -0.669 -0.970
dca_f_sequenza_1048 -1.279 -0.978
dca_f_sequenza_1051 -2.348 -1.746
dca_f_sequenza_1070 -1.826 -1.525
dca_f_sequenza_1088 0.070 -1.602
dca_f_sequenza_1102 0.131 -0.723
dca_f_sequenza_1108 -2.004 -2.004
dca_f_sequenza_1110 -2.068 -2.068
dca_f_sequenza_1112 -0.580 -0.677
dca_f_sequenza_1135 -0.118 -1.322
dca_f_sequenza_1136 -1.237 -1.839
dca_f_sequenza_1144 -1.576 -1.752
dca_f_sequenza_1145 -1.785 -0.706
dca_f_sequenza_1155 -0.934 -1.633
dca_f_sequenza_1156 -0.538 -1.839
dca_f_sequenza_1158 -0.151 -0.327
dca_f_sequenza_1160 -1.484 -1.484
dca_f_sequenza_1188 -0.602 -1.716
dca_f_sequenza_1213 -1.716 -1.716
dca_f_sequenza_1261 -1.505 -1.806
dca_f_sequenza_1286 0.366 0.527
dca_f_sequenza_1358 -1.146 -1.447
dca_f_mutations_46 -1.875 -1.875
dca_f_mutations_100 -1.556 -1.556
dca_f_mutations_129 -1.007 -1.183
dca_f_mutations_742 -1.898 -1.898
