# Supplementary material for: Exploring the space of self-reproducing ribozymes using generative models
Source: Nat Commun. 2025 Aug 22;16:7836. doi: 10.1038/s41467-025-63151-5 (PMC12373953; doi:10.1038/s41467-025-63151-5)
Supplement: Supplementary file 4 — Source Data [file 41467_2025_63151_MOESM4_ESM.zip › Source data/f5_d.txt]

CONDITION MODEL NB_MUT ACTIVE_FRACTION UP_ERR_BAR LOW_ERR_BAR
T37C DCA_T=1 5 0.972 0.972 0.972
T37C DCA_T=1 10 0.917 0.917 0.917
T37C DCA_T=1 15 0.769 0.769 0.769
T37C DCA_T=1 20 0.681 0.674 0.681
T37C DCA_T=1 25 0.445 0.423 0.445
T37C DCA_T=1 30 0.519 0.429 0.519
T37C DCA_T=1 35 0.263 0.226 0.271
T37C DCA_T=1 40 0.223 0.177 0.231
T37C DCA_T=1 45 0.128 0.113 0.128
T37C DCA_T=1 50 0.062 0.062 0.062
T37C DCA_T=1 55 0.098 0.054 0.098
T37C DCA_T=1 60 0.085 0.068 0.085
T37C DCA_T=1 65 0.060 0.040 0.060
T37C DCA_T=1 70 0.038 0.038 0.051
T37C DCA_T=1 75 0.036 0.012 0.048
T37C DCA_T=1 80 0.018 0.018 0.018
T37C DCA_T=1 85 0.016 0.000 0.016
T60C DCA_T=1 5 0.965 0.965 0.965
T60C DCA_T=1 10 0.875 0.875 0.875
T60C DCA_T=1 15 0.678 0.671 0.678
T60C DCA_T=1 20 0.625 0.611 0.625
T60C DCA_T=1 25 0.365 0.358 0.365
T60C DCA_T=1 30 0.421 0.383 0.421
T60C DCA_T=1 35 0.211 0.195 0.218
T60C DCA_T=1 40 0.215 0.162 0.215
T60C DCA_T=1 45 0.053 0.038 0.060
T60C DCA_T=1 50 0.027 0.027 0.027
T60C DCA_T=1 55 0.045 0.018 0.045
T60C DCA_T=1 60 0.034 0.034 0.034
T60C DCA_T=1 65 0.040 0.020 0.040
T60C DCA_T=1 70 0.025 0.013 0.038
T60C DCA_T=1 75 0.048 0.012 0.048
T60C DCA_T=1 80 0.018 0.018 0.018
T60C DCA_T=1 85 0.016 0.000 0.016
