# Supplementary material for: Exploring the space of self-reproducing ribozymes using generative models
Source: Nat Commun. 2025 Aug 22;16:7836. doi: 10.1038/s41467-025-63151-5 (PMC12373953; doi:10.1038/s41467-025-63151-5)
Supplement: Supplementary file 4 — Source Data [file 41467_2025_63151_MOESM4_ESM.zip › Source data/fig_ED3a_page_vs_sequencing_activity.txt]

Sample activity_PAGE activity_sequencing
dca_T1_45_6 0.329956797114215 -1.365
dca_T1_50_1 0.1136366737902818 -1.293
dca_T1_50_2 0.1078189743062116 -1.654
dca_T1_55_1 0.3848879368872435 -1.522
dca_T1_60_1 1.0194344432472209 -1.232
dca_T1_60_2 0.3145903308015316 -1.33
dca_T1_60_4 0.097944722716903 -2.87
dca_T1_15_1 0.5015146369316122 -4.047
dca_T1_15_3 0.608492455601549 -1.059
dca_T1_30_3 0.2052495424039048 -2.498
dca_T1_45_3 0.3396681662629292 -2.168
dca_T1_30_4 1.1883395039705509 -1.499
dca_T1_45_4 0.5013216871623951 -1.168
dca_T1_15_4 1.1929043877147218 0.479
dca_T1_30_5 1.0491534292655578 -0.397
dca_T1_45_5 0.8457906915669078 -0.357
Azoarcus 1.217293835941463 0.0
