# Supplementary material for: Exploring the space of self-reproducing ribozymes using generative models
Source: Nat Commun. 2025 Aug 22;16:7836. doi: 10.1038/s41467-025-63151-5 (PMC12373953; doi:10.1038/s41467-025-63151-5)
Supplement: Supplementary file 4 — Source Data [file 41467_2025_63151_MOESM4_ESM.zip › Source data/Source Data.xlsx]

## Sheet: Fig. 2
Bin count per model for Fig. 2a and 2b.
Distributions in Fig. 2a are populated by N actives, statisics used in Fig. 2b rely on N total.
MODEL	NB_MUT	N actives	N total
RUM	5	133	139
RUM	10	51	170
RUM	15	2	143
RUM	20	0	142
RUM	25	0	140
RUM	30	0	139
RUM	35	0	140
RUM	40	2	139
RUM	45	0	140
RUM	50	0	139
RUM	55	0	140
RUM	60	0	107
PRO	5	188	200
PRO	15	7	200
PRO	25	0	200
PRO	35	1	200
PRO	45	0	200
PRO	55	1	200
PRO	65	0	199
PRO	75	0	200
PRO	85	0	200
DCA_T=1	5	143	143
DCA_T=1	10	147	150
DCA_T=1	15	131	150
DCA_T=1	20	118	150
DCA_T=1	25	74	150
DCA_T=1	30	65	150
DCA_T=1	35	43	150
DCA_T=1	40	29	150
DCA_T=1	45	10	149
DCA_T=1	50	5	149
DCA_T=1	55	3	150
DCA_T=1	60	3	149
DCA_T=1	65	0	144
DCA_T=1	70	0	143
DCA_T=1	75	0	143
DCA_T=1	80	1	143
DCA_T=1	85	0	150
DCA_T=0.3	10	278	279
DCA_T=0.3	15	15	15
DCA_T=0.3	20	284	284
DCA_T=0.3	25	109	109
DCA_T=0.3	30	175	175
DCA_T=0.3	35	128	128
DCA_T=0.3	40	231	296
DCA_T=0.3	45	66	104
DCA_T=0.3	50	17	92
DCA_T=0.3	55	30	166
DCA_T=0.3	60	6	188
DCA_T=0.3	65	2	103
DCA_T=0.3	70	1	84
DCA_T=0.3	75	2	109
DCA_T=0.3	80	0	46
DCA_T=0.3	85	0	16
DCA-SB	5	1	1
DCA-SB	10	280	280
DCA-SB	15	35	35
DCA-SB	20	278	278
DCA-SB	25	147	147
DCA-SB	30	140	140
DCA-SB	35	113	113
DCA-SB	40	225	248
DCA-SB	45	88	110
DCA-SB	50	129	135
DCA-SB	55	150	175
DCA-SB	60	37	98
DCA-SB	65	8	116
DCA-SB	70	0	124
DCA-SB	75	1	144
DCA-SB	80	0	168
DCA-SB	85	1	124
DCA-SB	90	0	145
DCA-SB	95	0	162
DCA-SB	100	0	191
DCA-SB	105	0	121
DCA-SB	110	0	105
DCA-SB	115	1	166
DCA-SB	120	0	154
DCA-SB	125	0	138
DCA-SB	130	0	136
DCA-SB	135	0	144
DCA-SB	140	0	159
DCA-SB	145	0	111
DCA-SB	150	0	22
VAE	5	253	257
VAE	10	23	23
VAE	15	253	280
VAE	25	132	279
VAE	35	89	277
VAE	40	59	278
VAE	60	6	269
VAE	65	1	274
VAE	75	2	278
VAE	90	0	558
CHI	30	1	3
CHI	35	1	14
CHI	40	8	41
CHI	45	15	71
CHI	50	5	98
CHI	55	6	124
CHI	60	4	110
CHI	65	5	96
CHI	70	0	74
CHI	75	1	50
CHI	80	0	28
CHI	85	0	16
CHI	90	0	1
CHI	95	0	3
RUM	5	133	139
RUM	10	51	170
RUM	15	2	143
RUM	20	0	142
RUM	25	0	140
RUM	30	0	139
RUM	35	0	140
RUM	40	2	139
RUM	45	0	140
RUM	50	0	139
RUM	55	0	140
RUM	60	0	107
BPR	5	16	17
BPR	10	94	144
BPR	15	41	69
BPR	20	4	76
BPR	25	0	84
BPR	30	0	77
BPR	35	0	66
BPR	40	1	80
BPR	45	0	75
BPR	50	0	71
BPR	55	0	64
BPR	60	0	82
BPR	65	0	73
BPR	70	0	83
BPR	75	0	76
BPR	80	0	70
BPR	85	0	90
BPR	90	0	47
BPR-3D	5	16	17
BPR-3D	10	127	142
BPR-3D	15	32	59
BPR-3D	20	24	94
BPR-3D	25	26	75
BPR-3D	30	3	77
BPR-3D	35	3	70
BPR-3D	40	0	77
BPR-3D	45	0	90
BPR-3D	50	0	64
BPR-3D	55	0	75
BPR-3D	60	0	76
BPR-3D	65	0	71
BPR-3D	70	0	78
BPR-3D	75	0	80
BPR-3D	80	0	67
BPR-3D	85	0	62
BPR-3D	90	0	74
SB	5	4	4
SB	10	241	278
SB	15	14	63
SB	20	13	230
SB	25	0	71
SB	30	0	238
SB	35	0	102
SB	40	0	185
SB	45	0	110
SB	50	0	152
SB	55	1	109
SB	60	1	181
SB	65	0	145
SB	70	0	131
SB	75	0	114
SB	80	0	150
SB	85	0	153
SB	90	0	134
SB	95	0	137
SB	100	0	130
SB	105	0	129
SB	110	0	152
SB	115	0	138
SB	120	0	122
SB	125	0	126
SB	130	0	169
SB	135	0	124
SB	140	0	178
SB	145	0	136
SB	150	0	65
SB-3D	5	4	4
SB-3D	10	129	147
SB-3D	15	8	17
SB-3D	20	54	145
SB-3D	25	20	63
SB-3D	30	11	86
SB-3D	35	2	58
SB-3D	40	3	99
SB-3D	45	0	71
SB-3D	50	0	76
SB-3D	55	0	72
SB-3D	60	0	73
SB-3D	65	0	68
SB-3D	70	0	92
SB-3D	75	0	65
SB-3D	80	0	90
SB-3D	85	0	87
SB-3D	90	0	34

## Sheet: Fig. 4
Uncropped gel of Figure 4b
Uncropped gel of Figure 4cd

## Sheet: Fig. 5
Bin count (N total) per model for Fig. 5b							Bin count (N total) per model for Fig. 5d
CONDITION	MODEL	NB_MUT	N actives	N total			CONDITION	NB_MUT	N actives	N total
60 mM Mg	RUM	5	133	139			T37C DCA T=1	5	138	142
60 mM Mg	RUM	10	51	170			T37C DCA T=2	10	130	144
60 mM Mg	RUM	15	2	143			T37C DCA T=3	15	103	143
60 mM Mg	RUM	20	0	142			T37C DCA T=4	20	89	144
60 mM Mg	RUM	25	0	140			T37C DCA T=5	25	48	137
60 mM Mg	RUM	30	0	139			T37C DCA T=6	30	47	133
60 mM Mg	RUM	35	0	140			T37C DCA T=7	35	25	133
60 mM Mg	RUM	40	2	139			T37C DCA T=8	40	18	130
60 mM Mg	RUM	45	0	140			T37C DCA T=9	45	9	133
60 mM Mg	RUM	50	0	139			T37C DCA T=10	50	5	112
60 mM Mg	RUM	55	0	140			T37C DCA T=11	55	3	112
60 mM Mg	RUM	60	0	107			T37C DCA T=12	60	5	118
5 mM Mg	RUM	10	1	28			T37C DCA T=13	65	2	100
5 mM Mg	RUM	15	0	140			T37C DCA T=14	70	1	79
5 mM Mg	RUM	20	0	140			T37C DCA T=15	75	0	84
5 mM Mg	RUM	25	0	139			T37C DCA T=16	80	0	56
5 mM Mg	RUM	30	0	139			T37C DCA T=17	85	0	64
5 mM Mg	RUM	35	0	140			T60C DCA T=1	5	137	142
5 mM Mg	RUM	40	0	139			T60C DCA T=2	10	123	144
5 mM Mg	RUM	45	0	139			T60C DCA T=3	15	92	143
5 mM Mg	RUM	50	0	138			T60C DCA T=4	20	72	144
5 mM Mg	RUM	55	0	138			T60C DCA T=5	25	43	137
5 mM Mg	RUM	60	0	107			T60C DCA T=6	30	40	133
60 mM Mg	DCA-SB	5	1	1			T60C DCA T=7	35	20	133
60 mM Mg	DCA-SB	10	280	280			T60C DCA T=8	40	12	130
60 mM Mg	DCA-SB	15	35	35			T60C DCA T=9	45	4	133
60 mM Mg	DCA-SB	20	278	278			T60C DCA T=10	50	1	112
60 mM Mg	DCA-SB	25	147	147			T60C DCA T=11	55	1	112
60 mM Mg	DCA-SB	30	140	140			T60C DCA T=12	60	0	118
60 mM Mg	DCA-SB	35	113	113			T60C DCA T=13	65	2	100
60 mM Mg	DCA-SB	40	225	248			T60C DCA T=14	70	0	79
60 mM Mg	DCA-SB	45	88	110			T60C DCA T=15	75	0	84
60 mM Mg	DCA-SB	50	129	135			T60C DCA T=16	80	1	56
60 mM Mg	DCA-SB	55	150	175			T60C DCA T=17	85	0	64
60 mM Mg	DCA-SB	60	37	98
60 mM Mg	DCA-SB	65	8	116
60 mM Mg	DCA-SB	70	0	124
60 mM Mg	DCA-SB	75	1	144
60 mM Mg	DCA-SB	80	0	168
60 mM Mg	DCA-SB	85	1	124
60 mM Mg	DCA-SB	90	0	145
60 mM Mg	DCA-SB	95	0	162
60 mM Mg	DCA-SB	100	0	191
60 mM Mg	DCA-SB	105	0	121
60 mM Mg	DCA-SB	110	0	105
60 mM Mg	DCA-SB	115	1	166
60 mM Mg	DCA-SB	120	0	154
60 mM Mg	DCA-SB	125	0	138
60 mM Mg	DCA-SB	130	0	136
60 mM Mg	DCA-SB	135	0	144
60 mM Mg	DCA-SB	140	0	159
60 mM Mg	DCA-SB	145	0	111
60 mM Mg	DCA-SB	150	0	22
5 mM Mg	DCA-SB	10	1	1
5 mM Mg	DCA-SB	15	35	35
5 mM Mg	DCA-SB	20	278	278
5 mM Mg	DCA-SB	25	146	147
5 mM Mg	DCA-SB	30	113	140
5 mM Mg	DCA-SB	35	46	113
5 mM Mg	DCA-SB	40	20	248
5 mM Mg	DCA-SB	45	15	110
5 mM Mg	DCA-SB	50	57	136
5 mM Mg	DCA-SB	55	66	175
5 mM Mg	DCA-SB	60	9	98
5 mM Mg	DCA-SB	65	0	116
5 mM Mg	DCA-SB	70	0	125
5 mM Mg	DCA-SB	75	0	144
5 mM Mg	DCA-SB	80	0	168
5 mM Mg	DCA-SB	85	0	124
5 mM Mg	DCA-SB	90	0	146
5 mM Mg	DCA-SB	95	0	162
5 mM Mg	DCA-SB	100	0	191
5 mM Mg	DCA-SB	105	0	121
5 mM Mg	DCA-SB	110	0	105
5 mM Mg	DCA-SB	115	0	167
5 mM Mg	DCA-SB	120	0	154
5 mM Mg	DCA-SB	125	0	137
5 mM Mg	DCA-SB	130	0	135
5 mM Mg	DCA-SB	135	0	144
5 mM Mg	DCA-SB	140	0	159
5 mM Mg	DCA-SB	145	0	111
5 mM Mg	DCA-SB	150	0	22

## Sheet: Sup. Fig. 2
Uncropped gel of Supplementary Figure 2

## Sheet: Sup. Fig. 8
Uncropped gel of Figure 8a
Uncropped gel of Figure 8b
Uncropped gel of Figure 8d
